# Supplementary material for: Identifying hub genes of calcific aortic valve disease and revealing the immune infiltration landscape based on multiple WGCNA and single-cell sequence analysis
Source: Front Immunol. 2022 Nov 4;13:1035285. doi: 10.3389/fimmu.2022.1035285 (PMC9673246; doi:10.3389/fimmu.2022.1035285)
Supplement: Supplementary File 1 — Differentially expressed genes (DEGs) in the combined GEO datasets. [file DataSheet_1.zip]

Archive with 5 entries (5 files):
- Supplementary figures and supplementary files 3, 4 and 7.DOCX
- Supplementary file 1.XLSX
- Supplementary file 2.XLSX
- Supplementary file 5.XLSX
- Supplementary file 6.XLSX
