# Supplementary material for: Identifying hub genes of calcific aortic valve disease and revealing the immune infiltration landscape based on multiple WGCNA and single-cell sequence analysis
Source: Front Immunol. 2022 Nov 4;13:1035285. doi: 10.3389/fimmu.2022.1035285 (PMC9673246; doi:10.3389/fimmu.2022.1035285)
Supplement: Supplementary File 1 — Differentially expressed genes (DEGs) in the combined GEO datasets. [file DataSheet_1.zip › Supplementary file 1.XLSX]

## Sheet: Sheet1
gene	logFC
PDK4	-1.87942
TNFRSF12A	1.61591
MGST1	-1.1981
IL32	1.30869
WWTR1	1.12451
ATP1A2	-1.89473
CD74	1.7966
CD44	1.02736
IBSP	2.64517
OTC	-1.31459
MSR1	1.00864
C6	-1.12436
TNC	1.28268
CHRDL2	1.59648
DGAT2	-1.00882
CNN2	1.00608
MAOB	1.11755
MRVI1	1.1246
TMEM38A	-1.36564
NOTCH3	1.94586
MCAM	1.17466
PPP1R12B	1.0861
ITGA8	1.0661
FAP	1.54212
SCGN	-1.75727
PLOD1	1.06174
FCN1	1.05308
CD209	1.04204
CCDC80	1.5273
SCD	-1.22815
TSPAN15	1.00271
KDELR3	1.08963
HMOX1	1.24155
MYH9	1.1376
COCH	-2.31059
MMP9	2.33536
SLCO4A1	-1.24662
MYL9	1.44818
JAG1	1.03735
MXRA5	1.92891
BMX	-1.2489
TNFSF13B	1.52446
CBLN1	-1.79961
PLLP	-1.31751
CD276	1.03925
STMN2	1.7135
CLEC11A	1.16004
PON3	-1.40373
PCOLCE	1.05206
SERPINE1	2.02551
SFRP4	1.00324
AHR	1.06989
S100A9	1.57865
S100A8	1.66483
ASPN	1.50544
CXCL12	1.87916
UNC5B	1.10386
ACTA2	1.8756
ALDH3A1	-1.08225
CCL2	1.31531
COL1A1	2.76414
CTSC	1.05595
CCND1	1.27679
MDK	1.10123
KRT18	1.19834
COL12A1	1.19422
SMOC2	1.70259
LAMA4	1.4917
SPARC	1.30142
PRLR	-1.1234
FGF1	1.01859
STC2	-1.005
WNT5A	-1.12204
VIPR1	-1.05074
ACADL	-1.38705
EFEMP1	1.20865
FN1	1.72141
STAT1	1.0438
IGFBP2	1.59643
IL1RL1	-1.63197
FHL2	1.21018
PRG4	1.23462
RGS4	1.74885
IRF6	-1.2276
SPP1	3.87614
TGFB3	1.15921
SFRP5	-1.17714
MYOT	-1.17388
EGR1	2.37503
CPXM2	1.23875
INHBA	1.54822
CNTFR	-1.54466
CALD1	1.46194
PLAU	1.3582
TUBA1B	1.07399
COL10A1	1.02204
TNFAIP6	1.29041
PCK1	-1.36723
HIF3A	-1.99918
CD93	1.15027
HCST	1.10834
IFI6	1.59716
LRRC17	1.7695
CNN1	1.47091
BST2	1.01023
LSP1	1.38623
COL5A1	2.01836
ANO1	1.22406
PPP1R1B	-2.38785
MYH11	2.20893
ARNTL	-1.14764
MICAL2	1.26588
LOXL2	1.40822
BHLHE40	1.39102
FST	1.75436
COL4A2	1.72886
NREP	1.10329
CPM	-1.20468
AGT	1.09115
SERPINE2	1.40304
ENPP2	1.15682
CCL21	1.28467
SULF1	1.50131
UACA	1.10696
CGREF1	1.05877
EMILIN1	1.01608
AOX1	-1.68503
PDE5A	1.20155
RGS3	1.03372
PHLDA1	1.08654
LUM	2.11449
FGF7	1.30478
TPM1	1.05469
CDH13	1.07222
PNMT	-1.36085
IGFBP4	1.35115
COL6A1	1.13054
RCN3	1.01039
CYP4B1	-2.42022
FCGR2A	1.06651
RGS5	1.76419
CRABP2	1.36992
VASH2	-1.16267
COL8A1	1.58356
ALDH1L1	-2.27596
CRHBP	1.17528
CXCL14	1.74885
KCNMB1	1.12552
PRSS35	1.4148
IGFBP3	1.19398
SERPINH1	1.42834
TAGLN	1.00279
TM7SF2	-2.02562
ITGB1	1.0711
FCGR1A	1.67068
ADRA2A	1.08793
PRSS23	1.17992
THRSP	-1.0008
CCDC3	1.13213
THY1	1.73042
PDLIM3	1.00575
MAP3K7CL	1.74786
CPAMD8	-1.61855
CBS	-1.11242
AZGP1	-1.50172
IER2	1.39061
CXCL16	1.16229
FBLIM1	1.00877
VCAM1	1.67263
OLFML2B	1.1966
ACTG2	1.68257
NOSTRIN	-1.07233
IGFBP7	1.44142
ICA1L	-1.0447
PTX3	1.26802
CXCL5	1.41193
PPBP	1.05249
KLF15	-1.41865
HPGD	-1.05414
EDIL3	1.06443
STEAP1	1.24896
COL1A2	2.00038
FNDC1	1.61045
TNFRSF11B	1.5948
CTHRC1	1.80823
GEM	1.45795
AMER2	-1.02042
HTRA1	1.18029
CERCAM	1.07668
CORO6	-1.02323
PPP1R14A	1.17265
KIF5C	-1.11467
FILIP1L	1.01617
COL3A1	2.64262
LRP1B	-1.00509
CXCL10	1.38688
CD52	1.20383
ANTXR1	1.66471
CD14	1.0275
HS6ST2	-1.74319
JUNB	1.82101
ANGPTL7	-1.2313
SCG2	1.99604
GAP43	1.83891
CSDC2	-1.36195
CCL19	1.48369
LPL	-1.08425
MYO1D	1.23511
ALOX15B	-1.17509
FOXS1	1.44021
ITLN1	-2.01716
NQO1	-1.20667
TMEM132C	-1.20853
CCL13	1.53259
CLEC4G	1.18332
NTM	1.62612
VMO1	1.16667
COL18A1	1.29505
PYCR1	1.00033
GAS6	1.01762
TMEM119	1.54212
SLIT3	1.12436
NR2F2	1.23861
NDUFA4L2	2.32521
THBS2	2.65021
KRT14	1.65448
COL4A1	2.02605
ISG15	1.35866
COL14A1	1.38608
DNER	-1.13042
ARL4C	1.12228
AFAP1	1.05068
PDLIM7	1.51412
FLNA	1.04295
BCO2	-1.00214
MFAP5	1.33328
ADH4	-1.34142
TPM2	1.08964
ITGBL1	1.65576
HLA-DOA	1.02416
COL5A2	1.56575
HLA-DRA	2.21146
COL15A1	1.64168
PKHD1L1	-1.05901
VIT	-1.43557
STK38L	1.04573
IGHM	3.60145
HLA-DPB1	1.72951
HLA-DPA1	2.06962
C12orf75	1.48441
TRHDE-AS1	-1.11528
RPL23AP32	-1.05792
LINC00844	-2.54772
SCARF2	1.05821
HBB	4.1641
IGFBP7-AS1	1.26667
ALDH1L1-AS2	-1.29508
DIO3OS	-1.19052
HPR	-1.27069
