# Supplementary material for: Identifying hub genes of calcific aortic valve disease and revealing the immune infiltration landscape based on multiple WGCNA and single-cell sequence analysis
Source: Front Immunol. 2022 Nov 4;13:1035285. doi: 10.3389/fimmu.2022.1035285 (PMC9673246; doi:10.3389/fimmu.2022.1035285)
Supplement: Supplementary File 1 — Differentially expressed genes (DEGs) in the combined GEO datasets. [file DataSheet_1.zip › Supplementary file 2.XLSX]

## Sheet: Sheet1
p_val	avg_log2FC	pct.1	pct.2	p_val_adj	cluster	gene
2.21e-99	-4.72847	0.161	0.506	3.03e-95	0	S100A9
1.2e-81	-4.19712	0.1	0.41	1.65e-77	0	S100A8
2.16e-81	1.34402	0.279	0.025	2.97e-77	0	MAL
2.64e-81	-1.52198	0.024	0.318	3.62e-77	0	LY86
4e-80	-2.09701	0.063	0.375	5.49e-76	0	HLA-DQB1
7.53e-79	-2.19366	0.055	0.354	1.03e-74	0	IFITM3
1.34e-77	-1.70214	0.07	0.374	1.84e-73	0	GRN
1.31e-76	-1.79773	0.074	0.376	1.8e-72	0	SERPINA1
6.8e-75	-1.76924	0.261	0.537	9.33e-71	0	NPC2
5.09e-74	1.11435	0.519	0.168	6.98e-70	0	CD2
4.64e-73	-3.85509	0.131	0.426	6.37e-69	0	NKG7
2.86e-71	-1.35107	0.345	0.6	3.92e-67	0	GABARAP
7.98e-71	-2.55194	0.228	0.486	1.09e-66	0	AIF1
2.56e-70	1.28306	0.317	0.056	3.51e-66	0	AQP3
7.82e-69	-1.40317	0.031	0.296	1.07e-64	0	HLA-DMB
8.44e-69	1.10601	0.422	0.123	1.16e-64	0	PIK3IP1
7.59e-68	1.09318	0.316	0.058	1.04e-63	0	PRKCQ-AS1
5.05e-67	1.0124	0.321	0.062	6.92e-63	0	TRAT1
6.09e-66	-1.3591	0.071	0.349	8.35e-62	0	FAM26F
3.44e-64	-1.38308	0.032	0.284	4.72e-60	0	NCF2
7.4e-64	-1.49313	0.057	0.321	1.01e-59	0	CFP
1.09e-63	-1.55802	0.087	0.367	1.49e-59	0	LGALS3
3.11e-63	-1.22317	0.795	0.827	4.27e-59	0	S100A4
4.29e-63	-1.43855	0.778	0.787	5.88e-59	0	S100A6
1.36e-62	-1.4606	0.139	0.419	1.86e-58	0	AP1S2
1.76e-62	-1.7552	0.023	0.261	2.41e-58	0	MS4A6A
1.61e-61	-2.1457	0.046	0.292	2.21e-57	0	FCGR3A
4.08e-60	-1.18114	0.288	0.556	5.6e-56	0	RAC1
6.59e-58	-2.07876	0.1	0.351	9.04e-54	0	CD79B
4.78e-56	-1.92101	0.291	0.524	6.56e-52	0	GPX1
6.78e-56	-1.33092	0.206	0.463	9.3e-52	0	TKT
8.04e-56	-1.1287	0.33	0.577	1.1e-51	0	PRELID1
1.8e-55	-1.17685	0.294	0.547	2.47e-51	0	ANXA2
9.79e-55	-1.23162	0.066	0.309	1.34e-50	0	BRI3
2.87e-54	1.00819	0.377	0.126	3.93e-50	0	TCF7
3.18e-53	-1.09763	0.048	0.276	4.36e-49	0	CTSH
4.29e-53	-1.12102	0.042	0.268	5.88e-49	0	PLEK
1.23e-52	-1.52223	0.427	0.603	1.68e-48	0	S100A11
6.03e-52	-1.65576	0.586	0.663	8.27e-48	0	COTL1
5.6e-51	-1.10416	0.052	0.276	7.68e-47	0	RNF130
5.78e-51	-1.31615	0.135	0.384	7.93e-47	0	RGS2
1.07e-49	-1.08864	0.063	0.293	1.46e-45	0	EFHD2
4.26e-48	-1.2096	0.098	0.335	5.85e-44	0	FCGRT
1.12e-46	-1.21724	0.221	0.455	1.54e-42	0	AP2S1
3.46e-46	-1.19952	0.045	0.25	4.74e-42	0	TNFSF13B
5.83e-46	-1.14676	0.202	0.442	7.99e-42	0	ATP6V0B
1.59e-45	-1.23234	0.115	0.342	2.19e-41	0	STXBP2
1.91e-45	-2.06892	0.078	0.286	2.62e-41	0	CST7
2.29e-45	-1.05939	0.21	0.447	3.14e-41	0	CD63
5.41e-45	-1.90161	0.078	0.288	7.41e-41	0	GZMA
2.63e-39	-1.02486	0.066	0.261	3.61e-35	0	ABI3
2e-38	-1.12551	0.078	0.27	2.74e-34	0	RHOC
4.45e-37	-1.08359	0.253	0.461	6.1e-33	0	TALDO1
2.96e-35	-1.17406	0.212	0.409	4.06e-31	0	CEBPB
4.33e-33	-1.02404	0.139	0.329	5.93e-29	0	ASAH1
1.24e-31	-1.7671	0.213	0.396	1.7e-27	0	CCL5
8.62e-08	-1.28309	0.272	0.321	0.00118151	0	CTSW
0	5.54839	0.996	0.217	0	1	S100A9
0	5.44552	0.971	0.124	0	1	S100A8
0	3.78927	0.904	0.061	0	1	LGALS2
0	3.41547	0.954	0.151	0	1	FCN1
2.93e-292	2.81254	0.665	0.029	4.02e-288	1	CD14
7.48e-283	3.04461	0.994	0.267	1.03e-278	1	TYROBP
9.91e-278	2.89516	0.688	0.042	1.36e-273	1	MS4A6A
1.97e-267	2.99963	0.992	0.268	2.7e-263	1	CST3
4.87e-266	4.52125	1	0.518	6.68e-262	1	LYZ
6.38e-237	2.57927	0.916	0.224	8.75e-233	1	TYMP
2.61e-232	2.32685	0.789	0.107	3.57e-228	1	CFD
9.78e-228	2.0766	0.958	0.224	1.34e-223	1	LST1
1.5e-227	2.58032	0.979	0.367	2.06e-223	1	LGALS1
5.5e-225	2.28066	0.956	0.247	7.54e-221	1	AIF1
9.62e-214	2.22927	0.923	0.314	1.32e-209	1	GPX1
1.37e-213	2.60413	1	0.988	1.88e-209	1	FTL
3.37e-212	2.41667	0.755	0.13	4.62e-208	1	GRN
4.28e-211	2.44862	0.939	0.355	5.87e-207	1	GSTP1
1.4e-205	2.02385	0.996	0.736	1.92e-201	1	S100A6
2.12e-200	-1.63229	1	1	2.91e-196	1	MALAT1
7.67e-200	2.21177	1	0.988	1.05e-195	1	FTH1
8.67e-193	1.81842	0.939	0.231	1.19e-188	1	FCER1G
1.35e-185	2.13719	0.944	0.429	1.85e-181	1	CTSS
1.41e-181	2.03382	0.711	0.114	1.93e-177	1	CD68
4.35e-177	1.64083	1	0.772	5.96e-173	1	S100A4
7.38e-175	2.15595	0.688	0.122	1.01e-170	1	CEBPD
5.57e-174	2.24745	0.718	0.143	7.65e-170	1	LGALS3
4.15e-172	2.19008	0.766	0.196	5.69e-168	1	AP1S2
2.05e-170	2.09351	0.879	0.317	2.81e-166	1	NPC2
8.03e-169	1.41428	0.996	0.894	1.1e-164	1	OAZ1
3.55e-167	1.86266	0.95	0.434	4.87e-163	1	S100A11
9.28e-166	1.93282	0.542	0.059	1.27e-161	1	CDA
3.25e-165	1.88359	0.923	0.419	4.46e-161	1	PSAP
1.51e-163	-1.62694	0.9	0.99	2.07e-159	1	RPS27A
3.43e-162	1.89747	0.967	0.509	4.7e-158	1	SAT1
8.53e-161	1.94009	0.646	0.111	1.17e-156	1	CFP
2.18e-158	2.02876	0.586	0.085	2.99e-154	1	NCF2
2.23e-156	1.74281	0.377	0.014	3.06e-152	1	ASGR1
2.6e-156	1.85862	0.462	0.039	3.57e-152	1	CSF3R
6.08e-155	1.81478	0.713	0.144	8.34e-151	1	SERPINA1
1.81e-154	1.90244	0.55	0.076	2.48e-150	1	BLVRB
1.96e-154	1.63699	0.973	0.555	2.69e-150	1	COTL1
2.54e-151	1.81716	0.519	0.063	3.48e-147	1	NUP214
2.36e-148	-1.19905	0.985	0.995	3.23e-144	1	RPS27
5.74e-148	1.96148	0.444	0.038	7.87e-144	1	ALDH2
4.18e-146	1.77523	0.874	0.406	5.74e-142	1	GABARAP
3.77e-144	1.65639	0.559	0.079	5.18e-140	1	IFI30
7.43e-144	-1.11866	0.981	0.994	1.02e-139	1	RPL23A
5.81e-143	1.287	0.99	0.816	7.96e-139	1	CYBA
1.31e-142	2.0038	0.651	0.141	1.8e-138	1	FCGRT
7.74e-140	-1.462	0.858	0.981	1.06e-135	1	RPSA
3.99e-139	1.66466	0.301	0.005	5.48e-135	1	FOLR3
1.35e-137	-1.16401	0.987	0.994	1.85e-133	1	RPL21
4.74e-137	-1.29996	0.925	0.989	6.51e-133	1	RPL9
1.42e-136	-2.83217	0.107	0.76	1.94e-132	1	PTPRCAP
2.6e-135	1.64317	0.808	0.277	3.56e-131	1	PYCARD
2.88e-135	1.78063	0.78	0.258	3.95e-131	1	TKT
3.52e-135	1.76253	0.423	0.04	4.83e-131	1	FPR1
4.21e-133	1.70932	0.63	0.122	5.78e-129	1	SPI1
4.78e-132	-3.13535	0.249	0.804	6.55e-128	1	LTB
9.67e-130	-1.32632	0.937	0.99	1.33e-125	1	RPS3A
5.16e-128	1.76989	0.849	0.397	7.07e-124	1	TSPO
1.34e-127	1.74822	0.316	0.013	1.84e-123	1	RBP7
2.69e-126	1.6944	0.847	0.352	3.69e-122	1	RAC1
2.73e-125	1.70491	0.59	0.12	3.74e-121	1	BRI3
3.76e-124	1.64894	0.469	0.064	5.16e-120	1	SLC7A7
1.97e-122	1.86312	0.278	0.006	2.7e-118	1	S100A12
6.57e-120	1.90782	0.506	0.086	9.02e-116	1	TNFSF13B
1.39e-117	1.68042	0.623	0.138	1.9e-113	1	IFITM3
2.54e-116	1.672	0.529	0.103	3.48e-112	1	RNF130
3.53e-115	1.35054	0.32	0.02	4.85e-111	1	BST1
2.59e-112	1.25143	0.967	0.826	3.55e-108	1	GAPDH
3.3e-112	1.6624	0.347	0.03	4.52e-108	1	PLBD1
4.95e-112	1.57131	0.395	0.046	6.79e-108	1	IGSF6
2.93e-111	1.50606	0.753	0.287	4.01e-107	1	TALDO1
4.01e-111	1.47007	0.368	0.036	5.49e-107	1	VCAN
8.69e-110	1.54554	0.427	0.061	1.19e-105	1	MNDA
5.17e-109	1.82303	0.425	0.059	7.09e-105	1	APOBEC3A
2.56e-106	-1.05746	0.912	0.986	3.51e-102	1	RPL31
1.77e-103	-1.02531	0.964	0.985	2.42e-99	1	RPS25
1.27e-101	-3.01727	0.109	0.651	1.74e-97	1	IL32
1.73e-99	1.32804	0.921	0.579	2.37e-95	1	NEAT1
7.03e-99	1.66033	0.529	0.127	9.64e-95	1	CTSB
1.31e-98	1.54433	0.387	0.055	1.79e-94	1	CPVL
1.68e-98	1.4708	0.5	0.107	2.31e-94	1	CTSH
1.32e-97	1.56413	0.768	0.323	1.81e-93	1	IFI6
5.62e-93	1.45057	0.391	0.062	7.71e-89	1	ODF3B
2.15e-91	1.48369	0.699	0.279	2.95e-87	1	AP2S1
3.25e-91	-2.58818	0.1	0.613	4.45e-87	1	CD3D
2.74e-90	1.31808	0.387	0.061	3.76e-86	1	LILRA5
9.45e-89	1.27712	0.358	0.052	1.3e-84	1	TGFBI
1.71e-88	1.38566	0.356	0.05	2.35e-84	1	SMCO4
1.78e-87	1.25564	0.285	0.027	2.44e-83	1	CD33
4.48e-86	1.14263	0.266	0.021	6.15e-82	1	TMEM176B
3.93e-84	-1.08393	0.828	0.949	5.39e-80	1	RPS29
4.04e-82	1.31261	0.305	0.037	5.54e-78	1	RAB32
1.37e-79	1.10856	0.927	0.709	1.88e-75	1	ARPC1B
1.69e-78	-2.16882	0.096	0.572	2.32e-74	1	CD3E
1.92e-78	1.25947	0.736	0.312	2.63e-74	1	C1orf162
2.08e-78	1.30854	0.762	0.367	2.86e-74	1	ANXA2
2.11e-78	1.33844	0.544	0.165	2.9e-74	1	CAPG
2.4e-78	1.31459	0.366	0.066	3.29e-74	1	PLAUR
3.76e-78	-1.16643	0.703	0.912	5.16e-74	1	MYL12A
6.23e-78	1.89601	0.278	0.031	8.54e-74	1	IL8
1.73e-77	1.42731	0.393	0.076	2.38e-73	1	STX11
5.68e-77	1.44587	0.6	0.206	7.79e-73	1	RGS2
3.54e-76	1.32549	0.49	0.126	4.85e-72	1	LY86
2.67e-75	-1.97572	0.255	0.678	3.66e-71	1	CXCR4
2.91e-75	1.10516	0.923	0.775	3.99e-71	1	VIM
7.66e-75	1.31324	0.362	0.067	1.05e-70	1	KLF4
1.47e-74	1.04963	0.874	0.539	2.01e-70	1	SRGN
3.18e-74	1.20292	0.663	0.249	4.37e-70	1	CEBPB
5.08e-74	1.26559	0.416	0.094	6.97e-70	1	AGTRAP
3.7e-71	1.13387	0.343	0.062	5.07e-67	1	CTSZ
1.12e-70	1.54711	0.646	0.271	1.53e-66	1	ATP6V0B
1.78e-69	-1.53542	0.423	0.732	2.44e-65	1	LDHB
2.68e-69	1.13434	0.333	0.06	3.67e-65	1	MSRB1
3.87e-69	1.2281	0.322	0.056	5.31e-65	1	C19orf38
1.54e-68	1.98	0.387	0.087	2.11e-64	1	CCL3
1.07e-67	-1.19054	0.603	0.861	1.46e-63	1	DDX5
9.58e-67	-1.24729	0.483	0.792	1.31e-62	1	RPSAP58
2.15e-66	1.52444	0.27	0.037	2.95e-62	1	IL1B
1.63e-65	1.17381	0.845	0.598	2.23e-61	1	S100A10
5.54e-65	1.54912	0.452	0.128	7.6e-61	1	BLVRA
5.91e-65	1.10184	0.502	0.153	8.1e-61	1	FGR
3.33e-64	-1.07873	0.646	0.871	4.57e-60	1	NPM1
9.47e-64	-1.5724	0.205	0.606	1.3e-59	1	EVL
3.88e-62	1.23001	0.751	0.409	5.33e-58	1	PRELID1
5.4e-61	-1.6518	0.161	0.568	7.4e-57	1	AES
6.12e-61	1.60268	0.563	0.218	8.39e-57	1	LINC00936
6.58e-60	1.141	0.333	0.072	9.02e-56	1	PGD
1.52e-59	1.13706	0.36	0.085	2.08e-55	1	SCO2
5.47e-59	1.44498	0.347	0.078	7.51e-55	1	FGL2
7.02e-59	1.06316	0.278	0.048	9.63e-55	1	SLC11A1
9.21e-59	1.15269	0.314	0.064	1.26e-54	1	MPEG1
1.22e-58	1.012	0.391	0.097	1.68e-54	1	HCK
1.6e-58	1.06658	0.341	0.077	2.2e-54	1	EIF4EBP1
2.5e-58	-1.65504	0.146	0.55	3.43e-54	1	IFITM1
5.76e-58	1.17173	0.41	0.112	7.9e-54	1	APLP2
9.83e-58	1.24962	0.51	0.184	1.35e-53	1	CTSD
3.2e-57	1.34772	0.289	0.056	4.39e-53	1	MAFB
7.14e-57	1.00108	0.63	0.262	9.79e-53	1	TIMP1
1.5e-56	1.29059	0.715	0.4	2.06e-52	1	NFKBIA
3.2e-56	1.28976	0.264	0.046	4.38e-52	1	FCGR2A
8.81e-56	-1.31319	0.366	0.702	1.21e-51	1	EIF4A2
3.3e-55	-1.9622	0.056	0.437	4.52e-51	1	CD7
9.91e-55	1.29185	0.552	0.22	1.36e-50	1	CNPY3
3.52e-54	1.18225	0.579	0.252	4.82e-50	1	C20orf24
3.33e-53	-1.51509	0.134	0.509	4.57e-49	1	IL2RG
5.9e-53	1.02042	0.724	0.41	8.09e-49	1	FKBP1A
2.89e-51	-1.56216	0.161	0.529	3.96e-47	1	ISG20
3.82e-51	-1.57555	0.061	0.428	5.24e-47	1	LCK
4.7e-51	1.03265	0.567	0.239	6.44e-47	1	PGLS
8.04e-50	1.12463	0.498	0.188	1.1e-45	1	STXBP2
1.72e-48	-1.88997	0.121	0.465	2.35e-44	1	IL7R
1.98e-48	-1.78005	0.036	0.381	2.72e-44	1	CD2
1.74e-47	1.07559	0.5	0.192	2.39e-43	1	ASAH1
4.72e-47	1.17334	0.372	0.11	6.47e-43	1	IFNGR2
5.64e-47	1.08707	0.37	0.114	7.74e-43	1	C4orf48
4.24e-46	1.0385	0.513	0.208	5.82e-42	1	AMICA1
7.11e-46	1.21321	0.27	0.061	9.76e-42	1	C5AR1
1.12e-45	1.2225	0.615	0.311	1.54e-41	1	SERPINB1
1.49e-45	-1.67138	0.086	0.422	2.04e-41	1	CD69
1.87e-45	1.15893	0.69	0.396	2.56e-41	1	ISG15
1.53e-44	1.01571	0.715	0.439	2.1e-40	1	FOSB
1.68e-43	-1.00836	0.538	0.782	2.3e-39	1	TMEM66
1.35e-42	1.0953	0.628	0.321	1.86e-38	1	GLRX
2.97e-42	1.37949	0.533	0.248	4.08e-38	1	H2AFY
5.46e-42	1.18004	0.615	0.321	7.49e-38	1	ATP6V1F
3.19e-41	1.1033	0.372	0.121	4.38e-37	1	NCF1
2.04e-39	1.33392	0.343	0.112	2.8e-35	1	JUND
6.22e-39	-1.15661	0.299	0.604	8.53e-35	1	CD53
7.52e-39	1.18026	0.37	0.128	1.03e-34	1	SAT2
7.26e-38	-1.5161	0.075	0.374	9.95e-34	1	STK17A
3.57e-37	-2.07552	0.065	0.352	4.9e-33	1	CTSW
5.84e-37	-1.62209	0.038	0.319	8.01e-33	1	CD247
2.63e-36	1.05126	0.299	0.092	3.61e-32	1	RHOB
3.14e-36	-1.25965	0.232	0.525	4.31e-32	1	RARRES3
3.79e-36	-1.35461	0.025	0.3	5.19e-32	1	RHOH
2.03e-35	-1.36385	0.071	0.355	2.79e-31	1	ACAP1
4.58e-34	-1.02832	0.458	0.683	6.28e-30	1	HINT1
3.9e-33	-1.33636	0.029	0.287	5.35e-29	1	CD27
4.53e-33	-1.45534	0.033	0.291	6.21e-29	1	GZMM
1.33e-31	-1.15403	0.123	0.388	1.82e-27	1	2022-09-07
2.65e-31	-1.23669	0.021	0.264	3.63e-27	1	LAT
7.35e-31	1.01385	0.301	0.101	1.01e-26	1	SCPEP1
1.49e-29	1.01725	0.285	0.096	2.04e-25	1	C20orf27
9.11e-29	-1.20795	0.029	0.261	1.25e-24	1	CD3G
1.17e-28	-1.10824	0.036	0.27	1.61e-24	1	OCIAD2
2.36e-27	-1.16647	0.063	0.292	3.23e-23	1	BIN1
6.28e-27	-1.0442	0.285	0.527	8.61e-23	1	TRAF3IP3
7.35e-27	-1.14881	0.065	0.292	1.01e-22	1	PIK3IP1
3.27e-26	-1.00159	0.188	0.425	4.49e-22	1	PEBP1
4.32e-26	1.09975	0.444	0.218	5.93e-22	1	ARRB2
5.26e-24	-1.23535	0.105	0.326	7.22e-20	1	GIMAP5
5.61e-24	-1.09508	0.247	0.47	7.7e-20	1	NOSIP
6.46e-23	-2.94648	0.153	0.354	8.86e-19	1	CCL5
1.4e-22	-1.00624	0.192	0.414	1.92e-18	1	PNISR
2.82e-20	-1.74658	0.09	0.277	3.86e-16	1	CD79B
8.88e-13	-3.06147	0.192	0.323	1.22e-08	1	NKG7
0	4.29833	0.934	0.042	0	2	CD79A
0	3.36625	0.85	0.053	0	2	MS4A1
2.69e-272	3.59637	0.621	0.021	3.69e-268	2	TCL1A
4.27e-271	3.46932	0.91	0.143	5.85e-267	2	CD79B
9.04e-268	2.82393	0.558	0.01	1.24e-263	2	LINC00926
3.1e-266	3.04806	0.89	0.118	4.26e-262	2	HLA-DQA1
1.79e-231	2.40333	0.483	0.007	2.45e-227	2	VPREB3
4.85e-229	3.06813	0.861	0.148	6.65e-225	2	HLA-DQB1
5.2e-186	2.92997	1	0.821	7.14e-182	2	CD74
3.59e-183	2.75656	1	0.495	4.93e-179	2	HLA-DRA
2.97e-168	2.09129	0.379	0.009	4.08e-164	2	FCER2
7.93e-166	2.34388	0.986	0.449	1.09e-161	2	HLA-DPB1
5.4e-159	2.07046	0.483	0.037	7.4e-155	2	BANK1
2.83e-154	2.04927	0.983	0.382	3.88e-150	2	HLA-DRB1
1.6e-142	1.98814	0.977	0.422	2.19e-138	2	HLA-DPA1
1.94e-140	1.66968	0.312	0.007	2.66e-136	2	TSPAN13
3.03e-134	1.72014	0.295	0.006	4.15e-130	2	FCRLA
1.44e-133	2.09018	0.517	0.066	1.97e-129	2	HLA-DQA2
1.42e-129	1.91155	0.962	0.741	1.95e-125	2	CD37
5.11e-120	1.87658	0.853	0.277	7.01e-116	2	HLA-DRB5
8.9e-120	1.85558	0.491	0.068	1.22e-115	2	HVCN1
4.13e-114	1.50665	0.286	0.011	5.66e-110	2	HLA-DOB
4.3e-114	1.48768	0.275	0.009	5.9e-110	2	PKIG
1.17e-112	-3.11182	0.364	0.881	1.6e-108	2	S100A4
1.7e-101	1.47444	0.283	0.015	2.33e-97	2	BLK
4.37e-101	1.94887	0.694	0.202	6e-97	2	HLA-DMA
1.19e-99	1.39582	0.321	0.025	1.64e-95	2	PDLIM1
7.02e-97	1.43742	0.286	0.018	9.63e-93	2	GNG7
8.11e-95	1.54634	0.26	0.013	1.11e-90	2	CD72
3.34e-91	1.85937	0.546	0.127	4.59e-87	2	HLA-DMB
5.18e-85	-2.42847	0.355	0.848	7.1e-81	2	S100A6
1.86e-84	1.32347	0.292	0.027	2.55e-80	2	CD40
2.82e-84	1.58609	0.272	0.021	3.86e-80	2	P2RX5
3.12e-73	1.66749	0.35	0.057	4.28e-69	2	EAF2
1.1e-72	1.7793	0.382	0.07	1.51e-68	2	IRF8
1.87e-69	-2.19934	0.127	0.663	2.57e-65	2	ANXA1
1.08e-68	-2.66984	0.061	0.589	1.48e-64	2	CD3D
1.3e-68	1.51117	0.312	0.046	1.79e-64	2	PPAPDC1B
3.98e-68	-2.80922	0.104	0.621	5.45e-64	2	IL32
2.85e-66	-2.2444	0.081	0.609	3.91e-62	2	GIMAP7
7.66e-66	-2.05759	0.084	0.609	1.05e-61	2	HCST
8.25e-63	1.40616	0.329	0.058	1.13e-58	2	CYB561A3
6.4e-60	1.33422	0.269	0.037	8.77e-56	2	QRSL1
2.91e-58	-1.79681	0.249	0.702	3.99e-54	2	S100A10
5.07e-58	1.37087	0.283	0.045	6.95e-54	2	2022-03-01
1.89e-57	-1.92736	0.211	0.658	2.59e-53	2	SRGN
8.73e-56	-2.42634	0.136	0.586	1.2e-51	2	S100A11
4.64e-55	1.3287	0.269	0.043	6.37e-51	2	MEF2C
6.42e-53	1.48421	0.324	0.069	8.8e-49	2	SMIM14
9.29e-52	-1.19644	0.587	0.891	1.27e-47	2	GAPDH
6.53e-50	-1.96574	0.11	0.543	8.96e-46	2	CD3E
1.12e-48	1.30528	0.295	0.061	1.53e-44	2	PLEKHF2
1.85e-48	1.24996	0.462	0.151	2.53e-44	2	LY86
1.67e-47	-1.74238	0.081	0.518	2.29e-43	2	GIMAP4
2.51e-45	1.31847	0.468	0.176	3.45e-41	2	SNX2
3.35e-45	-2.8358	0.136	0.529	4.59e-41	2	LGALS1
5.22e-43	-1.24446	0.561	0.838	7.16e-39	2	VIM
3.64e-42	-1.01247	0.668	0.888	4.99e-38	2	SH3BGRL3
7e-40	1.17324	0.399	0.131	9.6e-36	2	NCF1
9.71e-39	1.19671	0.694	0.428	1.33e-34	2	ISG20
1.36e-38	1.11707	0.251	0.055	1.86e-34	2	TPD52
8.47e-38	1.10916	0.812	0.57	1.16e-33	2	CXCR4
2.43e-37	-1.83287	0.055	0.415	3.33e-33	2	CD7
3.17e-37	-1.3218	0.413	0.715	4.35e-33	2	LDHB
2.26e-36	-1.5226	0.095	0.466	3.1e-32	2	RGS10
3.49e-36	-3.36026	0.107	0.442	4.78e-32	2	TYROBP
1.31e-35	1.15359	0.5	0.231	1.8e-31	2	SNHG7
2.91e-35	-1.77371	0.081	0.434	4e-31	2	ID2
1.08e-34	-2.81677	0.084	0.419	1.48e-30	2	AIF1
1.97e-34	-2.69918	0.072	0.402	2.7e-30	2	FCER1G
2.33e-34	1.00806	0.87	0.781	3.2e-30	2	LAPTM5
4.17e-34	-1.40639	0.159	0.519	5.71e-30	2	RARRES3
5.41e-34	-1.56342	0.072	0.415	7.41e-30	2	FYB
1.68e-32	-1.30629	0.165	0.518	2.3e-28	2	ITGB2
4.26e-32	-1.60191	0.038	0.36	5.85e-28	2	MT2A
6.62e-32	-1.76255	0.049	0.37	9.08e-28	2	TIMP1
2.14e-31	-1.66139	0.118	0.446	2.93e-27	2	IL7R
2.26e-31	-1.61165	0.043	0.36	3.1e-27	2	CD2
1.27e-30	-1.35031	0.052	0.367	1.75e-26	2	GIMAP1
1.6e-29	-1.30049	0.081	0.404	2.2e-25	2	LCK
1.76e-29	1.26944	0.251	0.07	2.41e-25	2	LAT2
3.78e-29	1.13827	0.41	0.178	5.19e-25	2	FAIM3
2.97e-28	-1.17847	0.373	0.681	4.07e-24	2	NEAT1
6.72e-28	-1.35682	0.156	0.471	9.21e-24	2	NOSIP
1.5e-25	-1.08239	0.199	0.519	2.05e-21	2	IFITM1
1.96e-25	-1.45369	0.046	0.322	2.69e-21	2	GIMAP5
4.62e-25	-1.42935	0.02	0.279	6.34e-21	2	GZMM
2.28e-24	-1.51024	0.043	0.302	3.13e-20	2	CD247
3.31e-24	-1.91854	0.069	0.335	4.54e-20	2	CTSW
4.27e-24	-1.17095	0.035	0.298	5.85e-20	2	AMICA1
6.34e-24	-3.10984	0.182	0.431	8.7e-20	2	CST3
9.33e-24	-2.47848	0.136	0.39	1.28e-19	2	LST1
2e-23	-1.84085	0.02	0.262	2.74e-19	2	CFD
3.99e-23	-1.222	0.197	0.475	5.47e-19	2	ANXA2
7.9e-23	-1.27778	0.162	0.44	1.08e-18	2	IFI6
1.47e-22	-4.04869	0.139	0.391	2.02e-18	2	S100A9
3.2e-22	-2.3547	0.084	0.328	4.39e-18	2	FCN1
1.72e-21	-3.37537	0.087	0.331	2.36e-17	2	NKG7
4.89e-21	-1.5154	0.043	0.278	6.7e-17	2	LGALS3
8.18e-21	-1.06349	0.147	0.411	1.12e-16	2	GLRX
1.1e-20	-1.16573	0.043	0.272	1.51e-16	2	DOK2
1.6e-20	-1.06745	0.145	0.405	2.19e-16	2	CSTB
2.32e-20	-3.69123	0.078	0.307	3.19e-16	2	S100A8
3.45e-20	-1.71367	0.147	0.38	4.73e-16	2	TYMP
6.2e-20	-1.80085	0.035	0.254	8.51e-16	2	IFITM3
6.42e-20	-3.43897	0.425	0.633	8.81e-16	2	LYZ
8.17e-20	-1.07873	0.26	0.512	1.12e-15	2	TSPO
2.21e-19	-1.03601	0.049	0.273	3.03e-15	2	SAMHD1
8.91e-19	-1.35999	0.454	0.657	1.22e-14	2	COTL1
1.28e-18	-1.08734	0.052	0.272	1.75e-14	2	CTSD
4.5e-18	-1.22102	0.124	0.354	6.18e-14	2	CEBPB
6.61e-18	-1.02632	0.046	0.259	9.06e-14	2	RGCC
7.06e-18	-1.10854	0.142	0.376	9.69e-14	2	CD63
1.95e-17	-1.37808	0.066	0.274	2.67e-13	2	SERPINA1
1.76e-16	-1.22096	0.052	0.251	2.42e-12	2	CEBPD
4.69e-16	-2.76438	0.145	0.343	6.43e-12	2	CCL5
1.93e-13	-1.20293	0.358	0.533	2.65e-09	2	PSAP
8.19e-13	-1.17421	0.303	0.485	1.12e-08	2	GSTP1
2.24e-06	-1.16478	0.538	0.6	0.0306864	2	SAT1
5.62e-214	3.11121	0.961	0.226	7.7e-210	3	CCL5
8.59e-200	3.13371	0.594	0.045	1.18e-195	3	GZMK
4.18e-193	2.30785	0.942	0.208	5.73e-189	3	NKG7
1.23e-180	2.10139	0.785	0.114	1.68e-176	3	GZMA
1.07e-166	2.21169	0.748	0.118	1.47e-162	3	CST7
3.07e-125	2.02698	0.809	0.227	4.21e-121	3	CTSW
3.7e-102	1.79351	0.455	0.066	5.08e-98	3	KLRG1
1.13e-101	1.8866	0.464	0.069	1.55e-97	3	CD8A
2e-93	1.69832	0.567	0.129	2.74e-89	3	LYAR
2.65e-77	2.54356	0.379	0.061	3.64e-73	3	GZMH
1.01e-76	1.37467	0.924	0.5	1.38e-72	3	IL32
4.31e-60	1.34435	0.573	0.198	5.91e-56	3	GZMM
1.28e-50	1.44176	0.418	0.11	1.76e-46	3	HOPX
8.14e-49	1.08767	0.842	0.474	1.12e-44	3	CD3D
8.13e-45	1.01402	0.891	0.607	1.11e-40	3	PTPRCAP
3.85e-42	1.38952	0.358	0.095	5.28e-38	3	CD8B
4.42e-41	1.06248	0.767	0.508	6.06e-37	3	HCST
4.79e-38	1.05032	0.321	0.089	6.57e-34	3	SAMD3
7.94e-33	1.42391	0.442	0.186	1.09e-28	3	APOBEC3G
4.16e-32	-2.95184	0.321	0.595	5.7e-28	3	HLA-DRA
1.1e-29	-2.63211	0.103	0.414	1.51e-25	3	AIF1
1.15e-29	-1.79824	0.988	0.99	1.58e-25	3	FTH1
2.97e-29	1.31518	0.258	0.071	4.07e-25	3	NCR3
1.19e-28	-1.79532	0.261	0.559	1.64e-24	3	CTSS
9.99e-26	-2.52833	0.112	0.392	1.37e-21	3	LST1
2.43e-24	-3.86984	0.045	0.31	3.33e-20	3	S100A8
2.82e-24	-3.08696	0.167	0.432	3.86e-20	3	CST3
4.59e-24	-1.84659	0.109	0.384	6.29e-20	3	TYMP
5.66e-23	-2.1084	0.13	0.392	7.77e-19	3	FCER1G
6.09e-23	-1.14194	0.133	0.425	8.35e-19	3	C1orf162
2.06e-22	-2.41709	0.076	0.328	2.83e-18	3	FCN1
2.47e-22	-1.50446	0.182	0.452	3.39e-18	3	NPC2
5.22e-22	1.09032	0.439	0.234	7.15e-18	3	DUSP2
6.36e-22	-1.67592	0.185	0.458	8.73e-18	3	GPX1
1.02e-21	-2.62227	0.191	0.428	1.4e-17	3	TYROBP
1.74e-21	-3.55214	0.415	0.633	2.38e-17	3	LYZ
6.15e-20	-2.08887	0.991	0.99	8.43e-16	3	FTL
6.87e-20	-1.25183	0.43	0.659	9.42e-16	3	COTL1
9.5e-20	-4.04997	0.155	0.387	1.3e-15	3	S100A9
9.99e-18	-1.40132	0.321	0.537	1.37e-13	3	PSAP
1.42e-17	-1.61182	0.048	0.256	1.94e-13	3	CFD
1.88e-16	-1.10426	0.052	0.259	2.58e-12	3	FCGRT
3.07e-16	-1.37189	0.07	0.272	4.21e-12	3	SERPINA1
1.81e-15	-1.16075	0.115	0.325	2.48e-11	3	AP1S2
3.44e-15	1.14631	0.324	0.16	4.71e-11	3	GNLY
5.96e-15	-1.17655	0.073	0.268	8.18e-11	3	GRN
1.02e-14	-1.14746	0.142	0.355	1.4e-10	3	TIMP1
5.71e-14	-1.00151	0.067	0.253	7.83e-10	3	FAM26F
9.01e-13	-1.01405	0.179	0.377	1.24e-08	3	TKT
3.24e-12	-1.06935	0.109	0.289	4.45e-08	3	HLA-DMA
4.6e-12	-1.46463	0.094	0.262	6.3e-08	3	HLA-DQB1
1.78e-11	-1.04579	0.167	0.347	2.44e-07	3	CEBPB
4.17e-11	-1.09646	0.306	0.483	5.72e-07	3	GSTP1
6.36e-11	-1.28964	0.464	0.61	8.72e-07	3	SAT1
8.95e-11	-1.49795	0.394	0.509	1.23e-06	3	HLA-DPA1
4.66e-10	-1.40984	0.37	0.474	6.39e-06	3	HLA-DRB1
1.26e-09	-1.11489	0.227	0.371	1.73e-05	3	HLA-DRB5
8.53e-09	-1.4097	0.391	0.49	0.000116916	3	LGALS1
1.65e-08	-1.57097	0.827	0.847	0.000226742	3	CD74
2.7e-08	-1.29177	0.127	0.26	0.000370205	3	CD79B
4.79e-08	1.00735	0.339	0.229	0.000657227	3	C9orf142
1.43e-228	1.68765	0.521	0.008	1.96e-224	4	CDKN1C
3.06e-202	1.76787	0.577	0.02	4.19e-198	4	HES4
5.93e-196	2.37326	0.828	0.069	8.14e-192	4	RP11-290F20.3
8.8e-186	2.71196	0.804	0.073	1.21e-181	4	MS4A7
1.12e-183	3.28519	0.975	0.135	1.54e-179	4	FCGR3A
3.68e-173	1.38153	0.374	0.004	5.05e-169	4	CKB
2.54e-144	2.7068	0.975	0.176	3.49e-140	4	IFITM3
4.83e-142	1.72005	0.528	0.031	6.62e-138	4	LILRA3
1.73e-134	1.27183	0.374	0.012	2.37e-130	4	MS4A4A
1.03e-133	1.86653	0.669	0.066	1.41e-129	4	LRRC25
7.67e-132	1.90477	0.712	0.079	1.05e-127	4	PILRA
2.51e-126	1.33033	0.472	0.028	3.45e-122	4	CTSL
4.33e-126	3.03255	1	0.315	5.94e-122	4	LST1
6.14e-125	1.99491	0.779	0.109	8.42e-121	4	HCK
1.36e-123	2.2526	0.853	0.144	1.87e-119	4	RHOC
2.16e-122	1.3374	0.497	0.033	2.96e-118	4	LILRB1
1.59e-121	2.30381	0.945	0.201	2.18e-117	4	SERPINA1
4.78e-120	2.74378	1	0.317	6.56e-116	4	FCER1G
2.12e-118	1.67896	0.515	0.04	2.91e-114	4	HMOX1
5.08e-116	1.48035	0.521	0.042	6.97e-112	4	CSF1R
1.06e-115	2.69017	1	0.334	1.46e-111	4	AIF1
2.16e-115	1.94152	0.92	0.176	2.97e-111	4	CD68
5.43e-115	1.37668	0.466	0.031	7.44e-111	4	SIGLEC10
2.41e-111	2.07782	0.933	0.184	3.31e-107	4	CFD
2.22e-110	2.01119	0.791	0.125	3.04e-106	4	IFI30
4.9e-109	1.57379	0.607	0.067	6.71e-105	4	LILRB2
6.47e-108	2.01693	0.865	0.171	8.87e-104	4	SPI1
3.95e-102	1.62658	0.656	0.084	5.42e-98	4	LILRA5
8.52e-99	1.0065	0.288	0.01	1.17e-94	4	BATF3
1.39e-96	1.34139	0.583	0.067	1.9e-92	4	C5AR1
3.04e-95	1.20828	0.399	0.028	4.18e-91	4	CXCL16
6.5e-93	1.9759	0.877	0.203	8.92e-89	4	STXBP2
3.32e-92	1.68064	0.669	0.101	4.55e-88	4	WARS
6.15e-92	1.15565	0.571	0.067	8.43e-88	4	MAFB
4.58e-91	1.50529	0.534	0.059	6.29e-87	4	SLC31A2
6.63e-90	2.2876	1	0.606	9.09e-86	4	COTL1
4.72e-89	1.35897	0.497	0.053	6.47e-85	4	TESC
9.39e-88	1.12192	0.356	0.024	1.29e-83	4	TPPP3
3.18e-87	2.18249	0.92	0.285	4.35e-83	4	CEBPB
3.79e-87	2.29004	0.92	0.29	5.2e-83	4	TIMP1
1.26e-83	2.11698	1	0.691	1.72e-79	4	IFITM2
2.02e-83	1.83392	0.742	0.14	2.77e-79	4	ABI3
1.95e-80	1.90481	0.994	0.479	2.67e-76	4	PSAP
2.05e-80	2.14073	0.994	0.565	2.82e-76	4	SAT1
1.11e-79	2.08871	1	0.989	1.52e-75	4	FTH1
2.3e-79	1.23948	0.552	0.075	3.16e-75	4	C19orf38
6.83e-79	1.66822	0.767	0.171	9.36e-75	4	BID
1.32e-78	1.07225	0.282	0.015	1.81e-74	4	CTD-2006K23.1
2.45e-78	1.44115	0.681	0.122	3.36e-74	4	LYN
6.1e-77	2.01221	1	0.491	8.36e-73	4	CTSS
2.04e-76	1.90269	0.988	0.497	2.79e-72	4	S100A11
2.82e-76	1.45178	0.779	0.167	3.87e-72	4	BRI3
3.2e-75	1.51006	0.791	0.17	4.39e-71	4	CFP
1.07e-74	1.88021	1	0.359	1.47e-70	4	CST3
6.18e-74	1.56635	0.969	0.309	8.48e-70	4	TYMP
4.35e-71	1.1286	0.387	0.039	5.97e-67	4	CAMK1
4.88e-71	2.02888	1	0.989	6.69e-67	4	FTL
8.92e-70	1.13602	0.583	0.097	1.22e-65	4	FGL2
1.22e-69	1.72294	1	0.359	1.67e-65	4	TYROBP
2.15e-68	1.49058	0.779	0.179	2.94e-64	4	FGR
3.09e-68	1.55569	0.963	0.383	4.24e-64	4	NPC2
1.02e-67	1.37737	0.436	0.055	1.4e-63	4	FAM110A
1.06e-66	1.59303	0.564	0.096	1.45e-62	4	APOBEC3A
2.01e-66	1.23275	0.601	0.106	2.76e-62	4	SLC7A7
4.35e-66	1.3444	1	0.906	5.97e-62	4	OAZ1
2.34e-64	1.3691	0.626	0.125	3.2e-60	4	NINJ1
4.91e-64	1.48306	0.767	0.194	6.73e-60	4	FAM26F
1.29e-63	1.0296	0.613	0.112	1.76e-59	4	TNFRSF1B
6.8e-63	1.38388	0.632	0.132	9.33e-59	4	HSBP1
6.79e-62	1.08403	0.613	0.116	9.32e-58	4	CDA
8.41e-62	-1.09564	1	0.997	1.15e-57	4	RPL13
8.43e-62	1.5042	1	0.801	1.16e-57	4	S100A4
4.22e-60	-1.22286	0.994	0.996	5.79e-56	4	RPL3
6.6e-60	1.52275	0.994	0.444	9.05e-56	4	LGALS1
7.61e-58	-1.02333	1	0.999	1.04e-53	4	RPL13A
9.71e-58	1.2277	0.485	0.079	1.33e-53	4	CPPED1
2.12e-56	1.12594	0.534	0.097	2.9e-52	4	LYST
2.53e-56	-1.064	1	0.997	3.48e-52	4	RPS18
1.4e-55	-1.12309	1	0.996	1.92e-51	4	RPS3
1.65e-55	1.00202	0.994	0.993	2.26e-51	4	ACTB
2.09e-55	1.09722	0.521	0.093	2.87e-51	4	MAPKAPK3
3.33e-55	1.2106	1	0.806	4.57e-51	4	ARPC3
1.31e-52	1.04864	0.356	0.046	1.8e-48	4	GPBAR1
2.21e-52	1.24842	0.325	0.038	3.03e-48	4	RXRA
6.98e-52	1.16244	0.644	0.15	9.57e-48	4	NAAA
3.6e-51	1.05156	0.994	0.806	4.94e-47	4	YBX1
4.37e-51	1.13935	0.491	0.092	6e-47	4	TBXAS1
5.68e-51	1.11433	0.485	0.09	7.79e-47	4	ADA
7.5e-51	1.51898	0.896	0.338	1.03e-46	4	PYCARD
7.58e-51	1.12246	0.528	0.103	1.04e-46	4	RHOB
3.61e-49	1.42952	0.804	0.277	4.95e-45	4	ANXA5
3.84e-48	1.23039	0.988	0.77	5.26e-44	4	S100A6
1.24e-47	1.23469	0.785	0.254	1.7e-43	4	CARD16
1.73e-47	1.33093	0.748	0.241	2.37e-43	4	CASP1
2.08e-47	1.2917	0.853	0.32	2.85e-43	4	TKT
2.25e-47	1.47707	0.693	0.218	3.09e-43	4	ASAH1
2.57e-46	1.23152	0.975	0.463	3.53e-42	4	HLA-DPA1
1.12e-45	1.3401	0.908	0.438	1.53e-41	4	FKBP1A
2.63e-45	-1.01575	1	0.987	3.6e-41	4	RPS8
2.72e-45	1.31905	0.773	0.245	3.74e-41	4	RGS2
3.38e-45	1.15599	0.761	0.244	4.63e-41	4	VASP
1.87e-44	1.25456	0.957	0.62	2.57e-40	4	NEAT1
3.7e-44	-1.3419	0.945	0.96	5.08e-40	4	RPSA
5.39e-44	1.19465	0.853	0.342	7.39e-40	4	C10orf54
8.82e-44	-1.38301	0.969	0.974	1.21e-39	4	RPS27A
2.59e-43	1.18432	0.957	0.65	3.55e-39	4	LY6E
5.33e-42	-1.11189	0.963	0.973	7.31e-38	4	RPL31
5.7e-42	1.27549	0.92	0.442	7.81e-38	4	PRELID1
7.46e-42	1.09692	0.877	0.36	1.02e-37	4	RHOG
8.26e-42	1.1571	0.902	0.408	1.13e-37	4	ANXA2
1.02e-41	1.31483	0.699	0.217	1.4e-37	4	HN1
2.35e-41	1.07234	0.712	0.229	3.22e-37	4	ARRB2
3.15e-41	-1.01278	1	0.993	4.32e-37	4	RPS27
1.17e-40	1.39722	0.828	0.341	1.6e-36	4	CSTB
1.26e-40	1.1039	0.963	0.576	1.72e-36	4	SRGN
1.95e-40	1.03362	0.607	0.169	2.67e-36	4	OAS1
2.21e-40	-1.02336	0.988	0.973	3.03e-36	4	RPL5
7.02e-40	-2.63986	0.172	0.673	9.63e-36	4	PTPRCAP
1.93e-39	1.35766	0.644	0.188	2.65e-35	4	TNFSF10
2.16e-39	1.25655	0.712	0.24	2.96e-35	4	CTSC
4.36e-39	1.14763	0.546	0.135	5.97e-35	4	POU2F2
7.77e-39	-1.09829	0.988	0.977	1.07e-34	4	RPL9
2.25e-38	1.39157	0.761	0.289	3.08e-34	4	MT2A
6.07e-38	-1.12939	0.951	0.951	8.33e-34	4	RPLP0
7.16e-38	1.04133	0.54	0.14	9.82e-34	4	OAZ2
1.09e-37	-1.02767	0.982	0.981	1.5e-33	4	RPS25
1.18e-37	1.15196	0.736	0.267	1.62e-33	4	PTPN6
1.09e-36	1.16581	0.595	0.177	1.5e-32	4	SOD2
1.13e-36	1.09968	0.89	0.42	1.55e-32	4	ISG15
2.67e-36	1.13994	0.89	0.44	3.66e-32	4	DRAP1
2.78e-36	1.18804	0.736	0.267	3.81e-32	4	FCN1
1.07e-35	1.00418	0.945	0.429	1.46e-31	4	HLA-DRB1
1.26e-35	1.07698	0.54	0.142	1.73e-31	4	ATP1B3
5.93e-35	-1.09974	0.988	0.98	8.13e-31	4	RPS3A
6.32e-35	1.16588	0.902	0.518	8.67e-31	4	CALM2
1.29e-34	-1.1665	0.896	0.929	1.77e-30	4	RPS29
8.17e-34	1.0502	0.675	0.219	1.12e-29	4	LGALS3
5.4e-32	-1.03881	0.871	0.324	7.41e-28	4	S100A9
8.05e-32	1.01586	0.748	0.285	1.1e-27	4	BLOC1S1
2.02e-31	-2.68926	0.067	0.55	2.77e-27	4	CD3D
3.13e-31	1.17206	0.81	0.325	4.29e-27	4	AP2S1
4.09e-31	-1.98971	0.374	0.696	5.61e-27	4	LDHB
5.27e-31	1.12206	0.834	0.36	7.23e-27	4	C1orf162
1.96e-29	-2.86222	0.16	0.579	2.68e-25	4	IL32
1.23e-25	1.25552	0.307	0.067	1.69e-21	4	CNIH4
4.11e-25	1.01453	0.368	0.092	5.64e-21	4	SH3BP1
2.22e-24	-1.15108	0.791	0.833	3.05e-20	4	NPM1
1.41e-22	-1.96012	0.135	0.509	1.93e-18	4	CD3E
1.6e-22	1.02327	0.258	0.056	2.2e-18	4	G0S2
2.08e-22	1.04234	0.804	0.419	2.85e-18	4	SH3BGRL
3.99e-22	1.02943	0.583	0.212	5.48e-18	4	MYO1G
4.42e-22	-1.12289	0.84	0.883	6.06e-18	4	BTG1
1.33e-21	-1.56391	0.595	0.752	1.82e-17	4	JUN
2.58e-20	1.015	0.429	0.14	3.54e-16	4	EIF4E2
5.37e-20	-2.0785	0.65	0.707	7.36e-16	4	LTB
9.36e-20	-1.58416	0.209	0.527	1.28e-15	4	CD99
3.57e-19	-1.66528	0.221	0.512	4.89e-15	4	AES
1.33e-18	-1.06632	0.62	0.744	1.82e-14	4	RPSAP58
2.55e-18	-1.68417	0.393	0.615	3.49e-14	4	CXCR4
4.78e-18	-1.93366	0.061	0.388	6.55e-14	4	CD7
7.89e-18	-1.63949	0.055	0.381	1.08e-13	4	LCK
3.91e-16	1.00199	0.417	0.15	5.36e-12	4	LSM6
2.31e-15	-1.84034	0.141	0.42	3.16e-11	4	IL7R
3.32e-15	-1.19981	0.521	0.65	4.56e-11	4	HINT1
3.97e-14	-1.43396	0.043	0.321	5.44e-10	4	ACAP1
3.44e-13	-1.56138	0.123	0.377	4.71e-09	4	CD69
9.86e-13	-1.34971	0.264	0.475	1.35e-08	4	ISG20
2.98e-12	-1.45026	0.018	0.26	4.08e-08	4	GZMM
3.55e-12	-1.36434	0.282	0.486	4.87e-08	4	SELL
4.34e-12	-2.04258	0.074	0.315	5.95e-08	4	CTSW
1.25e-11	-1.0033	0.337	0.544	1.72e-07	4	HMGN1
1.73e-11	-1.48818	0.104	0.332	2.37e-07	4	CD2
1.3e-10	-1.44906	0.061	0.282	1.78e-06	4	CD247
2.92e-10	-1.2288	0.043	0.253	4e-06	4	CD27
6.29e-10	-1.35516	0.123	0.333	8.62e-06	4	STK17A
8.19e-10	-1.11819	0.055	0.264	1.12e-05	4	BIN1
9.08e-10	-1.06127	0.276	0.452	1.25e-05	4	IL2RG
3.41e-09	-1.10802	0.067	0.262	4.67e-05	4	RHOH
2.88e-08	-1.01293	0.092	0.274	0.00039558	4	MZT2A
5.48e-08	-2.97128	0.16	0.328	0.000751895	4	CCL5
1.72e-07	-1.11158	0.098	0.262	0.00235766	4	SLC2A3
3.45e-06	-1.50268	0.509	0.262	0.047274	4	S100A8
1.04e-256	4.77923	0.966	0.072	1.42e-252	5	GZMB
8.4e-237	4.03104	0.905	0.064	1.15e-232	5	FGFBP2
4.93e-222	3.3168	0.755	0.041	6.76e-218	5	SPON2
7.54e-202	3.9739	0.966	0.109	1.03e-197	5	PRF1
7.93e-179	2.36337	0.483	0.014	1.09e-174	5	AKR1C3
6.91e-174	4.8222	0.952	0.135	9.48e-170	5	GNLY
9.54e-166	2.76088	0.578	0.03	1.31e-161	5	CLIC3
1.23e-147	3.11132	0.952	0.152	1.69e-143	5	CST7
5.51e-147	2.23713	0.544	0.031	7.56e-143	5	KLRD1
6.44e-147	3.1405	0.946	0.154	8.83e-143	5	GZMA
1.62e-144	2.32698	0.503	0.026	2.22e-140	5	XCL2
3.38e-138	3.62095	0.728	0.078	4.64e-134	5	CCL4
4.75e-136	2.11535	0.469	0.023	6.52e-132	5	TTC38
1.2e-130	1.8222	0.408	0.016	1.64e-126	5	PRSS23
1.55e-129	3.99144	0.993	0.258	2.12e-125	5	NKG7
6.32e-115	2.35807	0.653	0.068	8.66e-111	5	GZMH
7e-111	2.95263	0.565	0.058	9.61e-107	5	IGFBP7
1.83e-109	2.7761	0.973	0.26	2.51e-105	5	CTSW
2.17e-108	2.26493	0.85	0.147	2.97e-104	5	FCGR3A
5.05e-108	1.4721	0.293	0.008	6.93e-104	5	SH2D1B
7.21e-93	1.64138	0.381	0.025	9.89e-89	5	S1PR5
1.06e-91	2.00337	0.639	0.094	1.46e-87	5	APMAP
1.09e-90	1.61705	0.333	0.018	1.49e-86	5	GPR56
7.15e-87	1.50812	0.313	0.016	9.81e-83	5	XCL1
2.97e-85	2.73443	0.844	0.234	4.07e-81	5	CD247
6.39e-84	1.33484	0.259	0.01	8.76e-80	5	KLRF1
5.31e-82	1.7442	0.442	0.044	7.28e-78	5	IL2RB
9.33e-82	2.19288	0.823	0.211	1.28e-77	5	GZMM
5.9e-81	1.42476	0.306	0.017	8.09e-77	5	C1orf21
1.86e-77	2.33231	0.646	0.119	2.55e-73	5	HOPX
5.06e-76	1.58978	0.442	0.048	6.94e-72	5	MATK
1.2e-73	1.52063	0.354	0.029	1.65e-69	5	PLEKHF1
9.62e-71	1.89374	0.34	0.029	1.32e-66	5	HAVCR2
2.57e-63	-1.23184	0.993	0.996	3.52e-59	5	RPL32
1.27e-61	1.1923	1	0.98	1.74e-57	5	HLA-C
1.32e-57	-1.19795	0.986	0.994	1.81e-53	5	RPL18A
1.93e-57	1.60295	0.571	0.12	2.64e-53	5	TPST2
1.24e-56	1.29975	0.306	0.03	1.71e-52	5	TBX21
3.17e-55	1.84704	0.857	0.339	4.35e-51	5	CD7
8.94e-55	-1.01289	0.986	0.996	1.23e-50	5	RPL28
1.13e-54	-1.10348	1	0.997	1.55e-50	5	RPL13
2.03e-54	1.88008	0.306	0.031	2.78e-50	5	PTGDR
6.07e-53	-1.27497	0.993	0.994	8.32e-49	5	RPS12
9.07e-50	1.11303	1	0.964	1.24e-45	5	HLA-A
1.3e-46	1.54195	0.517	0.117	1.79e-42	5	C12orf75
3.63e-46	1.75134	0.864	0.435	4.97e-42	5	PLAC8
4.62e-45	-1.17772	0.986	0.994	6.33e-41	5	RPS27
2.48e-44	1.4277	0.714	0.243	3.39e-40	5	CTSC
4.7e-43	1.33833	0.966	0.772	6.45e-39	5	UBB
1.33e-42	-1.01332	0.986	0.993	1.83e-38	5	RPLP2
4.15e-42	1.68226	0.85	0.45	5.69e-38	5	ITGB2
1.13e-41	1.40736	0.408	0.076	1.55e-37	5	NCR3
1.46e-41	-1.20029	0.918	0.985	2.01e-37	5	RPS25
2.99e-40	1.79325	0.565	0.165	4.1e-36	5	ARPC5L
1.68e-39	1.63694	0.741	0.322	2.3e-35	5	CD63
6.47e-39	1.25269	0.939	0.58	8.87e-35	5	SRGN
1.7e-38	-1.14276	0.823	0.967	2.33e-34	5	RPL36
5.01e-38	1.3004	0.347	0.061	6.87e-34	5	CX3CR1
9.89e-38	-1.38022	0.612	0.925	1.36e-33	5	RPL36A
1.19e-37	1.00535	0.993	0.943	1.63e-33	5	PFN1
2.12e-37	1.31478	0.571	0.165	2.9e-33	5	RHOC
1.96e-36	-1.02043	0.973	0.983	2.69e-32	5	RPS23
2.19e-36	-1.04246	0.905	0.979	3e-32	5	RPS28
8.63e-36	1.39742	0.823	0.452	1.18e-31	5	RARRES3
5.77e-35	1.35444	0.585	0.196	7.91e-31	5	APOBEC3G
7.76e-35	1.79491	0.714	0.294	1.06e-30	5	CCL5
2.15e-34	1.77461	0.422	0.1	2.95e-30	5	SAMD3
2.41e-34	1.3507	0.544	0.174	3.3e-30	5	EFHD2
2.94e-34	-2.75927	0.245	0.73	4.03e-30	5	LTB
3.5e-34	1.25957	0.844	0.488	4.8e-30	5	CD99
1.14e-33	-1.052	0.932	0.982	1.56e-29	5	RPS5
1.28e-33	1.26611	0.741	0.343	1.75e-29	5	RAP1B
1.04e-32	1.39792	0.776	0.365	1.43e-28	5	ID2
2.82e-32	1.3856	0.456	0.126	3.87e-28	5	ZAP70
5.6e-32	1.40516	0.503	0.151	7.68e-28	5	PLEK
2.14e-31	-1.18434	0.748	0.938	2.93e-27	5	RPS29
1.97e-30	1.15553	0.279	0.049	2.7e-26	5	ABHD17A
1.23e-29	1.45493	0.395	0.102	1.69e-25	5	CHST12
7.71e-29	-1.58065	0.415	0.825	1.06e-24	5	VIM
3.78e-28	1.00361	0.898	0.627	5.19e-24	5	PTPRCAP
9.35e-28	1.55373	0.558	0.215	1.28e-23	5	ALOX5AP
2.78e-27	1.27587	0.83	0.524	3.81e-23	5	HCST
3.65e-27	1.12482	0.272	0.053	5.01e-23	5	ASCL2
5.05e-27	1.18321	0.66	0.321	6.92e-23	5	PDIA3
7.96e-27	1.16932	0.891	0.631	1.09e-22	5	CLIC1
2.62e-26	1.87687	0.422	0.125	3.59e-22	5	CCL3
2.81e-26	-1.34193	0.796	0.913	3.85e-22	5	JUNB
5.71e-26	1.33948	0.388	0.112	7.83e-22	5	CD300A
2.34e-25	1.00077	0.966	0.883	3.21e-21	5	HLA-E
2.76e-25	1.27864	0.782	0.459	3.78e-21	5	IFITM1
3.14e-25	-1.1738	0.619	0.911	4.31e-21	5	CD52
6.45e-25	1.29739	0.599	0.267	8.84e-21	5	PPP1R18
1.2e-24	1.18668	0.381	0.11	1.64e-20	5	C5orf56
1.7e-24	1.2088	0.673	0.339	2.33e-20	5	PSMB10
6.8e-24	1.10454	0.844	0.531	9.32e-20	5	CD53
2.59e-23	-2.10501	0.231	0.654	3.55e-19	5	COTL1
2.76e-23	1.18687	0.871	0.64	3.79e-19	5	RAC2
4.05e-23	1.04591	0.388	0.119	5.55e-19	5	UBE2F
7.35e-23	1.22819	0.537	0.22	1.01e-18	5	MYO1F
9.94e-23	1.17751	0.449	0.161	1.36e-18	5	ABI3
1.32e-22	1.15579	0.367	0.112	1.81e-18	5	AOAH
2.39e-22	-1.07018	0.605	0.881	3.27e-18	5	RPS21
1.15e-21	1.13381	0.612	0.296	1.58e-17	5	LITAF
1.16e-21	-1.88306	0.116	0.544	1.59e-17	5	CD3D
7.94e-20	1.14188	0.463	0.183	1.09e-15	5	ARL4C
3.27e-19	1.16479	0.578	0.304	4.49e-15	5	DHRS7
1.26e-18	1.13989	0.544	0.266	1.73e-14	5	CALR
3.94e-18	1.20653	0.605	0.325	5.41e-14	5	2022-09-07
5.68e-18	1.387	0.544	0.271	7.79e-14	5	XBP1
2.21e-17	1.02535	0.476	0.21	3.04e-13	5	GLIPR2
7.9e-17	1.21897	0.626	0.355	1.08e-12	5	BIN2
1.43e-16	-1.09718	0.823	0.915	1.97e-12	5	RPL34
2.82e-16	1.07589	0.435	0.191	3.87e-12	5	LAMP1
4.85e-16	-1.86431	0.98	0.99	6.65e-12	5	FTH1
2.91e-15	1.1774	0.592	0.336	3.99e-11	5	NDUFB2
8.47e-15	1.08358	0.272	0.086	1.16e-10	5	CYB5B
2.24e-14	-2.24797	0.184	0.477	3.07e-10	5	HLA-DRB1
3.36e-14	1.00216	0.313	0.115	4.61e-10	5	GNG2
1.11e-13	1.00102	0.32	0.119	1.52e-09	5	CISD3
2.06e-13	-1.99226	0.082	0.369	2.82e-09	5	HLA-DRB5
5.98e-13	-2.66778	0.116	0.39	8.2e-09	5	AIF1
7.27e-13	1.1816	0.361	0.154	9.97e-09	5	SLC9A3R1
1.89e-12	-1.93243	0.156	0.44	2.59e-08	5	GPX1
2.41e-12	-1.29719	0.075	0.359	3.3e-08	5	PLP2
3.97e-12	-2.72021	0.354	0.573	5.44e-08	5	HLA-DRA
5.59e-12	-1.50972	0.136	0.419	7.67e-08	5	IL7R
1.1e-11	1.13907	0.347	0.153	1.5e-07	5	MRPS6
5.82e-11	1.20023	0.354	0.159	7.99e-07	5	PSMC4
9.27e-10	-2.31334	0.082	0.309	1.27e-05	5	FCN1
1.18e-09	-1.94725	0.333	0.53	1.62e-05	5	HLA-DPB1
2.09e-09	-4.07074	0.15	0.37	2.87e-05	5	S100A9
2.21e-09	-1.67337	0.429	0.601	3.02e-05	5	SAT1
3.57e-09	1.33448	0.456	0.265	4.9e-05	5	SCP2
5.83e-09	-1.10105	0.041	0.252	8e-05	5	CD27
5.87e-09	-1.05073	0.054	0.276	8.05e-05	5	AMICA1
6.78e-09	-1.08163	0.095	0.322	9.3e-05	5	ANXA5
8.46e-09	-1.33653	0.211	0.431	0.000115995	5	NPC2
1.3e-08	-1.44407	0.054	0.258	0.00017767	5	SERPINA1
1.3e-08	-2.34795	0.17	0.368	0.00017869	5	LST1
1.91e-08	-1.46307	0.075	0.278	0.000262298	5	HLA-DMA
2.08e-08	-3.42669	0.463	0.614	0.000285782	5	LYZ
2.14e-08	-1.94029	1	0.989	0.000293225	5	FTL
2.29e-08	-3.5967	0.088	0.288	0.000313821	5	S100A8
2.76e-08	-1.65836	0.054	0.252	0.000378031	5	HLA-DQB1
3.86e-08	1.25336	0.347	0.174	0.000529537	5	LYAR
2.76e-07	-1.76808	0.367	0.502	0.00377832	5	HLA-DPA1
5.82e-07	-1.04587	0.102	0.291	0.00797717	5	LINC00936
2.15e-06	-2.71969	0.265	0.407	0.02953	5	CST3
3.56e-06	-1.24187	0.095	0.256	0.0487981	5	LGALS3
3.23e-236	3.97269	0.867	0.011	4.43e-232	6	FCER1A
2.47e-169	1.42217	0.467	0.003	3.39e-165	6	SERPINF1
6.57e-160	2.68105	0.767	0.015	9.01e-156	6	CLEC10A
3.15e-123	1.37184	0.433	0.005	4.32e-119	6	ENHO
4.81e-85	1.91529	0.6	0.02	6.6e-81	6	CD1C
6.17e-40	1.01985	0.567	0.041	8.46e-36	6	PHACTR1
9.89e-40	2.27379	0.9	0.116	1.36e-35	6	HLA-DQA2
1.53e-34	1.4522	0.533	0.042	2.1e-30	6	PLD4
2.22e-34	1.80983	0.833	0.107	3.04e-30	6	CPVL
1.48e-33	1.17513	0.667	0.067	2.02e-29	6	CD33
5.37e-30	2.79943	0.967	0.211	7.37e-26	6	HLA-DQA1
1.42e-26	2.54256	0.967	0.233	1.94e-22	6	HLA-DQB1
1.44e-25	1.62473	0.6	0.073	1.97e-21	6	IL1B
3.61e-25	1.22172	0.7	0.095	4.95e-21	6	RNASE6
7.55e-25	1.11174	0.467	0.046	1.04e-20	6	GSN
1.37e-23	1.39116	0.933	0.173	1.88e-19	6	HLA-DMB
1.81e-22	1.68956	1	0.258	2.48e-18	6	HLA-DMA
2.69e-22	2.46372	1	0.345	3.69e-18	6	HLA-DRB5
9.48e-22	2.71216	1	0.489	1.3e-17	6	HLA-DPA1
1.01e-21	1.30155	0.7	0.114	1.39e-17	6	KLF4
1.73e-21	2.61764	1	0.392	2.37e-17	6	CST3
1.75e-21	1.11921	0.667	0.103	2.4e-17	6	IGSF6
4.41e-21	1.28113	0.667	0.105	6.05e-17	6	ALDH2
6.42e-21	2.68673	1	0.455	8.81e-17	6	HLA-DRB1
8.3e-21	2.91713	1	0.514	1.14e-16	6	HLA-DPB1
2.29e-20	1.21255	0.867	0.17	3.14e-16	6	CTSH
6.49e-20	1.44484	0.467	0.057	8.9e-16	6	ID1
3.61e-19	2.58575	1	0.556	4.96e-15	6	HLA-DRA
3.7e-19	1.36016	0.967	0.235	5.07e-15	6	GRN
1.7e-17	1.36076	0.467	0.061	2.33e-13	6	CD302
1.2e-16	2.27967	1	0.843	1.65e-12	6	CD74
4.71e-16	1.10472	0.8	0.173	6.47e-12	6	RNF130
9e-16	1.10338	0.867	0.206	1.23e-11	6	LGALS2
9.59e-15	1.40366	0.933	0.292	1.32e-10	6	AP1S2
4.68e-14	1.06346	0.967	0.292	6.42e-10	6	H2AFY
5.44e-14	1.00532	0.867	0.226	7.46e-10	6	FCGRT
7.02e-14	1.25784	0.833	0.227	9.63e-10	6	CAPG
1.06e-13	1.00382	0.6	0.121	1.46e-09	6	MNDA
1.1e-13	1.0959	0.767	0.185	1.51e-09	6	LY86
1.12e-13	1.05221	0.833	0.207	1.53e-09	6	SPI1
1.74e-13	1.86704	1	0.601	2.39e-09	6	LYZ
3.61e-13	1.51562	1	0.455	4.95e-09	6	GSTP1
1.68e-12	1.36206	1	0.432	2.3e-08	6	ANXA2
4.16e-12	1.55505	0.767	0.202	5.71e-08	6	CFP
5.46e-12	1.06418	1	0.542	7.48e-08	6	LSP1
6.08e-12	1.0446	0.633	0.151	8.34e-08	6	SPINT2
1.07e-11	1.17485	1	0.417	1.46e-07	6	GPX1
2.46e-11	-1.36907	1	1	3.37e-07	6	MALAT1
2.68e-11	1.11648	0.867	0.303	3.67e-07	6	RNH1
1.19e-10	1.1166	0.8	0.257	1.64e-06	6	AMICA1
2.9e-10	1.26535	0.967	0.472	3.97e-06	6	LGALS1
2.93e-10	1.08919	0.967	0.343	4.02e-06	6	TYMP
3.18e-10	1.29863	1	0.799	4.37e-06	6	VIM
2.94e-08	1.08683	0.433	0.098	0.000402746	6	DUSP23
3.82e-08	1.38638	0.5	0.137	0.000524157	6	CAT
6e-08	1.13356	0.867	0.428	0.00082246	6	TUBA1B
1.04e-07	-1.47975	0.867	0.881	0.00142577	6	BTG1
1.85e-07	1.50842	0.833	0.384	0.00253217	6	C1orf162
1.97e-07	1.08149	0.933	0.639	0.00270156	6	S100A10
2.88e-07	1.32295	0.433	0.106	0.00394978	6	FKBP3
3.29e-07	-1.13669	0.967	0.974	0.0045074	6	RPS27A
3.86e-07	-2.8775	0.467	0.706	0.00529289	6	LTB
8.42e-07	-2.08722	0.267	0.646	0.0115514	6	PTPRCAP
2.79e-06	1.17901	0.8	0.307	0.0383043	6	ATP5C1
0	5.02387	0.867	0.001	0	7	GP9
0	4.45181	0.8	0.002	0	7	ITGA2B
0	4.03829	0.733	0.001	0	7	TMEM40
0	3.63548	0.8	0.001	0	7	AP001189.4
0	3.42199	0.667	0.001	0	7	2022-09-05
1.57e-307	2.9762	0.533	0	2.15e-303	7	LY6G6F
3.81e-274	4.59552	0.733	0.002	5.22e-270	7	TREML1
1.52e-233	4.7134	0.733	0.003	2.09e-229	7	PTCRA
2.2e-217	5.00247	0.933	0.008	3.01e-213	7	SPARC
1.83e-209	2.51312	0.467	0.001	2.51e-205	7	SCGB1C1
7.67e-201	6.46341	0.933	0.009	1.05e-196	7	GNG11
3.73e-198	3.59785	0.4	0	5.12e-194	7	CLDN5
4.18e-198	2.74425	0.4	0	5.74e-194	7	HGD
8.91e-193	2.60221	0.333	0	1.22e-188	7	RP11-879F14.2
8.52e-189	3.2891	0.467	0.001	1.17e-184	7	C2orf88
1.17e-186	7.1446	0.933	0.01	1.6e-182	7	PF4
2.77e-182	6.12936	0.933	0.011	3.8e-178	7	SDPR
2.85e-176	3.68108	0.533	0.002	3.91e-172	7	CMTM5
2.49e-164	2.81829	0.533	0.003	3.41e-160	7	GP1BA
9.25e-161	2.38751	0.333	0	1.27e-156	7	ITGB3
9.33e-147	4.59866	0.733	0.008	1.28e-142	7	ACRBP
1.61e-145	2.99255	0.467	0.002	2.21e-141	7	CLEC1B
1.86e-145	2.86354	0.467	0.002	2.55e-141	7	AC147651.3
2.3e-143	4.53919	0.667	0.006	3.16e-139	7	MYL9
8.74e-130	6.01963	0.867	0.014	1.2e-125	7	CLU
8.43e-124	2.00908	0.267	0	1.16e-119	7	PVALB
8.43e-124	1.54568	0.267	0	1.16e-119	7	SCN1B
8.43e-124	1.40554	0.267	0	1.16e-119	7	AC137932.6
9.38e-124	1.79249	0.267	0	1.29e-119	7	ARHGAP6
7.77e-121	2.78843	0.333	0.001	1.07e-116	7	FAXDC2
1.39e-116	8.49666	1	0.024	1.9e-112	7	PPBP
2.4e-107	2.77971	0.333	0.002	3.3e-103	7	C19orf33
3e-107	4.66089	1	0.026	4.11e-103	7	NRGN
2.33e-103	2.49339	0.267	0.001	3.2e-99	7	PDZK1IP1
2.55e-103	1.43606	0.267	0.001	3.5e-99	7	TUBA8
2.79e-103	1.61977	0.267	0.001	3.82e-99	7	CTTN
8.21e-97	2.44553	0.333	0.002	1.13e-92	7	ESAM
5.05e-95	3.10878	0.533	0.007	6.92e-91	7	RP11-367G6.3
4.17e-93	5.70576	0.733	0.015	5.72e-89	7	TUBB1
1.17e-89	3.48279	0.6	0.01	1.61e-85	7	F13A1
1.02e-88	2.31428	0.267	0.001	1.4e-84	7	FSTL1
5.83e-88	4.18349	0.933	0.029	7.99e-84	7	RGS18
6.29e-88	2.27789	0.333	0.002	8.62e-84	7	ALOX12
1.08e-82	5.57081	0.933	0.031	1.48e-78	7	HIST1H2AC
5.52e-80	4.85324	0.667	0.015	7.57e-76	7	CA2
1.08e-77	2.67909	0.533	0.009	1.48e-73	7	PTGS1
2.05e-73	2.43271	0.4	0.005	2.81e-69	7	C6orf25
2.48e-73	5.62088	0.8	0.025	3.4e-69	7	CD9
1.47e-69	3.26681	0.667	0.018	2.01e-65	7	SNCA
7.98e-65	3.09677	0.333	0.004	1.09e-60	7	HIST1H2BJ
8.25e-64	2.62921	0.533	0.012	1.13e-59	7	GAS2L1
2.46e-63	4.72123	0.6	0.016	3.37e-59	7	TSC22D1
6.88e-58	4.06463	0.6	0.018	9.43e-54	7	MMD
1.6e-56	1.5271	0.267	0.003	2.2e-52	7	PCP2
1.22e-48	3.34148	0.333	0.006	1.68e-44	7	DMTN
9.61e-44	3.79158	0.6	0.024	1.32e-39	7	TPM1
1.3e-41	1.74582	0.267	0.004	1.78e-37	7	ANKRD9
5.35e-39	1.50923	0.267	0.005	7.34e-35	7	ABCC3
1.18e-37	4.05818	0.8	0.056	1.61e-33	7	RUFY1
6.68e-37	3.89482	0.667	0.038	9.16e-33	7	PGRMC1
6.92e-33	3.07507	0.4	0.014	9.48e-29	7	MAP3K7CL
1.72e-30	2.06163	0.333	0.01	2.35e-26	7	SENCR
8.04e-29	3.99248	0.733	0.062	1.1e-24	7	MPP1
8.95e-26	4.29274	0.933	0.127	1.23e-21	7	TPM4
1.09e-25	4.01063	0.8	0.087	1.5e-21	7	NGFRAP1
5.39e-25	2.13016	0.333	0.013	7.4e-21	7	TPTEP1
2.6e-24	1.67554	0.267	0.008	3.56e-20	7	NEXN
5.23e-24	3.7068	0.867	0.11	7.18e-20	7	ILK
6.17e-24	3.18297	0.667	0.06	8.46e-20	7	PDLIM1
8.3e-24	2.26508	0.4	0.02	1.14e-19	7	MLH3
1.93e-22	3.64092	0.667	0.064	2.65e-18	7	SNN
3.95e-21	3.07791	0.667	0.07	5.41e-17	7	ACTN1
2.05e-20	1.81675	0.267	0.01	2.81e-16	7	SCFD2
1.27e-19	1.72239	0.267	0.011	1.75e-15	7	FAM63A
1.5e-18	3.59616	0.733	0.099	2.06e-14	7	ODC1
6.07e-18	4.03654	0.733	0.107	8.32e-14	7	GRAP2
8.15e-18	3.63436	0.533	0.051	1.12e-13	7	PARVB
1.54e-17	1.6435	0.267	0.012	2.12e-13	7	HIST1H2BD
1.59e-17	2.4525	0.4	0.028	2.18e-13	7	TMEM91
1.97e-17	3.20591	0.533	0.053	2.7e-13	7	2022-03-02
1.7e-16	2.73951	0.467	0.043	2.33e-12	7	PLA2G12A
1.92e-16	2.47356	0.4	0.03	2.63e-12	7	PNMA1
3.15e-16	1.85056	0.267	0.013	4.33e-12	7	FAH
3.17e-16	3.68096	0.8	0.148	4.34e-12	7	CTSA
7.35e-16	3.81551	0.867	0.181	1.01e-11	7	FERMT3
1.82e-15	3.39985	0.6	0.077	2.5e-11	7	HIST1H2BK
2.99e-15	1.95354	0.333	0.022	4.1e-11	7	P2RX1
1.41e-14	2.77035	0.467	0.048	1.94e-10	7	GSN
5.2e-14	3.22374	1	0.361	7.13e-10	7	CALM3
7.01e-14	3.47953	0.867	0.218	9.61e-10	7	CDKN2D
1.03e-13	4.55732	0.733	0.142	1.41e-09	7	NCOA4
1.03e-13	1.33584	0.267	0.016	1.42e-09	7	DAAM1
1.16e-13	4.58538	1	0.42	1.59e-09	7	GPX1
1.59e-13	1.39487	0.333	0.025	2.17e-09	7	H1F0
2.41e-13	1.72768	0.267	0.017	3.3e-09	7	KIAA0513
2.83e-13	3.59307	1	0.414	3.88e-09	7	RGS10
4.87e-13	2.45992	0.467	0.054	6.68e-09	7	TUBA1C
1.01e-12	2.55851	0.667	0.116	1.39e-08	7	RSU1
1.68e-12	2.77443	1	0.314	2.31e-08	7	CCL5
1.78e-12	2.15331	0.467	0.056	2.44e-08	7	UBL4A
2.09e-12	2.59615	0.667	0.122	2.87e-08	7	CAPN1
2.76e-12	2.219	0.333	0.029	3.78e-08	7	TMEM140
2.88e-12	2.08648	0.467	0.056	3.95e-08	7	CHMP6
3.33e-12	1.38521	0.267	0.018	4.57e-08	7	MGLL
3.86e-12	2.40477	0.267	0.019	5.29e-08	7	GMPR
4.19e-12	3.07545	0.467	0.059	5.75e-08	7	MFSD1
7.71e-12	2.64564	0.333	0.03	1.06e-07	7	FHL1
8.7e-12	2.4655	0.4	0.044	1.19e-07	7	CD151
1.87e-11	3.44282	1	0.51	2.56e-07	7	TAGLN2
2.15e-11	2.71048	0.467	0.062	2.95e-07	7	RNF11
2.22e-11	1.51192	0.333	0.03	3.05e-07	7	AGPAT1
3.79e-11	1.9016	0.333	0.032	5.2e-07	7	HIST2H2BE
6.14e-11	1.61122	0.267	0.021	8.42e-07	7	ABHD16A
6.56e-11	1.4902	0.267	0.021	9e-07	7	CD27-AS1
7.17e-11	-3.32245	0.933	1	9.83e-07	7	MALAT1
1.56e-10	2.70166	0.667	0.151	2.14e-06	7	H2AFJ
1.72e-10	3.12258	0.667	0.153	2.36e-06	7	LIMS1
1.93e-10	2.07417	0.4	0.049	2.65e-06	7	SWI5
2.1e-10	3.08302	0.667	0.153	2.88e-06	7	MAX
2.12e-10	-2.9636	0.4	0.991	2.91e-06	7	RPL14
3.32e-10	2.18357	1	0.852	4.55e-06	7	MYL6
3.34e-10	-2.59374	0.467	0.995	4.59e-06	7	EEF1A1
3.52e-10	2.96403	0.733	0.195	4.83e-06	7	YWHAH
3.93e-10	1.67164	0.333	0.034	5.39e-06	7	GNB5
4.27e-10	-2.78592	0.467	0.996	5.85e-06	7	RPL21
5.07e-10	2.6863	0.333	0.037	6.95e-06	7	SLC40A1
5.1e-10	2.49536	1	0.912	7e-06	7	OAZ1
5.1e-10	2.48587	0.4	0.051	7e-06	7	MCUR1
5.54e-10	-3.1573	0.333	0.981	7.6e-06	7	RPL9
5.7e-10	-3.19053	0.2	0.963	7.82e-06	7	RPS24
7.14e-10	2.20912	0.467	0.073	9.79e-06	7	LEPROT
9.7e-10	-2.72067	0.4	0.995	1.33e-05	7	RPL23A
9.72e-10	-3.04706	0.333	0.974	1.33e-05	7	RPL7
9.93e-10	-3.28139	0.467	0.977	1.36e-05	7	RPS27A
1.12e-09	-1.96514	0.667	0.998	1.54e-05	7	RPL15
1.3e-09	-2.44878	0.6	0.998	1.78e-05	7	RPL3
1.46e-09	-2.33889	0.467	0.996	2e-05	7	RPS4X
1.48e-09	-2.93574	0.267	0.978	2.03e-05	7	RPL5
1.56e-09	2.44595	1	0.858	2.14e-05	7	SH3BGRL3
1.64e-09	-2.60358	0.4	1	2.25e-05	7	RPS6
1.82e-09	-2.65236	0.4	0.99	2.49e-05	7	RPS15A
2.03e-09	2.88284	0.867	0.384	2.78e-05	7	H3F3A
2.14e-09	-2.38196	0.6	0.996	2.93e-05	7	RPS27
3e-09	-2.38254	0.467	1	4.11e-05	7	RPL11
3.01e-09	-3.14097	0.2	0.963	4.13e-05	7	RPSA
3.35e-09	-2.63523	0.333	0.985	4.59e-05	7	RPS25
3.98e-09	-2.38344	0.4	0.999	5.45e-05	7	RPL32
5.89e-09	3.01731	0.8	0.285	8.07e-05	7	PRDX6
5.98e-09	3.75681	0.733	0.25	8.2e-05	7	TUBA4A
6.45e-09	2.47559	0.6	0.142	8.84e-05	7	TPST2
6.76e-09	-3.2544	0.133	0.892	9.27e-05	7	RPS4Y1
6.76e-09	-2.29234	0.467	0.999	9.28e-05	7	RPS3
7.01e-09	2.11782	0.4	0.058	9.62e-05	7	MPST
7.2e-09	-2.37918	0.4	0.966	9.88e-05	7	RPL17
8.45e-09	-2.4987	0.667	0.982	0.000115905	7	RPS3A
1.35e-08	2.62492	0.333	0.042	0.000185635	7	XPNPEP1
1.36e-08	2.55625	1	0.747	0.000186319	7	ARPC1B
1.51e-08	-2.36162	0.333	0.984	0.000207247	7	GNB2L1
1.65e-08	-2.18383	0.467	0.99	0.000225635	7	RPL10A
1.69e-08	-2.08198	0.467	0.994	0.000232414	7	RPL27A
1.71e-08	-2.35203	0.333	0.986	0.000234236	7	RPS23
1.74e-08	-2.18517	0.667	1	0.000237977	7	RPL10
1.89e-08	-2.60547	0.2	0.934	0.000259293	7	HNRNPA1
1.91e-08	-2.26796	0.333	0.998	0.00026128	7	RPL18A
2.26e-08	2.344	1	0.993	0.00031014	7	ACTB
2.45e-08	-1.85851	0.867	1	0.000335329	7	RPL13A
3e-08	-1.11544	0.333	0.99	0.000411246	7	RPL29
3e-08	-2.09947	0.467	0.998	0.000411659	7	RPL19
3.11e-08	1.57123	0.4	0.061	0.000427084	7	DAP
3.26e-08	-2.03804	0.533	0.987	0.0004465	7	RPL30
3.3e-08	-2.25205	0.4	0.976	0.000452895	7	RPL31
3.93e-08	1.61796	0.333	0.044	0.000539552	7	PACSIN2
4.22e-08	-1.85681	0.467	0.995	0.000579095	7	RPL26
5.17e-08	-2.22141	0.267	0.99	0.000709195	7	RPS16
5.28e-08	2.95172	0.8	0.342	0.000723512	7	LAMTOR1
6.06e-08	-2.19286	0.4	0.971	0.000831649	7	RPS13
6.63e-08	1.92849	0.4	0.064	0.000908843	7	ATP2A3
6.86e-08	2.21979	0.467	0.092	0.000941221	7	NT5C3A
6.96e-08	2.344	0.533	0.123	0.000954651	7	RBBP6
7.72e-08	-1.87304	0.467	0.997	0.00105877	7	RPL6
8.9e-08	2.57331	0.533	0.121	0.00122081	7	RAB11A
1e-07	1.59613	0.267	0.03	0.00137218	7	GLA
1.14e-07	2.25048	0.333	0.048	0.00155696	7	CYB5R1
1.35e-07	1.95014	0.4	0.068	0.0018521	7	HIST1H1C
1.35e-07	2.27158	0.867	0.465	0.00185211	7	FKBP1A
1.49e-07	-2.13555	0.333	0.982	0.00203774	7	RPS5
1.49e-07	-2.89055	0.133	0.838	0.00204548	7	GLTSCR2
1.53e-07	2.17757	0.4	0.069	0.0020923	7	TAX1BP3
1.54e-07	2.59524	0.8	0.338	0.00210881	7	DYNLL1
1.86e-07	-2.126	0.267	0.962	0.00255656	7	RPL27
1.9e-07	-2.01173	0.4	0.999	0.00259932	7	RPS14
1.91e-07	-2.95859	0.333	0.913	0.00261756	7	RPL34
1.97e-07	-2.6326	0.2	0.885	0.00270851	7	BTG1
2.13e-07	-2.47709	0.267	0.892	0.00291477	7	EEF1B2
2.13e-07	-1.97663	0.467	0.997	0.00291871	7	RPS12
2.14e-07	-1.90625	0.267	0.979	0.00293672	7	RPS28
2.17e-07	2.11867	0.933	0.59	0.00296979	7	SAT1
2.4e-07	-2.20381	0.333	0.93	0.00329398	7	RPS29
2.5e-07	-1.82084	0.4	0.993	0.00343394	7	RPS7
2.73e-07	-1.64925	0.733	0.987	0.00374873	7	TPT1
2.84e-07	2.16537	0.867	0.527	0.00389327	7	ARPC5
2.94e-07	-2.01567	0.333	0.982	0.00403243	7	RPL7A
3e-07	1.97511	0.933	0.792	0.00410942	7	ITM2B
3.16e-07	-1.96772	0.4	1	0.00433789	7	RPS2
3.63e-07	2.04678	0.8	0.326	0.00498009	7	TIMP1
3.82e-07	-2.00814	0.267	0.978	0.00523902	7	RPS10
3.85e-07	-1.88113	0.6	1	0.00527777	7	RPL13
4.18e-07	1.44411	0.333	0.049	0.00573841	7	MTFR1L
4.25e-07	2.88773	0.6	0.183	0.00583331	7	DNAJB6
5.69e-07	2.30109	0.667	0.245	0.00780181	7	ASAH1
6.15e-07	-1.67488	0.333	0.989	0.00842895	7	RPL35A
6.29e-07	2.20361	0.867	0.565	0.00863273	7	OST4
7.86e-07	1.71025	1	1	0.0107753	7	TMSB4X
8e-07	-2.50572	0.333	0.91	0.0109751	7	JUNB
8.22e-07	-1.67323	0.667	0.999	0.0112735	7	RPS18
8.88e-07	1.86862	0.4	0.075	0.0121715	7	RDH11
9.67e-07	-1.81629	0.533	0.957	0.0132623	7	RPS20
1.02e-06	2.38172	0.667	0.262	0.0140505	7	WDR1
1.04e-06	-1.88647	0.333	0.996	0.0142871	7	RPL12
1.11e-06	-1.72146	0.467	0.99	0.0151862	7	RPL8
1.18e-06	-2.8569	0.067	0.738	0.0162296	7	SRSF5
1.48e-06	-2.36634	0.2	0.816	0.0202535	7	RPL22
2.12e-06	2.11381	0.933	0.874	0.0290654	7	MYL12A
2.24e-06	-1.86562	0.267	0.919	0.0307213	7	RPS26
2.33e-06	-2.0517	0.333	0.898	0.0319368	7	CD52
2.53e-06	-1.71598	0.4	0.987	0.0346815	7	RPL18
2.58e-06	3.84628	0.733	0.369	0.0354435	7	TALDO1
2.79e-06	-1.72799	0.4	0.976	0.0382432	7	NACA
3.01e-06	1.63111	0.267	0.038	0.0412134	7	PYGL
