# Supplementary material for: Identifying hub genes of calcific aortic valve disease and revealing the immune infiltration landscape based on multiple WGCNA and single-cell sequence analysis
Source: Front Immunol. 2022 Nov 4;13:1035285. doi: 10.3389/fimmu.2022.1035285 (PMC9673246; doi:10.3389/fimmu.2022.1035285)
Supplement: Supplementary File 1 — Differentially expressed genes (DEGs) in the combined GEO datasets. [file DataSheet_1.zip › Supplementary file 5.XLSX]

## Sheet: Sheet1
gene	logFC	conMean	treatMean	pValue	fdr
HS3ST1	-1.06277	8.96645	4.29234	4.38e-05	0.000508501
CD38	-1.64633	7.55376	2.41306	2e-06	4.62e-05
PDK4	-2.31887	370.46	74.2491	6.66e-08	3.88e-06
SLC22A16	-1.60344	1.03669	0.341166	0.0294096	0.0748546
ACSM3	-1.58879	6.42558	2.13619	4.66e-07	1.53e-05
REXO5	-1.02258	1.65759	0.815925	4.46e-06	8.79e-05
ASB4	-3.92048	0.28675	0.0189374	0.000877448	0.00526772
MGST1	-1.67819	52.227	16.3196	1.79e-05	0.000255579
MAPK8IP2	-1.1582	0.285138	0.127763	0.00528693	0.0203911
MLXIPL	-1.73331	1.13483	0.341312	0.000890434	0.00530984
CLDN11	-1.02234	108.765	53.5466	3e-06	6.49e-05
GPRC5A	-1.17263	3.74735	1.66237	6.66e-08	3.88e-06
ACP3	-1.90543	1.64359	0.438736	0.00275333	0.0123099
ATP1A2	-2.58154	37.327	6.23593	2.66e-07	1e-05
MARCO	-1.09534	61.4681	28.7687	0.00616914	0.0229718
OTC	-1.81739	21.3863	6.06804	1.33e-07	6.13e-06
C6	-1.61864	30.4358	9.91121	2.66e-07	1e-05
UTS2	-2.0444	0.975935	0.236589	0.0284226	0.0725339
LAMA3	-1.10738	8.09212	3.75585	3.29e-05	0.00041238
MCOLN3	-1.17209	1.34071	0.594979	0.00275333	0.0123099
PKP2	-1.14664	16.2692	7.34838	4.38e-05	0.000508501
DGAT2	-1.98395	5.02108	1.26931	0.000205159	0.00167406
CCN5	-2.2358	216.376	45.9373	6.66e-08	3.88e-06
GLP2R	-1.15117	0.199908	0.0900106	0.00257884	0.0119707
ERBB3	-1.53125	8.67316	3.00072	6.66e-08	3.88e-06
SYT1	-1.58355	1.08189	0.360983	4.66e-07	1.53e-05
TGFBR3	-1.45491	38.4368	14.0209	6.66e-08	3.88e-06
FGF22	-2.58552	1.13984	0.1899	0.00014128	0.0012892
RPS6KA2	-1.78315	42.5396	12.3598	6.66e-08	3.88e-06
SREBF1	-1.61815	48.7907	15.8937	6.66e-08	3.88e-06
TRHDE	-1.41622	9.26422	3.47124	7.57e-05	0.000776367
TMEM38A	-2.17036	12.9654	2.88033	6.66e-08	3.88e-06
ACACB	-1.08767	8.46275	3.9819	4.38e-05	0.000508501
CTTNBP2	-1.2244	4.65409	1.99184	1.26e-06	3.21e-05
JADE1	-1.4576	52.0956	18.968	6.66e-08	3.88e-06
ADCYAP1R1	-1.20979	2.41652	1.04474	0.000323981	0.00237659
ITM2A	-1.01019	138.316	68.6715	4.46e-06	8.79e-05
SLC1A3	-1.15806	19.607	8.7862	1.79e-05	0.000255579
RAPGEF3	-1.00017	4.74974	2.3746	1.26e-06	3.21e-05
CEACAM1	-1.01715	1.18063	0.583339	0.00616914	0.0229718
LIPE	-1.08677	5.42883	2.55597	0.0189741	0.0536517
SCGN	-3.74208	9.07509	0.678223	6.66e-08	3.88e-06
APOB	-1.12824	0.440347	0.201448	0.000919953	0.00530984
OVGP1	-1.13453	1.60086	0.729166	9.83e-05	0.000950126
PPEF1	-1.57396	0.700053	0.235137	0.00134871	0.00711712
PIR	-1.34978	40.535	15.904	4.66e-07	1.53e-05
FXYD3	-1.61489	1.16788	0.381303	0.0006471	0.00407809
NRCAM	-1.03398	3.91779	1.91329	5.79e-05	0.000630577
MYH7	-3.02159	0.771457	0.0949999	1.2e-05	0.000199015
SLC7A8	-1.52214	21.488	7.48147	7.99e-07	2.25e-05
EPB41L4B	-1.51746	3.98542	1.39211	6.46e-06	0.00011809
TPSD1	-3.10519	0.44161	0.0513197	7.11e-06	0.000129842
FKBP5	-2.30492	105.935	21.4383	7.99e-07	2.25e-05
SCD	-1.74657	45.0567	13.4273	4.38e-05	0.000508501
IZUMO4	-2.12439	3.30492	0.757976	6.66e-08	3.88e-06
IGF2-AS	-1.68002	0.211917	0.0661344	0.0133864	0.0418999
CECR2	-1.08871	0.713013	0.335246	0.000205159	0.00167406
PRODH	-2.97396	5.7357	0.73002	1.33e-07	6.13e-06
TIMP3	-1.13226	3497.16	1595.4	6.66e-08	3.88e-06
SUN2	-1.26751	173.339	72.0013	6.66e-08	3.88e-06
PNPLA3	-1.90444	0.388047	0.103655	0.0146083	0.0441788
CHADL	-1.06063	5.69739	2.73146	1.26e-06	3.21e-05
COCH	-3.04349	58.8757	7.14094	6.66e-08	3.88e-06
PAPLN	-1.10833	10.0599	4.66606	2.44e-05	0.000325021
RIMS4	-1.01418	9.48068	4.69397	7.57e-05	0.000776367
SLCO4A1	-2.0383	11.6009	2.82424	6.66e-08	3.88e-06
ANGPT4	-1.48613	0.734171	0.262076	0.00679262	0.0251907
SAMHD1	-1.2634	149.367	62.2207	6.66e-08	3.88e-06
CDH20	-2.21179	0.26514	0.0572348	3.63e-05	0.000455464
BMX	-1.81942	32.558	9.2248	6.66e-08	3.88e-06
PCDH11X	-1.46899	0.467815	0.168991	0.000205159	0.00167406
SYTL4	-1.68961	9.2177	2.85758	6.66e-08	3.88e-06
CAB39L	-1.24306	55.747	23.5517	4.66e-07	1.53e-05
CBLN1	-3.52364	9.12472	0.793412	6.66e-08	3.88e-06
PLLP	-1.89644	23.8022	6.39339	4.38e-05	0.000508501
NDRG4	-1.40787	19.3889	7.30706	6.66e-08	3.88e-06
TGM5	-3.23477	0.39935	0.0424219	8.09e-05	0.000827392
SCG3	-1.24798	0.174282	0.0733792	0.00591066	0.022721
KCNN1	-1.11994	0.57814	0.26601	0.0016219	0.00820452
PON3	-3.95055	3.9823	0.257572	1.19e-05	0.000198444
PON2	-1.16201	71.7745	32.0753	6.66e-08	3.88e-06
EPHB6	-1.15434	14.0369	6.3064	6.66e-08	3.88e-06
CYP3A5	-2.27803	0.267558	0.0551648	0.000197928	0.00167406
KCNT1	-3.06953	1.03113	0.122828	4.66e-07	1.53e-05
TYRP1	-1.12657	1.03864	0.4757	0.0110795	0.035776
ZFAND5	-1.07032	83.7624	39.8888	6.66e-08	3.88e-06
SORCS1	-1.53035	3.92288	1.35807	2e-06	4.62e-05
TRIM16L	-1.32528	3.3886	1.3523	6.66e-08	3.88e-06
SLC6A4	-1.43446	13.6947	5.06683	7.99e-07	2.25e-05
ALDH3A1	-1.65532	14.1149	4.48102	2.66e-07	1e-05
MAP2K6	-1.05171	3.39971	1.64	0.000258745	0.00200571
VTN	-1.3332	13.69	5.43336	1.79e-05	0.000255579
ZBTB16	-1.54403	16.9928	5.82728	4.46e-06	8.79e-05
ALDH2	-1.10739	121.845	56.552	6.66e-08	3.88e-06
SCNN1A	-1.24207	0.594536	0.25135	1.29e-05	0.000199942
ADGRD1	-1.07486	13.8405	6.57034	1.26e-06	3.21e-05
C7	-1.07423	1408.24	668.806	2.66e-07	1e-05
SLC27A6	-2.6528	0.51989	0.0826684	5.1e-05	0.000589483
PRLR	-1.98262	6.01588	1.5222	1.29e-05	0.000199942
STC2	-1.84191	5.79489	1.6165	4.38e-05	0.000508501
BCL6	-1.07724	45.6303	21.6258	1.33e-07	6.13e-06
RBP1	-1.20514	32.7556	14.207	4.46e-06	8.79e-05
SERPINI2	-2.03653	0.22446	0.054712	0.00361752	0.0154759
WNT5A	-2.04416	8.1392	1.97346	1.33e-07	6.13e-06
PLCH1	-1.32222	6.40435	2.56123	2.66e-07	1e-05
VIPR1	-1.64401	17.0017	5.43995	2.66e-07	1e-05
REEP6	-1.06441	2.61847	1.25207	1.79e-05	0.000255579
ACADL	-2.0165	16.4319	4.06126	1.33e-07	6.13e-06
ST3GAL5	-1.41653	16.8498	6.31211	6.66e-08	3.88e-06
IL1R2	-1.8115	2.34705	0.66866	0.000205159	0.00167406
IL1RL1	-2.49624	23.1456	4.10228	2e-06	4.62e-05
DHCR24	-1.25324	39.1773	16.4351	3e-06	6.49e-05
ANGPTL1	-1.66968	51.6623	16.2386	6.66e-08	3.88e-06
CTH	-1.49919	3.46037	1.22411	6.66e-08	3.88e-06
HPCAL4	-2.53267	0.647451	0.111892	0.000919953	0.00530984
KIF17	-1.03101	0.325299	0.159191	0.00961584	0.0320393
SLC19A2	-1.05001	10.8759	5.25266	3e-06	6.49e-05
FAAH	-1.09587	1.75225	0.819797	0.0276032	0.0704947
IRF6	-1.84598	19.3769	5.39002	1.29e-05	0.000199942
TNNT2	-1.78936	0.335287	0.0969986	9.53e-05	0.000950126
ALDH8A1	-1.16237	0.377452	0.168637	0.0234544	0.0636951
PMFBP1	-1.19046	0.415456	0.182037	0.0189741	0.0536517
ELL2	-1.03147	29.9095	14.632	6.66e-08	3.88e-06
PPP4R4	-1.63753	0.64488	0.207268	1.79e-05	0.000255579
FKBP1B	-1.06468	0.603264	0.288408	0.00776914	0.0277394
MXI1	-1.13223	53.0591	24.2061	6.66e-08	3.88e-06
SFRP5	-1.81111	22.8062	6.49913	0.000161757	0.00139605
MYOT	-2.81142	1.50316	0.214132	9.81e-05	0.000950126
ECHDC2	-1.02864	23.3592	11.4501	4.46e-06	8.79e-05
TMIGD3	-1.25497	17.9777	7.53273	4.46e-06	8.79e-05
LRRC39	-1.16501	2.17556	0.970216	2.44e-05	0.000325021
CNTFR	-2.31576	27.1174	5.44672	6.66e-08	3.88e-06
PLP1	-1.03045	7.34496	3.59578	6.46e-06	0.00011809
INHA	-1.15934	0.398535	0.178431	0.00252504	0.0117461
PCK1	-2.28096	1.5082	0.310328	0.00165559	0.00835547
PAIP2B	-1.31809	3.24887	1.30301	3.29e-05	0.00041238
HIF3A	-3.91292	12.6855	0.842179	6.66e-08	3.88e-06
SLC17A3	-1.99269	0.244153	0.0613482	0.00674712	0.0250541
KLHL31	-1.33973	0.17346	0.0685332	0.0151341	0.0456894
CPNE5	-1.59975	2.93086	0.966993	4.66e-07	1.53e-05
PCSK2	-1.89887	0.215714	0.0578444	0.000432319	0.00301217
CFP	-1.60243	2.70308	0.890185	7.99e-07	2.25e-05
MASP1	-1.53076	42.8271	14.8222	2e-06	4.62e-05
PLA2G5	-1.49398	77.1268	27.3824	6.66e-08	3.88e-06
ADCY4	-1.25792	8.07883	3.37814	7.99e-07	2.25e-05
CDO1	-1.1378	68.8668	31.2966	1.33e-07	6.13e-06
ANGPTL8	-2.4882	0.693018	0.123516	2.71e-05	0.000360243
USHBP1	-1.49001	1.25483	0.446732	9.25e-06	0.000154861
CACNG6	-1.70127	0.576367	0.177241	0.000395446	0.00281589
PNPLA7	-1.07127	3.47934	1.65582	5.79e-05	0.000630577
GATA5	-1.24212	9.35438	3.95457	6.66e-08	3.88e-06
HIP1R	-1.08975	5.20049	2.44341	3e-06	6.49e-05
HSD17B3	-1.94897	1.48105	0.383593	8.17e-05	0.00083456
FBP2	-1.57731	0.341393	0.114403	0.00577304	0.0222068
GFAP	-1.70065	148.873	45.8006	7.99e-07	2.25e-05
GALNT15	-1.57714	65.2592	21.8713	1.26e-06	3.21e-05
PPP1R1B	-3.0419	98.4733	11.9568	6.66e-08	3.88e-06
RAI2	-1.27416	27.6515	11.4329	6.66e-08	3.88e-06
SNAP25	-1.12597	0.444623	0.203724	0.0349888	0.0840854
HAPLN2	-1.72668	0.576734	0.174258	0.0006471	0.00407809
PDE6A	-1.65635	0.258116	0.0818846	0.000466847	0.00324234
WASF3	-1.34708	28.2428	11.1019	6.66e-08	3.88e-06
LGALS12	-1.26422	3.34849	1.39406	0.00231712	0.0108166
LRRIQ1	-1.13186	1.399	0.6384	0.000499717	0.00330655
ARNTL	-2.03645	9.06025	2.20855	4.46e-06	8.79e-05
LYVE1	-1.16086	140.981	63.0531	7.99e-07	2.25e-05
ECHDC3	-1.43129	4.76109	1.76541	0.000258745	0.00200571
CLDN10	-1.15651	3.32278	1.49059	0.0244242	0.064394
EHF	-2.49083	0.765494	0.136185	0.000335891	0.00245462
PRRG4	-1.22509	4.4183	1.89001	1.33e-07	6.13e-06
CPM	-1.83553	21.7706	6.09988	4.46e-06	8.79e-05
CAPN9	-1.35859	0.342181	0.133438	0.00242499	0.0112958
GLUL	-1.51045	272.537	95.661	6.66e-08	3.88e-06
USP44	-1.0157	1.03711	0.512943	0.00134871	0.00711712
CTSV	-1.62839	1.31076	0.423963	6.46e-06	0.00011809
FGFBP2	-2.65492	151.311	24.0248	6.66e-08	3.88e-06
GCHFR	-1.44428	18.9777	6.97385	6.46e-06	0.00011809
RBP4	-1.41422	18.3177	6.87304	9.83e-05	0.000950126
AOX1	-2.34824	42.7045	8.38655	6.66e-08	3.88e-06
MSTN	-1.1409	0.415198	0.188283	0.0039524	0.0163445
GABARAPL1	-1.09029	61.1684	28.7288	6.66e-08	3.88e-06
PTPRQ	-1.37076	0.318579	0.123191	0.00616914	0.0229718
AK7	-1.43795	0.405883	0.149808	0.000397223	0.00281589
WDR93	-1.90665	0.229283	0.0611522	0.000231675	0.00188954
OSGIN1	-1.15059	7.07579	3.18723	9.25e-06	0.000154861
MAPK4	-1.09021	3.41404	1.60355	1.26e-06	3.21e-05
GRB7	-1.57339	0.397799	0.133668	0.00291813	0.0130198
PNMT	-4.61428	3.81933	0.155937	8.19e-06	0.000149237
CACNG8	-1.1053	0.520209	0.241796	0.000615676	0.00389846
CYP4B1	-4.45188	14.7716	0.67496	6.66e-08	3.88e-06
C1orf162	-1.2192	22.2153	9.54192	1.79e-05	0.000255579
PROK1	-2.97073	0.403618	0.0514861	6.95e-05	0.000751604
ITGA10	-1.09647	22.8475	10.6849	6.66e-08	3.88e-06
GPA33	-3.13146	0.357895	0.0408406	0.0010819	0.00617159
CASQ1	-1.46086	0.300953	0.109329	0.00164966	0.00833521
FAM163A	-3.02793	0.855559	0.104895	0.000237714	0.00193516
RORC	-1.5884	0.571287	0.189976	0.000754268	0.00454867
VASH2	-2.1651	5.10167	1.1375	1.33e-07	6.13e-06
S100A8	1.40341	10.6352	28.1331	0.000919953	0.00530984
PLA1A	-1.33898	23.6238	9.33848	4.46e-06	8.79e-05
ALDH1L1	-3.5333	29.538	2.55125	6.66e-08	3.88e-06
FAM86B2	-1.05156	0.291791	0.140773	0.0395335	0.0923974
VWA5B2	-1.70798	0.267256	0.0818037	0.0006471	0.00407809
ROPN1L	-1.46384	0.618637	0.224273	0.00191591	0.00940573
CHST7	-1.55033	18.3681	6.27146	6.66e-08	3.88e-06
ADHFE1	-1.63349	7.7427	2.49553	4.66e-07	1.53e-05
SYBU	-1.40558	22.4945	8.4909	1.33e-07	6.13e-06
PLIN2	-1.68788	116.086	36.0312	6.66e-08	3.88e-06
RGR	-1.59501	0.921205	0.304936	5.79e-05	0.000630577
TM7SF2	-2.92731	33.4964	4.40342	6.66e-08	3.88e-06
CNKSR2	-1.09928	0.733171	0.342208	0.000919953	0.00530984
TEX12	-1.22039	0.257596	0.110551	0.0279244	0.0713043
FOXO1	-1.05292	36.1292	17.414	2.66e-07	1e-05
THRSP	-1.50862	6.18983	2.1754	0.00961584	0.0320393
AKR1C2	-2.1337	154.778	35.2699	6.66e-08	3.88e-06
TLCD4	-1.29059	25.011	10.2241	0.000161757	0.00139605
ASTN1	-1.3117	0.63312	0.25505	4.38e-05	0.000508501
SLC16A12	-1.18111	12.8691	5.67541	0.000615676	0.00389846
BANK1	-1.36457	1.91238	0.742672	0.00134871	0.00711712
CLGN	-1.45188	0.41978	0.153448	0.0215566	0.0588449
SYCP2L	-1.12646	0.299925	0.137377	0.00528693	0.0203911
FAM81B	-1.63604	0.383429	0.123364	0.00804953	0.0286543
PID1	-1.3642	40.0253	15.5478	7.99e-07	2.25e-05
CHST9	-1.41085	6.29034	2.36574	3.29e-05	0.00041238
FAM167A	-1.30346	3.01816	1.22282	1.33e-07	6.13e-06
CCDC173	-1.12655	1.99369	0.913131	0.000615676	0.00389846
CNTNAP3B	-1.15053	0.645917	0.29096	0.00134871	0.00711712
CHODL	-1.26588	2.82281	1.17385	0.000323981	0.00237659
CCDC144B	-1.13851	1.02042	0.463505	0.0244242	0.064394
EPHB1	-2.80377	2.30723	0.330425	6.66e-08	3.88e-06
TRIM74	-1.03725	0.544797	0.265456	0.0392466	0.0917763
VSIG4	-1.70688	232.952	71.3583	7.99e-07	2.25e-05
FMN2	-1.51191	0.284287	0.0996844	0.000161757	0.00139605
AFF2	-2.16577	1.62307	0.361723	6.66e-08	3.88e-06
WIF1	-1.03489	11.9088	5.81215	0.000205159	0.00167406
FBXO43	-1.17815	0.18637	0.0823604	0.0259698	0.0682927
TIMP4	-2.09766	87.8834	20.5328	6.66e-08	3.88e-06
SYN2	-2.142	0.817871	0.185301	8.22e-05	0.00083816
ZFHX2-AS1	-1.13705	1.08293	0.492394	0.000754268	0.00454867
ARMC12	-1.73467	1.03012	0.309528	2.44e-05	0.000325021
CACNA2D3	-1.1128	2.00842	0.928682	6.66e-08	3.88e-06
PWWP3B	-3.07558	16.7875	1.99134	6.66e-08	3.88e-06
TSC22D3	-1.47367	441.864	159.1	7.99e-07	2.25e-05
EXTL1	-1.83911	2.16913	0.606257	6.66e-08	3.88e-06
TRIM63	-2.12767	1.66444	0.38087	0.000282181	0.0021825
HPD	-1.12131	15.6329	7.1861	1.29e-05	0.000199942
CLSTN2	-1.09902	6.22791	2.90739	0.000754268	0.00454867
ITLN2	-2.16637	6.14455	1.36882	6.66e-08	3.88e-06
MPZ	-1.27085	1.16047	0.480917	2.44e-05	0.000325021
CPAMD8	-2.159	73.6513	16.4914	2e-06	4.62e-05
CBS	-1.63803	31.2915	10.0538	6.66e-08	3.88e-06
MYL3	-1.08848	3.22642	1.51724	3e-06	6.49e-05
AZGP1	-2.66651	7.36096	1.1594	2e-06	4.62e-05
U2AF1L4	-1.11655	0.320065	0.147612	0.0110795	0.035776
BDH1	-1.27681	0.921804	0.380436	0.0145815	0.0441209
SSTR5	-1.49409	0.344318	0.122235	0.00161822	0.00820452
RBP7	-1.17089	6.85608	3.0451	0.000161757	0.00139605
LRATD1	-1.66778	0.775043	0.243935	0.00961584	0.0320393
CCDC138	-1.02714	2.90782	1.42682	7.57e-05	0.000776367
NOSTRIN	-1.65296	21.2331	6.75184	6.66e-08	3.88e-06
S100A9	1.44716	65.2628	177.953	0.000258745	0.00200571
SLC15A2	-1.32424	3.00322	1.19937	4.66e-07	1.53e-05
ICA1L	-1.75765	11.3789	3.36506	6.66e-08	3.88e-06
PPM1K	-1.04341	12.6179	6.12193	0.000403661	0.00281589
DNAJC5G	-3.0237	0.571616	0.070288	0.000114282	0.00110009
SLC6A20	-1.44678	1.50693	0.552801	0.000161757	0.00139605
KLF15	-2.00792	39.8735	9.91381	2.66e-07	1e-05
IFT122	-1.08747	12.4019	5.83614	6.66e-08	3.88e-06
CAMP	-3.22145	1.31186	0.140648	0.00198216	0.00958818
HAND2	-1.29909	61.0285	24.8009	6.66e-08	3.88e-06
HPGD	-1.76008	9.62078	2.84036	7.99e-07	2.25e-05
RANBP3L	-1.00848	13.7949	6.85702	0.0145815	0.0441209
RHOBTB3	-1.047	19.2068	9.29563	2e-06	4.62e-05
CA3	-1.51053	92.7404	32.5502	4.38e-05	0.000508501
ABCA1	-1.20378	14.6276	6.35038	0.000615676	0.00389846
MAMDC2	-1.22242	129.288	55.4082	4.46e-06	8.79e-05
VEGFD	-1.44814	2.05137	0.751814	6.46e-06	0.00011809
AQP7	-1.17304	5.53458	2.4545	0.00831925	0.0286543
ARMC3	-1.05677	0.154252	0.0741498	0.0049358	0.0197751
SLC16A9	-1.12455	10.6854	4.90083	9.25e-06	0.000154861
HEPACAM	-1.48682	0.613496	0.218894	0.00252504	0.0117461
DEPP1	-1.02557	340.495	167.256	0.000161757	0.00139605
AMER2	-2.54524	0.956523	0.163871	1.33e-07	6.13e-06
STOX1	-1.03613	0.611915	0.29839	0.00961584	0.0320393
NDRG2	-1.73529	168.605	50.6403	6.66e-08	3.88e-06
C10orf82	-1.79215	0.841689	0.243031	0.000335891	0.00245462
CKB	-1.34247	66.5121	26.2287	6.66e-08	3.88e-06
ASPG	-2.22698	0.632767	0.135162	0.000237714	0.00193516
TMEM100	-1.05439	50.1793	24.1614	3e-06	6.49e-05
RIC3	-1.39469	1.77046	0.67335	1.33e-07	6.13e-06
CCDC68	-1.36561	1.39631	0.541869	9.83e-05	0.000950126
CLEC4E	-1.11729	3.39933	1.56695	0.0392466	0.0917763
PLIN1	-1.10551	27.6475	12.8488	0.00961584	0.0320393
ANPEP	-1.02743	29.1474	14.2992	1.29e-05	0.000199942
PLK1	-1.12372	1.04461	0.479382	0.0311152	0.077049
MYO1A	-1.24645	0.247688	0.104396	0.0121436	0.0390665
NYAP1	-1.03295	0.984196	0.480985	0.00961584	0.0320393
MS4A6E	-1.41505	0.478694	0.179509	0.0275062	0.0704947
TMEM92	-1.06949	0.192212	0.0915869	0.0290674	0.0741141
CORO6	-2.03686	4.96354	1.20959	6.46e-06	0.00011809
AQP2	-1.3169	13.6288	5.47054	2.44e-05	0.000325021
GPD1	-1.38753	20.377	7.78848	0.00451489	0.0181264
TTYH1	-1.8104	1.07471	0.306411	1.46e-05	0.000225794
GPT	-2.32324	1.8621	0.372081	0.000168616	0.00145092
SERPINF2	-1.28894	3.55305	1.45409	2.66e-07	1e-05
TMEM88	-2.00412	2.90463	0.724087	0.000649808	0.00409219
SCARA5	-1.4078	109.016	41.0867	6.66e-08	3.88e-06
KIF5C	-2.03696	6.25855	1.52506	6.66e-08	3.88e-06
FAM107A	-1.62035	56.4696	18.3672	6.66e-08	3.88e-06
LRP1B	-1.78347	1.10132	0.319916	1.79e-05	0.000255579
CXXC4	-1.76638	1.44902	0.425934	6.66e-08	3.88e-06
NSG1	-1.31755	22.2567	8.92974	3.29e-05	0.00041238
ATOH8	-1.63333	48.3767	15.5939	6.66e-08	3.88e-06
ENHO	-1.84498	1.68679	0.469533	0.000762872	0.00459577
STXBP6	-1.02187	1.13761	0.560245	0.0016219	0.00820452
VXN	-1.49067	1.60346	0.570585	4.46e-06	8.79e-05
GSG1L	-1.29448	0.205939	0.0839578	0.0144001	0.0441209
IL1RAPL1	-1.77133	0.24389	0.0714447	0.00158911	0.00820452
RNASE2	-1.88835	7.85692	2.12227	3.21e-05	0.00041238
RNASE3	-2.00409	0.360337	0.0898293	0.0364016	0.0873841
NPR1	-1.09136	16.6677	7.82245	5.79e-05	0.000630577
FASN	-1.50375	19.7596	6.96796	9.25e-06	0.000154861
DCXR	-1.21511	25.4196	10.9493	2.66e-07	1e-05
GPR37L1	-1.00091	0.39983	0.199789	0.00222112	0.0107112
MRAP	-1.59524	4.12545	1.36539	0.000126477	0.00115838
FABP4	-1.40338	70.3109	26.5805	0.00451489	0.0181264
HS6ST2	-3.96693	6.07195	0.388295	6.66e-08	3.88e-06
NRTN	-1.65147	0.536077	0.170642	0.00647602	0.0240784
RLN3	-4.03881	0.499925	0.0304161	0.000956441	0.00551678
GPR82	-2.09477	1.22343	0.286412	2e-06	4.62e-05
NMRAL2P	-2.05453	5.04125	1.21356	2.66e-07	1e-05
ANGPTL7	-1.69954	70.8795	21.8227	7.99e-07	2.25e-05
AQP4	-1.60893	0.545067	0.178696	9.25e-06	0.000154861
CYP4F11	-1.32677	2.66643	1.063	0.000499717	0.00330655
C1QTNF4	-1.35476	0.488793	0.191117	0.00336635	0.0144441
B3GALT1	-1.32088	1.19578	0.47866	0.00384283	0.015937
CSDC2	-2.23878	13.0827	2.77178	1.33e-07	6.13e-06
INSL5	-2.74113	0.554439	0.0829264	0.0108661	0.035776
RAB40A	-1.13905	0.240899	0.109382	0.0164512	0.0486947
RND1	-1.51327	0.418664	0.146665	1.26e-06	3.21e-05
SAA1	-1.78319	7.96604	2.31446	0.000919953	0.00530984
JUP	-1.18157	41.388	18.2468	6.66e-08	3.88e-06
TCAP	-1.41631	1.16002	0.434623	4.38e-05	0.000508501
CD34	-1.11846	109.177	50.2855	6.66e-08	3.88e-06
SLC16A11	-1.00873	0.752555	0.374008	0.000754268	0.00454867
GLIS1	-1.08463	5.9371	2.79941	1.26e-06	3.21e-05
MARCKSL1	-1.0312	68.6255	33.5786	7.99e-07	2.25e-05
CADM2	-1.14606	6.00003	2.71116	0.000754268	0.00454867
PHYHD1	-1.41296	10.9631	4.11712	6.66e-08	3.88e-06
LPL	-1.54444	50.2533	17.2283	0.000403661	0.00281589
LONRF3	-1.05767	6.20155	2.97928	1.79e-05	0.000255579
PRIMA1	-1.00234	7.16637	3.57738	2.44e-05	0.000325021
BAIAP2	-1.09379	9.03673	4.23397	6.66e-08	3.88e-06
AQP7P4	-3.95466	0.787077	0.0507627	4.45e-05	0.000516604
PXMP2	-1.87959	0.745111	0.202492	0.000754268	0.00454867
SHMT1	-1.1725	16.3047	7.23362	6.66e-08	3.88e-06
C19orf18	-1.28439	2.099	0.861734	0.000258745	0.00200571
IRX3	-1.26584	11.8649	4.93412	1.33e-07	6.13e-06
CD163	-1.64465	255.613	81.7511	1.79e-05	0.000255579
PNPLA2	-1.01888	54.9117	27.0989	4.46e-06	8.79e-05
SUMO4	-1.06389	0.630633	0.301657	0.00989716	0.0329576
ZNRF3-AS1	-1.08228	0.241755	0.114176	0.0114081	0.0367617
PPP1R42	-1.27709	0.469612	0.193775	0.00679262	0.0251907
TUBAL3	-1.22481	4.76016	2.03666	0.0145815	0.0441209
TRIM73	-1.03132	0.162367	0.07944	0.00616914	0.0229718
ALOX15B	-3.73295	2.90534	0.218507	0.000126477	0.00115838
ITLN1	-2.62192	45.4677	7.38628	4.38e-05	0.000508501
GPBAR1	-1.50743	7.63277	2.68472	3e-06	6.49e-05
TDRD6	-1.44747	0.363559	0.133304	0.000258745	0.00200571
KCNE1	-1.52373	0.893241	0.310656	0.000403661	0.00281589
C9orf139	-1.02514	0.41157	0.202231	0.00384283	0.015937
LSMEM1	-1.45461	2.73759	0.99882	1.26e-06	3.21e-05
NQO1	-1.73313	39.6699	11.9327	6.66e-08	3.88e-06
ADIPOQ	-1.32123	28.6647	11.4714	0.00451489	0.0181264
TMEM132C	-1.70963	29.8353	9.12182	6.66e-08	3.88e-06
SOX2	-1.19759	0.329016	0.143452	0.00255327	0.0118615
OR8D4	-3.25484	0.273316	0.0286326	0.00176057	0.00886721
SLC2A4	-1.07703	0.652292	0.309189	0.00194282	0.00940573
AQP7P2	-3.94897	1.59055	0.102989	5.1e-05	0.000589483
LINC01006	-1.54783	1.45153	0.496459	0.00111619	0.00617159
PLCXD3	-1.02183	61.8116	30.4416	6.66e-08	3.88e-06
SLC25A18	-2.69433	0.283426	0.0437891	6.58e-05	0.00071294
WFDC10B	-1.27102	0.429647	0.178032	0.00995438	0.0331418
ABAT	-1.44872	6.24551	2.28801	0.000323981	0.00237659
FAM133CP	-1.81347	14.7394	4.19345	0.00717597	0.0257114
ACSM5	-1.23614	11.7235	4.97671	0.00384283	0.015937
DGCR6	-1.11698	4.39844	2.02793	0.000919953	0.00530984
ST6GALNAC3	-1.55252	2.235	0.761944	7.99e-07	2.25e-05
C1QTNF12	-1.54332	0.375083	0.128689	0.0253731	0.0668148
CEND1	-1.06234	0.412045	0.19731	0.00882354	0.030301
LCN12	-1.67268	0.792916	0.248714	4.38e-05	0.000508501
LINC00482	-1.34972	0.337466	0.132411	0.0100297	0.0333543
LINC00313	-2.17936	0.356066	0.0786101	0.00553062	0.0212979
PPIL6	-1.02533	2.3308	1.14512	4.46e-06	8.79e-05
FGF7P2	-3.1402	0.691367	0.0784178	0.00906381	0.031077
METTL7A	-1.11738	154.352	71.1456	2.66e-07	1e-05
SYN3	-1.20529	0.879164	0.381278	0.00134871	0.00711712
ADARB2	-2.62293	0.881717	0.143136	3e-06	6.49e-05
PCYT2	-1.11275	8.60286	3.97807	6.66e-08	3.88e-06
IRS2	-1.03095	14.1372	6.91856	6.66e-08	3.88e-06
CYP4Z1	-1.45359	0.267421	0.0976389	0.00161822	0.00820452
TRDN	-1.7666	3.56061	1.04646	0.000615676	0.00389846
AQP7P1	-2.9782	7.59934	0.964383	1.33e-07	6.13e-06
MAPT	-1.33171	8.9312	3.54833	9.83e-05	0.000950126
LYPD6	-1.53337	1.89733	0.655468	7.57e-05	0.000776367
AKR1C1	-1.04107	91.4332	44.4335	1.79e-05	0.000255579
CIDEC	-1.4255	23.4099	8.71528	0.00528693	0.0203911
C2orf88	-1.08319	13.4407	6.34382	2e-06	4.62e-05
C9orf153	-2.00004	0.266588	0.066645	0.00429739	0.0177289
DNER	-2.75125	2.09314	0.310879	2.66e-07	1e-05
TPRG1	-1.03844	4.96076	2.41517	0.000754268	0.00454867
NWD1	-1.5149	2.53741	0.887895	3.29e-05	0.00041238
SMTNL2	-1.16014	8.25486	3.69379	0.00384283	0.015937
C15orf62	-1.68004	0.655369	0.204523	7.99e-07	2.25e-05
JAKMIP3	-1.11933	0.424319	0.195318	0.000499717	0.00330655
SERPINA5	-1.15886	5.74011	2.5708	4.38e-05	0.000508501
CC2D2B	-1.62459	0.182438	0.0591651	0.00697782	0.0257114
SAXO2	-1.17066	0.646586	0.287225	0.00717597	0.0257114
ZBED6CL	-1.12189	1.27276	0.584825	9.83e-05	0.000950126
FAM221A	-1.16181	3.49487	1.56204	1.26e-06	3.21e-05
RELN	-1.88361	1.29621	0.351281	0.0244242	0.064394
MAOA	-2.04046	81.7681	19.8767	6.66e-08	3.88e-06
NUGGC	-1.34292	1.03034	0.406184	0.00325844	0.0139915
ALKAL2	-2.95961	1.72205	0.221368	1.46e-05	0.000224713
ALG1L	-1.30752	0.877229	0.354412	0.0231618	0.0630286
SPATA41	-1.04128	1.00959	0.490557	0.000919953	0.00530984
SERPINA3	-1.78304	363.87	105.73	6.66e-08	3.88e-06
KIF19	-2.62975	0.584396	0.0944219	4.62e-05	0.0005358
HRCT1	-1.23598	8.23841	3.49765	1.29e-05	0.000199942
STK31	-1.4016	0.256698	0.0971624	0.000323981	0.00237659
SLC35F1	-1.1537	0.326987	0.146971	0.00325844	0.0139915
NPIPB15	-1.10378	3.21343	1.4952	0.0439194	0.0998251
MME	-1.34237	4.26118	1.68049	0.00111619	0.00617159
ADH1B	-1.70751	551.977	169.009	4.46e-06	8.79e-05
WNK3	-2.26581	1.97172	0.409985	6.66e-08	3.88e-06
AC009022.1	-1.02805	0.711822	0.349058	1.33e-07	6.13e-06
SLC25A29	-1.08686	6.81116	3.20659	4.38e-05	0.000508501
SULT1A2	-1.59873	3.43149	1.13297	2.44e-05	0.000325021
TPSB2	-1.14797	12.0625	5.44329	0.00717597	0.0257114
RAMP2-AS1	-1.38818	2.97923	1.1382	4.66e-07	1.53e-05
HMGA2-AS1	-1.35928	0.962304	0.375085	0.00134871	0.00711712
AC060834.1	-2.30648	0.925757	0.187144	0.000258745	0.00200571
ELANE	-1.59943	0.29516	0.0974052	0.0359312	0.0863024
BCO2	-2.26471	4.19566	0.873081	6.66e-08	3.88e-06
CBX3P7	-4.14062	0.83936	0.0475879	8.01e-06	0.000145957
NUP62CL	-1.87352	0.335192	0.0914763	0.000526177	0.00347766
ADH4	-2.63594	6.89485	1.10925	9.83e-05	0.000950126
SULT1C2	-2.88154	0.607274	0.0824054	0.000893982	0.00530984
TXNRD1	-1.65924	145.701	46.1301	4.66e-07	1.53e-05
C20orf203	-1.09797	0.224814	0.105027	0.0166571	0.0486947
ZNF534	-1.99483	0.330681	0.0829671	0.00470376	0.0188716
CCDC162P	-1.5473	0.197022	0.0674109	0.0058554	0.0225186
C6orf163	-1.21378	1.45514	0.627367	0.0439194	0.0998251
LINC00632	-1.16454	1.79808	0.802137	0.000403661	0.00281589
TCEAL6	-1.26271	5.85386	2.43965	0.000205159	0.00167406
RPA4	-2.11378	0.272707	0.0630064	0.00248095	0.0115534
C2orf72	-1.68341	0.501556	0.156157	0.00153528	0.00806733
SP5	-1.37626	0.381071	0.146794	0.002206	0.0106472
PSORS1C1	-1.2067	2.66321	1.15386	0.000205159	0.00167406
FAM153CP	-2.41385	0.368405	0.0691328	0.0258973	0.0681329
AP000812.1	-2.12611	0.466441	0.10685	0.0316389	0.078301
PKHD1L1	-1.55846	19.1326	6.49579	1.79e-05	0.000255579
VIT	-2.18599	19.5333	4.29267	6.66e-08	3.88e-06
SARNP	-1.10657	0.281485	0.13072	0.00961584	0.0320393
ZDHHC11B	-1.63231	3.11774	1.00569	4.66e-07	1.53e-05
H1FX-AS1	-1.13303	4.05498	1.8489	2.44e-05	0.000325021
PPIAP30	-1.21292	0.253	0.109143	0.0356244	0.0856012
AC109583.1	-1.02918	0.289168	0.141689	0.00519204	0.0203911
GPX3	-2.80569	3119.67	446.182	6.66e-08	3.88e-06
AKR7L	-1.1026	0.260706	0.121404	0.0497498	0.110459
SLC48A1	-1.00438	28.2175	14.0659	1.33e-07	6.13e-06
TCTEX1D2	-1.01613	2.33096	1.15252	0.0166571	0.0486947
FTH1P3	-2.41569	0.242426	0.0454342	0.0237441	0.064394
AC007000.2	-1.35825	0.524707	0.204664	0.00669435	0.0248635
U73169.1	-2.51724	0.911294	0.159182	0.000773897	0.00465895
RPL11P3	-2.21353	2.80622	0.605035	0.000883367	0.00530143
AC016769.1	-1.30959	0.790667	0.318984	0.00121639	0.00670212
FAM209B	-1.20988	0.39311	0.169944	0.020114	0.0567454
AC109486.1	-3.35127	1.28873	0.126278	0.000352619	0.00257578
AL024509.2	-2.39711	0.411459	0.0781134	0.00336304	0.0144335
AL360182.1	-2.53902	0.507465	0.0873144	0.000284162	0.00219587
AC124312.1	-1.02893	0.970927	0.475826	0.00528693	0.0203911
PLIN5	-1.49429	1.42538	0.505948	0.0164872	0.0486947
HMGN2P15	-1.2497	11.9158	5.01101	0.000126477	0.00115838
MS4A4E	-1.2069	2.67309	1.15798	0.00961584	0.0320393
LRRC69	-1.16579	0.666706	0.297164	0.00275333	0.0123099
RPL7AP26	-2.47444	0.424158	0.0763214	0.00150414	0.00790607
RPS12P16	-2.93041	0.526733	0.0690956	0.0234471	0.0636951
FAM166B	-1.08993	0.763365	0.358616	0.0452895	0.102711
CYP51A1P3	-1.78927	0.611423	0.176896	0.00100046	0.00575918
MIR17HG	-1.25179	0.509797	0.214077	0.000754268	0.00454867
ANKRD20A11P	-1.23741	0.347443	0.147362	0.0290674	0.0741141
ARHGAP27P1-BPTFP1-KPNA2P3	-1.07119	1.62511	0.773434	1.26e-06	3.21e-05
AL022722.1	-2.63461	0.238775	0.0384496	0.000159923	0.00139605
AL024474.1	-1.42971	0.33224	0.123329	0.0324006	0.0800834
CCT7P1	-1.74295	0.199086	0.0594787	0.00482059	0.0193314
AL162578.1	-2.06458	0.609431	0.145688	0.0160784	0.048464
AC064847.1	-5.11834	0.30037	0.00864735	0.00099059	0.00570427
AL117342.1	-12.602	0.310854	5e-05	0.00308671	0.0137332
NPM1P37	-1.96448	0.318307	0.0815601	0.0324006	0.0800834
TAFA5	-1.92962	4.47541	1.17479	2.66e-07	1e-05
FTH1P8	-1.15766	2.04689	0.917493	0.00194282	0.00940573
HSPE1P26	-1.67621	0.855361	0.267646	0.0411674	0.0959965
FTH1P10	-1.21853	2.43293	1.04547	6.66e-08	3.88e-06
AC004471.1	-2.4706	0.391992	0.0707216	0.022974	0.062596
AC005165.1	-1.28299	16.4651	6.76622	0.000754268	0.00454867
AL513217.1	-1.35578	2.20236	0.860515	0.0022287	0.0107388
AL354893.1	-1.37548	2.2194	0.855414	0.00257884	0.0119707
AC021148.1	-1.23777	0.305905	0.129712	0.0405594	0.0947313
PDCL3P6	-1.64369	0.198044	0.0633814	0.0364016	0.0873841
AC011239.1	-1.08827	0.707238	0.332632	0.0326718	0.0807307
AC007683.1	-2.51837	0.342697	0.0598143	0.00731113	0.0261687
RPL4P7	-1.71532	0.248058	0.0755422	0.0132194	0.0413847
AL135787.1	-3.27538	0.457256	0.0472249	0.0275211	0.0704947
RPL17P10	-2.44506	0.830637	0.152537	0.00060564	0.00389846
AC015987.1	-1.51218	0.718538	0.251907	0.0039524	0.0163445
MUC20P1	-1.79448	0.528153	0.152254	0.0284226	0.0725339
RPS27AP6	-1.90117	0.744059	0.199204	0.0068279	0.0252999
THRB-IT1	-2.34006	0.767582	0.151599	0.000128445	0.00117455
SETP20	-1.95137	0.482982	0.124885	0.00373478	0.015937
DUTP6	-1.01536	1.83262	0.906605	0.0145815	0.0441209
RPS12P26	-1.82949	0.400605	0.112716	0.0499336	0.110839
LINC00092	-1.19108	7.40452	3.243	0.000161757	0.00139605
AC078962.2	-2.35276	0.970434	0.189983	0.00270029	0.0123099
TMEM246-AS1	-3.72867	0.710736	0.0536125	0.000760797	0.00458645
RPS15AP10	-1.56394	4.69386	1.58759	3.29e-05	0.00041238
CCT4P2	-1.52803	0.589185	0.2043	0.0164512	0.0486947
AC007000.3	-2.82154	0.655907	0.0927841	0.00278358	0.0124387
MEG8	-1.18908	5.36154	2.35147	0.00275333	0.0123099
SIRPAP1	-1.13341	0.157966	0.0720069	0.0243244	0.064394
UBXN7-AS1	-1.10955	0.27273	0.126393	0.0164512	0.0486947
DHDDS-AS1	-1.12768	0.910572	0.416725	0.00770775	0.0275485
LINC01772	-1.19786	0.490499	0.213819	7.57e-05	0.000776367
AC009531.1	-2.21361	14.2451	3.07116	6.66e-08	3.88e-06
SEPTIN7P3	-1.75232	0.36868	0.109433	0.014839	0.0448372
RPS12P5	-4.0082	2.30825	0.143448	0.000295031	0.00227681
AL392089.1	-1.72818	27.8954	8.41975	2e-06	4.62e-05
RPSAP21	-1.8119	0.217993	0.0620876	0.039263	0.0918022
KIRREL1-IT1	-1.05884	0.781284	0.375031	0.0405594	0.0947313
AC006020.1	-2.28917	0.301523	0.0616895	0.000122257	0.00115838
FSIP2-AS2	-2.27769	0.261943	0.05402	0.00236927	0.0110511
FABP7P1	-3.5036	1.5545	0.137057	7.9e-05	0.000809322
LINC01359	-1.73383	1.34053	0.403032	3e-06	6.49e-05
NRBF2P2	-1.79369	0.206574	0.0595831	0.0016675	0.00841065
AL160286.1	-1.45189	0.548424	0.200472	0.000238859	0.00194357
AC011290.1	-3.01251	0.329712	0.0408582	0.0116327	0.0374715
AL023581.2	-1.08555	0.535796	0.252473	0.0381171	0.0913379
LINC01985	-1.01492	1.91725	0.94876	0.00884618	0.0303487
AC067942.1	-3.53877	0.436083	0.0375226	0.0051731	0.0203911
FTH1P16	-1.17315	1.13001	0.501104	0.00111619	0.00617159
AC091705.1	-4.16778	1.03333	0.057493	0.00360884	0.0154426
AC018804.1	-1.38173	0.472641	0.18138	0.00454061	0.0182254
RPL23AP74	-1.23798	0.406867	0.172498	0.00448995	0.0181264
LINC01341	-1.05961	0.511431	0.245365	0.000126477	0.00115838
NGF-AS1	-2.27716	10.8294	2.23415	6.66e-08	3.88e-06
LINC01736	-3.28202	2.6105	0.268372	2.36e-05	0.000325021
HLA-U	-1.86531	1.31485	0.360878	0.00576028	0.0221675
AP000692.1	-1.77749	1.20743	0.352194	0.000462767	0.00321658
RNF144A-AS1	-2.20131	0.234524	0.0509951	0.00274504	0.0123099
COL6A4P2	-1.52436	0.36547	0.12705	0.0309189	0.077049
LINC01004	-1.39297	6.50451	2.4768	2e-06	4.62e-05
AL139260.1	-1.06721	2.68997	1.28376	0.00831925	0.0286543
AL845321.1	-2.02805	0.325875	0.0799	0.00951792	0.0320393
LYPLAL1-AS1	-1.71182	0.321316	0.0980895	0.00797072	0.0284357
AL138963.1	-1.50875	1.62582	0.57134	0.00242499	0.0112958
AKT3-IT1	-1.72856	0.869197	0.262283	0.004024	0.0166327
OR2A9P	-1.18195	0.704238	0.310398	0.000126477	0.00115838
AL161457.1	-2.12246	0.291191	0.0668736	0.00160185	0.00820452
AL157388.1	-1.31445	0.427192	0.171764	0.0492879	0.109517
AC005999.1	-2.88763	1.7759	0.239968	3.66e-05	0.000458746
AC114495.2	-1.56943	1.09618	0.369347	0.0051621	0.0203911
FO681548.1	-2.27353	0.216137	0.0447022	0.00265403	0.0123098
AC105053.1	-1.54131	0.520671	0.178889	0.00679262	0.0251907
RPL21P44	-1.93416	4.53785	1.18743	0.000323981	0.00237659
AC018644.1	-1.5009	1.02929	0.363682	0.016476	0.0486947
AC009237.3	-1.06086	0.924655	0.443229	0.00194282	0.00940573
EIF2S2P2	-2.0435	0.310675	0.0753621	0.00195045	0.00944007
AC104115.1	-2.83994	0.770811	0.107656	0.000834195	0.00501326
CR391992.1	-1.39183	0.25627	0.0976597	0.0253993	0.0668634
RPS4XP5	-2.63129	0.243296	0.0392681	0.00444476	0.0181264
RPL5P4	-1.17002	0.72429	0.321885	0.00717597	0.0257114
LINC02812	-1.05603	0.734614	0.353316	0.00165559	0.00835547
AP000688.1	-1.02521	0.596052	0.292863	0.00194282	0.00940573
PA2G4P4	-1.40009	0.194594	0.0737331	0.0145816	0.0441209
AL078645.1	-3.07386	0.403924	0.0479705	0.00396389	0.0163881
PABPC1P3	-1.6722	1.35471	0.425075	0.000552494	0.00364327
AC016949.1	-1.0933	1.46413	0.686221	0.0016219	0.00820452
AC007036.2	-1.40024	0.97096	0.367865	0.034007	0.0838271
AP000356.1	-3.17268	0.247132	0.0274067	0.0137983	0.0431345
RPL7L1P9	-3.47975	1.10757	0.0992797	0.00107314	0.00616529
MANCR	-1.21041	1.21271	0.524068	0.0248356	0.0654489
LINC00689	-2.2196	0.228736	0.04911	0.0158324	0.0477392
AC226101.1	-2.08286	0.661329	0.156104	0.0021437	0.0103523
FAHD2CP	-1.13218	14.8678	6.78308	2e-06	4.62e-05
NANOGP5	-1.94794	0.254482	0.065958	0.0280421	0.0715943
AL353743.3	-1.86204	0.380597	0.104697	0.00102026	0.00587124
LINC01354	-1.12555	1.36095	0.62376	0.000615676	0.00389846
LINC01819	-1.69135	0.931658	0.288476	9.25e-06	0.000154861
AC092802.4	-3.87204	0.461553	0.0315226	0.00300735	0.0133835
LINC01807	-2.95275	0.326839	0.042215	0.000725621	0.00454867
AC007391.1	-2.03735	0.282933	0.0689257	0.017112	0.0499571
LINC01697	-1.07051	2.90067	1.38116	0.00528693	0.0203911
FTH1P7	-1.03969	6.7834	3.29965	0.000161757	0.00139605
ST3GAL5-AS1	-1.0919	1.34863	0.632701	0.00134871	0.00711712
EEF1A1P3	-1.86892	0.853569	0.233688	0.00188033	0.00940573
AC003986.2	-1.17122	0.464258	0.206151	0.00194282	0.00940573
AF165147.1	-1.99818	0.71815	0.179764	0.00230767	0.0108166
RERE-AS1	-1.79617	2.10538	0.606218	0.000168616	0.00145092
LINC01762	-1.1609	0.433405	0.193834	0.027288	0.0704947
HMGB1P31	-1.23994	2.13171	0.902543	0.000403661	0.00281589
USP32P2	-1.26938	2.83393	1.17562	0.049031	0.108975
KRT8P39	-2.42419	0.306851	0.0571709	0.000512951	0.00339154
KRT8P15	-3.18231	0.89145	0.0982031	2.06e-05	0.000292798
AC133435.1	-1.67362	0.504839	0.15825	0.00122488	0.00674249
DDX39BP1	-2.63753	0.409945	0.0658794	0.0204997	0.0577867
MT1XP1	-1.85616	2.20642	0.609434	0.00125751	0.00691551
UBE2SP1	-1.57431	0.261413	0.0877838	0.0006471	0.00407809
AL359715.1	-1.04003	0.671643	0.326632	0.0293555	0.0747497
LINC02590	-3.23878	0.386816	0.0409765	0.032091	0.0793859
TPRG1-AS1	-1.07375	3.07102	1.45898	0.00134871	0.00711712
CDCA4P4	-1.38943	0.310795	0.118636	0.0488989	0.108975
AC015983.2	-2.38501	0.504425	0.0965686	0.00431814	0.0178103
AL021068.1	-2.01339	2.93913	0.727992	0.0327896	0.080964
AC016894.1	-1.40653	0.53486	0.201759	0.00444404	0.0181264
UPF3AP3	-1.16596	0.939818	0.418846	0.00528693	0.0203911
AC016745.1	-2.0887	0.571708	0.134404	0.0292689	0.0745621
LINC00330	-1.94505	0.724136	0.188063	0.0006471	0.00407809
AC013474.1	-2.2546	0.33727	0.0706767	0.000628714	0.00397956
Z97353.2	-1.43731	0.387978	0.143263	0.0158006	0.0476516
AC099329.1	-1.21183	1.18514	0.511649	0.00884618	0.0303487
AC016769.3	-1.4005	6.84996	2.59476	2.44e-05	0.000325021
LINC01055	-2.27989	1.41708	0.291796	0.00113832	0.00628992
RPL21P135	-2.4748	1.29489	0.232941	0.00103361	0.00594411
NSRP1P1	-2.16172	1.82176	0.407146	0.00297863	0.0132591
KIAA0040	-1.35478	0.239026	0.093458	0.000615676	0.00389846
AL357146.1	-1.58736	1.79164	0.596221	0.000168616	0.00145092
TRHDE-AS1	-1.86299	5.883	1.61727	4.66e-07	1.53e-05
FMR1-IT1	-1.15763	1.03701	0.464839	0.0183272	0.0533256
EIF2S2P3	-1.35022	1.01806	0.399314	0.00961584	0.0320393
KRT18P5	-1.92003	0.238625	0.0630565	0.00726055	0.0260037
SMAD9-IT1	-1.23966	1.04189	0.44121	0.0144001	0.0441209
SPA17P1	-1.76632	0.851491	0.250301	0.0049358	0.0197751
RPL24P8	-1.22244	3.91306	1.67698	0.000754268	0.00454867
LINC01474	-2.09478	0.60705	0.142112	0.00170269	0.0085832
ANKRD44-IT1	-1.8529	0.579074	0.160308	0.00878647	0.0301976
HAND2-AS1	-1.43754	25.1566	9.28771	6.66e-08	3.88e-06
AC092447.7	-1.93733	3.83035	1.0001	0.0113806	0.0366869
LINC01358	-1.99374	1.61437	0.405347	0.000331291	0.00242714
NDUFA9P1	-2.35041	0.598358	0.117332	0.00118691	0.00655426
AL158071.4	-2.21309	0.387444	0.0835606	0.0387596	0.0917763
SHISA9	-2.50662	0.285861	0.0503023	6.66e-08	3.88e-06
AL035425.2	-1.10667	0.516162	0.239688	0.00343422	0.0147099
RPL23AP32	-2.54076	5.01623	0.862052	0.000139117	0.0012708
LINC00844	-3.53946	28.4346	2.44547	6.66e-08	3.88e-06
AL357079.1	-1.11366	0.997864	0.461132	0.020891	0.0588133
AC003659.1	-5.98771	0.574333	0.00905074	8.36e-06	0.000152089
AC009244.1	-1.09983	3.78463	1.7658	0.0215566	0.0588449
GOLGA2P5	-1.41849	1.09002	0.407781	6.66e-08	3.88e-06
AL512288.2	-4.46362	0.703099	0.0318665	0.000667515	0.00419608
RPL21P10	-1.96684	1.15703	0.295982	0.00248305	0.0115569
AC108693.1	-1.87916	1.35769	0.369077	0.00280555	0.0125336
AC002558.1	-2.06299	1.34462	0.321794	0.00222112	0.0107112
LLPH-DT	-1.05492	0.718204	0.345687	0.0321877	0.0796025
AC007405.4	-1.26854	3.51343	1.45836	1.79e-05	0.000255579
AC026316.2	-2.74623	0.470029	0.070053	0.0147706	0.0446618
AC009120.1	-1.14615	5.02994	2.27268	0.00616914	0.0229718
AC091390.5	-1.29443	0.952166	0.388195	0.00294988	0.0131547
LILRA2	-1.78108	4.42782	1.28835	5.79e-05	0.000630577
AMY2B	-1.11344	4.60677	2.1292	2.66e-07	1e-05
UOX	-1.50111	0.17645	0.0623365	0.0316389	0.078301
RPL21P123	-2.62751	0.665683	0.107723	0.0475013	0.107586
AADACP1	-1.08068	2.44399	1.15553	0.00961584	0.0320393
AC117382.1	-3.04563	0.544746	0.0659732	0.000650058	0.00409228
AC021205.1	-5.95879	1.47465	0.023709	7.55e-05	0.000776367
AC126389.1	-2.19077	2.31469	0.506995	0.00261201	0.0121182
AC021074.1	-2.57324	0.357325	0.0600401	0.000385161	0.00280876
LINC00881	-4.17918	1.46746	0.0810043	0.000308122	0.00237537
AC104763.1	-1.98746	1.10362	0.278312	0.000330971	0.00242684
LINC02024	-6.84061	0.457094	0.00398821	2.05e-05	0.000292056
KRT8P13	-2.49921	0.910096	0.160972	0.000101923	0.000983312
ARHGAP8	-1.71671	0.282433	0.0859278	0.000331291	0.00242714
AGGF1P3	-3.05674	0.549881	0.0660843	0.000659338	0.00414618
RPS23P6	-1.48884	0.840049	0.299309	0.00550845	0.0212266
AL031733.2	-1.66048	0.19067	0.0603156	0.00391629	0.0162261
AC092620.1	-2.11492	1.34751	0.311086	0.00797072	0.0284357
HOGA1	-1.75007	1.35336	0.402336	6.46e-06	0.00011809
WWTR1-IT1	-1.37716	1.33829	0.515208	0.00391629	0.0162261
SKINT1L	-1.73706	1.24217	0.372629	0.00342345	0.0146746
STAG3L5P	-1.24512	0.260168	0.109758	0.0309392	0.077049
AC058823.1	-2.21276	0.828968	0.178826	0.0175711	0.0512285
BMS1P4	-1.01467	0.326705	0.1617	0.0231618	0.0630286
AC007620.2	-1.04214	0.419407	0.203667	0.00961584	0.0320393
MBL1P	-1.14766	0.871748	0.393469	0.00384283	0.015937
AC012170.1	-2.76327	0.567447	0.0835789	0.00160927	0.00820452
AC007849.1	-2.7009	4.38067	0.673734	0.00164966	0.00833521
AC068522.1	-2.23095	0.260699	0.0555337	0.0258646	0.0680573
RPSAP36	-1.89598	1.2686	0.340861	0.00297863	0.0132591
RPL31P61	-1.19026	0.662526	0.290335	0.0295447	0.0751873
PTPRVP	-1.16511	0.273643	0.122026	0.00681113	0.0252432
RPS29P19	-3.93424	1.39456	0.091225	0.00723398	0.0259139
AC090543.3	-2.37972	0.576435	0.11076	0.0269241	0.0704947
PSMD6-AS1	-1.35365	0.674748	0.264029	0.0479631	0.108589
RPL17P22	-1.85188	0.744552	0.206265	0.000471978	0.00327666
LINC00880	-2.67572	0.314406	0.0492062	2.78e-05	0.000369216
CFAP57	-1.04632	0.751579	0.363915	0.0127294	0.0399192
ST13P15	-1.62787	0.314273	0.101687	0.0129208	0.0404789
RPL7P18	-1.4062	0.507397	0.191443	0.00797072	0.0284357
TMEM225B	-1.73562	0.241451	0.0725027	0.00765182	0.0273599
AC109992.2	-2.15101	0.415419	0.0935338	0.013948	0.0435789
AC092953.1	-2.66804	0.531554	0.0836347	7.2e-05	0.000776367
AC025062.1	-1.4956	0.38483	0.136474	0.0108966	0.035776
TPTEP2	-1.05045	4.388	2.11861	1.79e-05	0.000255579
ASLP1	-1.33084	0.816314	0.324514	0.0488327	0.108975
ALDH1L1-AS2	-3.36384	3.86694	0.375623	3e-06	6.49e-05
NUDT16P1	-1.03834	2.46516	1.20026	2.44e-05	0.000325021
AL359220.1	-1.60823	0.765313	0.251024	1.29e-05	0.000199942
AL160313.2	-1.30816	0.315629	0.127462	0.0421886	0.098338
FAM13A-AS1	-1.07142	1.24804	0.593883	2.44e-05	0.000325021
AC079061.1	-3.05154	0.31095	0.0375047	4.83e-05	0.000559085
AC008610.1	-1.02228	1.87494	0.923104	0.0022287	0.0107388
AC016642.1	-2.77756	0.38317	0.055881	0.0122663	0.0394466
AC108727.1	-1.79833	0.575364	0.165422	0.00951792	0.0320393
ZNF807P	-1.30771	0.216922	0.0876279	0.00142307	0.00748678
AC097376.2	-1.04023	0.948711	0.461312	0.0128907	0.0404065
AC084871.1	-2.64964	0.284425	0.045326	0.000773897	0.00465895
LINC01088	-1.82258	40.8673	11.5538	2.66e-07	1e-05
AC112206.2	-3.61531	1.19045	0.0971392	1.11e-05	0.000185417
AC008629.1	-2.04678	0.290973	0.0704224	0.00762332	0.0272636
AC010424.1	-1.11691	6.15273	2.8369	9.83e-05	0.000950126
AC112206.3	-2.06475	1.32517	0.316753	0.0128818	0.0403861
LINC02242	-4.15326	19.5526	1.09888	1.2e-05	0.000199015
LINC02147	-1.40216	3.71136	1.40424	0.0349888	0.0840854
GAPDHP76	-2.51116	0.247979	0.0434989	0.0205041	0.0577897
BRD9P2	-1.888	1.25767	0.3398	0.00291813	0.0130198
AC090519.1	-1.16857	0.94699	0.42128	0.0452176	0.102628
AC026124.1	-2.05304	0.410826	0.0989992	2.44e-05	0.000325021
AC005674.1	-4.239	3.65406	0.193513	1.34e-05	0.000207255
AC106798.1	-1.74233	0.378076	0.113002	0.0387596	0.0917763
LINC02148	-2.12153	0.392659	0.0902342	0.0314307	0.0778078
AC122718.1	-1.47742	6.37948	2.29106	0.00831925	0.0286543
MIR583HG	-1.71038	0.564573	0.172522	0.0446984	0.101529
AC098591.3	-2.00306	1.09675	0.273607	0.0328466	0.0810357
NTAN1P2	-1.06019	0.536554	0.257315	0.00594395	0.0228338
AC093535.1	-2.51166	1.04679	0.183558	0.000450686	0.00313763
AC010210.1	-1.51322	0.468502	0.164129	2.44e-05	0.000325021
AC112206.4	-1.69065	1.11927	0.346734	0.00271984	0.0123099
REELD1	-2.68808	0.878854	0.136371	0.0103886	0.0345214
AC105384.2	-5.92822	0.31244	0.00513092	4.84e-05	0.000559559
AC016924.1	-1.8236	4.79156	1.35369	9.25e-06	0.000154861
AC012055.1	-1.14406	0.456713	0.206656	0.0173912	0.0507639
AC114980.1	-1.06439	0.613817	0.293513	0.00384283	0.015937
ANKRD20A17P	-3.43412	0.669299	0.0619221	6.03e-05	0.000654886
NUDT19P5	-2.02738	1.04135	0.255443	8.17e-05	0.00083456
TMEM92-AS1	-1.09263	1.98222	0.929475	0.000403661	0.00281589
AC106895.2	-1.62104	1.25967	0.409519	5.79e-05	0.000630577
LINC02728	-1.49569	0.31236	0.110766	0.010634	0.035323
AC114939.1	-1.12194	0.629875	0.289411	0.016476	0.0486947
LINC02615	-1.1305	1.22978	0.561713	1.29e-05	0.000199942
AC063919.1	-3.27083	4.43971	0.459978	1.49e-05	0.000229346
AC135352.1	-2.39143	0.492143	0.0937991	0.0216439	0.0590368
LINC02435	-1.74861	0.42523	0.126544	0.0227174	0.0619165
MALAT1	-1.44572	1080.77	396.761	0.000499717	0.00330655
ABCA11P	-1.10938	0.986389	0.457184	0.000205159	0.00167406
AC008632.1	-3.44193	0.884012	0.0813454	0.00206895	0.00999687
AC104211.2	-2.00519	7.09607	1.76765	2.66e-07	1e-05
AC084116.1	-2.31219	0.442849	0.0891699	0.00201551	0.00974135
AP003354.2	-3.37171	0.638852	0.0617182	0.00116064	0.00641121
AC069113.1	-1.39663	0.223254	0.0847951	0.0182594	0.0531549
AC008627.1	-2.27086	0.739555	0.15324	0.000194695	0.00166953
AC024451.2	-1.40725	1.96879	0.742293	0.000403661	0.00281589
AC016405.1	-1.86705	1.01042	0.276988	0.0006471	0.00407809
AC119403.1	-1.43813	0.874958	0.322899	0.000282181	0.0021825
AC011726.2	-2.02925	0.889088	0.217811	0.00531841	0.020508
PCAT1	-1.8787	0.202054	0.0549443	0.00187865	0.00940573
AC103769.1	-2.02026	1.95725	0.48249	0.00470376	0.0188716
AC091185.1	-1.03608	1.44118	0.702794	0.00528693	0.0203911
AC027117.1	-1.10433	1.15415	0.536816	0.00884618	0.0303487
AC008663.1	-2.41508	0.968552	0.181598	6.03e-05	0.000654886
AC027117.2	-3.20967	0.333356	0.0360332	0.00444404	0.0181264
AC016573.1	-2.20333	1.32548	0.287809	0.0144001	0.0441209
PPIAP84	-3.69242	0.461686	0.0357123	0.00289199	0.0129131
AC008663.3	-2.95475	0.526008	0.0678461	0.00849797	0.0292524
LINC01485	-1.02745	1.1794	0.578586	0.0112348	0.0362437
AC037486.1	-3.67122	0.578897	0.0454416	0.000127017	0.00116272
AC018607.1	-1.57897	0.262175	0.0877553	0.0499336	0.110839
AC011379.2	-1.70714	1.69204	0.518212	0.00141784	0.00747282
SIGLEC14	-1.09142	2.01554	0.94589	0.000499717	0.00330655
AP000757.1	-1.31238	5.51881	2.22218	1.79e-05	0.000255579
AC087276.2	-1.32213	2.79584	1.11818	0.00438936	0.0180954
AC087362.1	-2.82587	0.37574	0.0529924	0.0269241	0.0704947
AP001372.4	-1.63153	0.733286	0.236665	0.00261201	0.0121182
AP003119.2	-1.5087	2.32234	0.816135	0.00528693	0.0203911
AC068587.2	-1.03861	4.57796	2.22853	0.0439194	0.0998251
RNY1P9	-1.95282	3.61087	0.932726	0.0201649	0.0568707
AC131934.1	-1.32636	0.594845	0.237208	0.00342345	0.0146746
AP003068.3	-3.53836	4.90161	0.421878	0.000137869	0.00126007
NDUFAF2P2	-2.10596	1.06033	0.246311	0.0297059	0.0755866
C8orf49	-1.20897	6.0061	2.5981	4.66e-07	1.53e-05
EBLN2	-1.0547	0.873019	0.420268	4.38e-05	0.000508501
AP002812.5	-1.87805	0.993149	0.270187	0.000510367	0.00337574
AC073862.1	-3.02817	2.8285	0.346726	0.000308486	0.00237537
AP002373.2	-1.40892	0.262477	0.0988472	0.016476	0.0486947
AP003170.4	-4.77653	0.442457	0.0161433	0.00519966	0.0203911
AC006518.1	-1.88306	0.254797	0.0690778	0.00236927	0.0110511
HP	-1.11747	15.6177	7.19819	0.0311152	0.077049
AC025423.4	-1.99176	4.14395	1.04192	0.0016219	0.00820452
PHBP19	-2.16219	1.07075	0.239224	0.0084358	0.0290442
AC124947.1	-1.19366	1.2975	0.567256	0.0016219	0.00820452
AC012150.1	-3.73918	0.665925	0.0498676	0.000906679	0.00530984
LINC02388	-1.15794	1.21278	0.543511	0.00384283	0.015937
AC063924.1	-2.12463	0.269824	0.0618733	0.000548241	0.00362097
AC068888.2	-2.11027	1.30548	0.302353	0.001192	0.0065761
AC073487.1	-1.64905	2.15393	0.686781	0.000283509	0.0021918
AC008147.3	-1.45278	1.34001	0.489528	0.0108087	0.035776
AL132855.1	-4.31674	10.7076	0.537311	7.17e-06	0.000130817
DIO3OS	-1.78858	21.8658	6.32922	4.66e-07	1.53e-05
FRMD6-AS2	-3.70595	0.288143	0.0220803	0.00614136	0.0229718
RHOXF1-AS1	-1.64347	0.187374	0.0599756	0.0201649	0.0568707
BLZF2P	-1.64262	1.1839	0.379171	0.0100297	0.0333543
AL161668.4	-2.03626	0.454845	0.110889	0.0324006	0.0800834
AC005225.3	-1.0687	0.551442	0.2629	0.0488327	0.108975
AL358335.2	-1.56082	0.7438	0.252117	0.0332406	0.0819611
LINC02289	-2.14089	1.74504	0.395672	3e-06	6.49e-05
AL139300.2	-1.58479	0.737981	0.246023	0.00514366	0.0203911
AC004858.1	-2.354	0.601807	0.117715	0.0064423	0.0239684
AC008050.1	-1.04975	1.37485	0.664125	0.00528693	0.0203911
AL049780.2	-1.74242	0.63791	0.190651	0.0244184	0.064394
CSPG4P12	-1.05924	0.26202	0.125739	0.000403661	0.00281589
AC013652.1	-1.34346	0.245793	0.0968605	0.00804953	0.0286543
GH1	-1.29282	0.314421	0.128331	0.0308073	0.077049
CTXND1	-1.36182	0.430654	0.167564	0.00192262	0.00940573
LINC02352	-1.09412	2.65384	1.24312	0.00616914	0.0229718
AC087286.4	-1.41925	0.509684	0.190574	0.0324779	0.080263
AC078909.1	-1.3314	1.88904	0.750674	0.00142307	0.00748678
ANP32BP3	-2.57757	0.305965	0.0512562	0.0442774	0.100599
HNRNPA1P5	-3.89284	0.336233	0.0226349	0.000261273	0.0020244
AC079075.1	-2.17888	0.278535	0.0615134	0.0135553	0.0424209
RBM17P4	-2.54389	0.313221	0.0537112	0.00276113	0.0123415
PRELID1P4	-1.40435	0.192514	0.0727293	0.0435808	0.0998251
AC104574.2	-3.17555	0.882588	0.0976839	0.000105392	0.00101622
AC104046.1	-4.85823	0.413258	0.0142478	0.000654662	0.00411977
AC018618.1	-1.45707	0.495065	0.180319	0.014839	0.0448372
AC009269.4	-1.59981	0.915393	0.302007	0.00103361	0.00594411
HSPE1P3	-1.73308	0.384796	0.11575	0.00444404	0.0181264
AC022558.1	-1.84993	0.557985	0.154788	0.0169923	0.0496496
AC020978.1	-1.14068	0.716418	0.324928	0.0392146	0.0917763
AL355596.1	-1.45228	8.17958	2.98917	2.66e-07	1e-05
AL022344.1	-1.27469	1.10522	0.456804	0.000403661	0.00281589
AC107375.1	-1.229	4.75852	2.03004	3e-06	6.49e-05
AC007342.1	-2.57253	0.293949	0.0494157	0.0456764	0.103575
AC009090.1	-1.31221	2.98322	1.20135	0.000499717	0.00330655
AC120498.2	-1.90759	1.00255	0.267217	0.00176682	0.00889354
AL133367.1	-1.11183	0.270018	0.124939	0.00679262	0.0251907
AC095057.3	-1.10338	2.39113	1.11289	9.83e-05	0.000950126
COX6CP1	-1.94759	0.644637	0.167121	0.0442774	0.100599
LINC02176	-2.75183	0.427811	0.0635139	0.000295031	0.00227681
AC026803.1	-1.26625	1.78138	0.740588	0.00391629	0.0162261
LCMT1-AS1	-1.31816	0.939812	0.376908	0.00594395	0.0228338
AC009093.2	-1.22162	0.628346	0.269436	0.0362256	0.0869856
AC069224.2	-1.15182	1.41329	0.636061	2e-06	4.62e-05
AC011374.1	-1.24019	0.57746	0.244449	0.0113806	0.0366869
STAM-AS1	-1.53739	0.291805	0.100529	0.00342345	0.0146746
AC027688.1	-4.88081	0.708205	0.0240374	0.000181956	0.00156183
AL359715.2	-1.46685	0.429675	0.155445	0.00121639	0.00670212
AL121839.2	-1.67692	3.04503	0.952329	6.66e-08	3.88e-06
AC009962.1	-1.053	1.52379	0.734417	0.000258745	0.00200571
AC007823.1	-1.2626	0.497318	0.207278	0.010634	0.035323
AC026150.3	-1.20762	0.318005	0.137691	0.00528693	0.0203911
AL163051.1	-1.13256	0.296545	0.135256	0.0421886	0.098338
AC027279.1	-1.79231	0.256114	0.0739427	0.00739789	0.0264738
LINC01960	-1.21207	0.632004	0.272803	0.000161757	0.00139605
AL390195.3	-1.10645	0.710888	0.330161	0.000126477	0.00115838
AC010132.4	-1.38196	0.291685	0.111919	0.0140092	0.0437623
AC079416.2	-1.80779	0.352199	0.100598	0.00715653	0.0257114
AL160286.2	-1.976	0.437793	0.111284	0.00514366	0.0203911
AL365475.1	-1.46938	0.883685	0.319132	0.00194282	0.00940573
AC016597.2	-3.60441	0.457823	0.0376412	0.000382891	0.00279338
AL031432.2	-1.76505	1.39819	0.411373	0.0250114	0.0658923
MANEA-DT	-1.30886	1.22513	0.49451	0.000754268	0.00454867
AC099518.4	-1.92932	0.587609	0.154278	0.0123813	0.0397724
AC096921.2	-1.14933	3.22452	1.45373	6.66e-08	3.88e-06
AC009097.4	-1.19935	0.422543	0.184006	0.00859133	0.0295621
AC097639.1	-1.60785	0.684305	0.224511	0.00111619	0.00617159
AP003119.3	-1.5273	1.17555	0.40783	1.26e-06	3.21e-05
AL121753.1	-1.2675	0.791911	0.328943	0.00438936	0.0180954
HPR	-1.98402	11.1503	2.81862	6.66e-08	3.88e-06
AC133550.3	-1.0055	1.07995	0.537919	0.0262365	0.0689314
LINC01996	-1.6395	0.280753	0.0901126	0.00200043	0.00967116
LINC02185	-1.16475	2.48928	1.11033	0.00134871	0.00711712
AC010653.1	-1.28372	0.42994	0.176592	0.0216439	0.0590368
AC026401.2	-3.91024	0.453919	0.030191	0.00173762	0.00875417
AC124283.3	-1.75296	0.286042	0.0848663	0.00594682	0.0228347
AC025627.1	-2.24379	0.321964	0.0679764	0.0148725	0.0449308
AC110285.2	-1.32559	2.83412	1.13078	1.79e-05	0.000255579
AC007220.1	-2.65967	0.371533	0.0587973	0.0169535	0.0495446
AC040173.2	-2.01875	4.9482	1.22107	1.29e-05	0.000199942
AC020978.7	-1.87749	0.277502	0.075524	0.000167771	0.00144579
AC104564.1	-2.02013	0.445973	0.109949	0.034575	0.0840854
AC127024.2	-1.69985	0.519323	0.159857	0.0112348	0.0362437
EEF1DP7	-2.66797	1.05365	0.165789	0.000657621	0.00413689
LINC01894	-2.17227	2.33372	0.51776	0.000397223	0.00281589
DCXR-DT	-2.84392	1.27937	0.178193	0.000234191	0.00190917
DPRXP4	-1.1198	0.995363	0.458024	0.0497498	0.110459
AC006141.1	-1.87644	1.88411	0.513146	0.000762872	0.00459577
AC100830.2	-1.23637	0.957237	0.40629	0.0124006	0.039827
C1QTNF1-AS1	-1.59118	1.00356	0.333082	0.0163793	0.0486947
AC079336.2	-1.93408	0.213396	0.0558434	0.00321137	0.0139915
AP000915.2	-2.44761	0.8342	0.152921	0.00730978	0.0261687
AC015845.2	-3.42305	1.32788	0.1238	4.72e-05	0.000546556
ZNF415P1	-1.27093	0.220174	0.0912382	0.0164798	0.0486947
AC012213.3	-1.68261	0.377317	0.117541	0.0170445	0.0497852
AC005899.6	-1.52167	1.09475	0.38128	0.00882354	0.030301
AC005838.3	-1.53086	5.94724	2.05817	0.00165559	0.00835547
AP005262.1	-2.87482	0.548101	0.0747227	0.000446932	0.00311274
AC009137.2	-2.39952	0.24461	0.0463604	0.0442774	0.100599
FXYD1	-1.01338	1.56712	0.776325	0.00325844	0.0139915
AC020663.1	-2.42281	0.249341	0.0465002	0.0116327	0.0374715
AC011498.1	-1.34605	0.588332	0.23143	0.0359312	0.0863024
AP001269.2	-1.40406	0.910485	0.34404	0.0308073	0.077049
AC011461.1	-2.04358	1.81397	0.439998	0.000601395	0.00389846
AC107993.1	-2.1523	0.547215	0.123098	0.00106718	0.00613309
ERVE-1	-2.53963	0.296797	0.0510451	0.00121494	0.00670051
AC025048.4	-1.19808	0.77125	0.336153	0.0365593	0.0876655
AC008569.2	-1.66446	0.794374	0.250595	0.00237382	0.0110664
AC016590.1	-1.51128	0.389767	0.13673	0.0178611	0.052039
AC040904.1	-3.04026	0.583187	0.0708924	0.00614136	0.0229718
AC002546.1	-4.04965	26.8001	1.61834	1.2e-05	0.000199015
AC010632.2	-2.22108	0.295834	0.0634508	0.00125751	0.00691551
AC015961.2	-1.46557	2.03694	0.737562	0.00142307	0.00748678
AC022762.2	-1.09776	0.513828	0.240082	0.0294096	0.0748546
AC004466.1	-1.012	1.99175	0.987622	0.000323981	0.00237659
AC010615.2	-1.80276	0.384329	0.110159	9.25e-06	0.000154861
POLR3GP1	-3.88932	0.495106	0.0334115	0.00519966	0.0203911
AC093503.1	-2.29827	0.362576	0.0737138	0.00695679	0.0257114
MTDHP3	-1.01803	2.98908	1.47598	0.0129208	0.0404789
AC020909.2	-1.75755	1.56526	0.462926	0.000335891	0.00245462
AC008750.5	-1.80281	0.29656	0.0849989	0.00804054	0.0286543
AC008749.1	-1.55195	1.27244	0.433964	0.00291813	0.0130198
AC008737.1	-2.01739	1.26102	0.311478	0.00085433	0.00513249
AC010519.1	-3.24708	1.01332	0.106728	0.0164798	0.0486947
VN1R87P	-1.49711	0.23071	0.0817321	0.0492879	0.109517
BNIP3P32	-1.24927	0.251761	0.105906	0.0448904	0.101925
AC002128.1	-2.16764	0.219703	0.0489002	0.00372758	0.0159349
AC245036.5	-2.10814	0.479675	0.111259	0.00417525	0.0172373
AC007292.2	-1.01568	0.309387	0.153021	0.049031	0.108975
AC120349.1	-1.38226	1.00303	0.38478	0.0230133	0.0626934
AC008737.3	-4.0844	0.608519	0.0358714	0.000465644	0.00323528
AC010463.3	-1.19177	0.806446	0.353035	0.0145754	0.0441209
KCNQ1OT1	-1.1816	0.258652	0.11403	7.57e-05	0.000776367
AL391001.1	-1.11113	0.543252	0.251487	0.0113258	0.0365238
AC024451.4	-1.4269	0.652378	0.242639	0.0112348	0.0362437
AC090181.2	-1.52532	0.274481	0.0953555	0.0411346	0.0959328
AC022239.1	-1.67051	0.4306	0.13527	0.0216148	0.0589946
AC090589.3	-1.57079	1.52813	0.514407	0.000258745	0.00200571
AC068790.5	-1.26955	1.19883	0.497264	0.033029	0.0814624
AP001172.1	-1.6835	0.474965	0.147869	0.0345077	0.0840854
AP003117.1	-1.80526	5.07404	1.45184	0.00384283	0.015937
AL513327.2	-1.61206	0.426867	0.139642	0.023109	0.0629144
AC130352.1	-1.52544	0.734777	0.255242	0.00164966	0.00833521
AC016773.2	-1.19102	0.81584	0.357332	0.00296903	0.0132299
AC104695.3	-1.30854	1.654	0.667766	0.00616914	0.0229718
AC090950.1	-1.56306	0.381115	0.128981	0.00669021	0.0248534
AC026367.1	-1.45855	0.361511	0.131539	0.0359312	0.0863024
AC113368.1	-1.51592	0.553058	0.19339	0.00232637	0.0108568
NANOGNBP3	-1.36488	0.184606	0.0716761	0.0435369	0.0998251
AC005034.5	-1.31115	0.266851	0.107541	0.0280632	0.0716377
AC116667.1	-1.03714	2.91143	1.41872	1.79e-05	0.000255579
AL353804.2	-2.78263	0.245856	0.0357294	0.0176162	0.0513515
AC016831.4	-2.89818	0.697229	0.0935267	0.000159221	0.00139605
AC018638.7	-1.15464	1.14831	0.515796	0.00528693	0.0203911
