# Supplementary material for: Identifying hub genes of calcific aortic valve disease and revealing the immune infiltration landscape based on multiple WGCNA and single-cell sequence analysis
Source: Front Immunol. 2022 Nov 4;13:1035285. doi: 10.3389/fimmu.2022.1035285 (PMC9673246; doi:10.3389/fimmu.2022.1035285)
Supplement: Supplementary File 1 — Differentially expressed genes (DEGs) in the combined GEO datasets. [file DataSheet_1.zip › Supplementary file 6.XLSX]

## Sheet: Sheet1
probes	moduleColor	GS.Normal	p.GS.Normal	GS.CAVS	p.GS.CAVS	MMgreen	p.MMgreen	MMdarkgreen	p.MMdarkgreen	MMpurple	p.MMpurple	MMgrey60	p.MMgrey60	MMlightgreen	p.MMlightgreen	MMviolet	p.MMviolet	MMbrown	p.MMbrown	MMdarkturquoise	p.MMdarkturquoise	MMroyalblue	p.MMroyalblue	MMgreenyellow	p.MMgreenyellow	MMpaleturquoise	p.MMpaleturquoise	MMgrey	p.MMgrey
RREB1	brown	-0.937135	2.6127e-07	0.937135	2.6127e-07	-0.0960165	0.733558	-0.265936	0.338055	-0.449121	0.0930736	0.0588002	0.835109	-0.606485	0.0165299	-0.730757	0.00197095	0.498013	1.32212e-07	0.67593	0.00567155	0.647238	0.00909856	0.29959	0.278006	0.193413	0.489777	-0.070607	0.802551
RS1	brown	-0.544139	0.0359943	0.544139	0.0359943	-0.200191	0.474384	-0.576706	0.0244112	-0.489278	0.0641651	-0.224783	0.420565	-0.425493	0.113831	-0.442689	0.0984366	0.623139	0.0130756	0.289544	0.295214	0.196191	0.483438	0.582659	0.0226444	0.399533	0.1401	-0.257436	0.354294
S100A8	brown	-0.645607	0.00933338	0.897601	0.00933338	-0.406248	0.132947	-0.473561	0.0745711	-0.336156	0.220567	0.259849	0.34964	-0.133441	0.635423	-0.260448	0.348491	0.894561	0.00778992	0.557728	0.0307478	0.36906	0.175821	0.219949	0.430886	-0.0571364	0.839718	-0.268997	0.332311
S100A9	brown	-0.344865	0.00808789	0.90336	0.00208088	0.149891	0.593901	-0.0312732	0.911903	0.443902	0.0974092	0.19481	0.486584	0.445922	0.0957148	0.0979561	0.728361	0.943525	0.0588597	-0.463883	0.0815506	-0.490665	0.0633006	-0.246448	0.375912	0.00630547	0.982207	-0.639916	0.0101899
S100A11	brown	-0.77412	0.000705743	0.77412	0.000705743	0.16954	0.545805	-0.158187	0.573387	-0.427129	0.112299	-0.351063	0.199487	-0.685592	0.00478277	-0.717855	0.0025813	0.804869	0.000295298	0.348456	0.203076	0.26894	0.332417	0.544921	0.0356755	0.599679	0.0181281	0.126725	0.652677
S100A12	brown	-0.897601	5.64992e-06	0.645607	5.64992e-06	-0.0532465	0.850513	-0.277388	0.316855	-0.479584	0.0704498	-0.095217	0.735703	-0.662158	0.00715848	-0.738998	0.00164602	0.804869	6.78183e-06	0.589234	0.0208082	0.462035	0.0829344	0.431518	0.108259	0.331591	0.227291	-0.06353	0.822033
S100P	brown	-0.836159	0.00010274	0.836159	0.00010274	-0.17308	0.537323	-0.426275	0.113097	-0.593472	0.0196865	-0.157621	0.574777	-0.702303	0.00350867	-0.705019	0.00333007	0.868718	2.64312e-05	0.521826	0.0460236	0.474877	0.0736558	0.519012	0.0474213	0.314244	0.254007	-0.155396	0.580256
MAPK12	brown	-0.93613	2.88923e-07	0.93613	2.88923e-07	-0.166008	0.554322	-0.231362	0.406726	-0.428571	0.11096	0.162456	0.562947	-0.500645	0.0573256	-0.595046	0.019282	0.947752	8.05615e-08	0.796232	0.000382667	0.687736	0.00460135	0.24437	0.380078	0.078165	0.781863	0.0632374	0.822841
SATB1	brown	-0.824829	0.000154143	0.824829	0.000154143	-0.0295277	0.916804	-0.0891353	0.752079	-0.138818	0.621731	0.150133	0.593298	-0.282423	0.307784	-0.553753	0.0322187	0.719351	0.00250363	0.591895	0.0200986	0.297044	0.282309	0.218657	0.433667	0.173003	0.537508	-0.136248	0.628261
SC5D	brown	0.719718	0.00248483	-0.719718	0.00248483	0.384269	0.157318	0.0950911	0.736041	0.351837	0.198429	-0.294641	0.286408	0.205248	0.463054	0.192549	0.491754	-0.690568	0.00437022	-0.859394	4.03268e-05	-0.591958	0.020082	-0.0940508	0.738835	0.270908	0.328754	-0.182036	0.516133
ATXN1	brown	-0.570937	0.0262213	0.570937	0.0262213	-0.0336731	0.905169	-0.260262	0.348847	-0.494321	0.0610618	-0.321416	0.242738	-0.606468	0.0165337	-0.533009	0.0407681	0.615447	0.0145934	0.293354	0.288617	0.327218	0.233853	0.53127	0.0415546	0.400314	0.139256	0.0449648	0.873575
ATXN8OS	brown	-0.763912	0.000915807	0.763912	0.000915807	-0.0142217	0.95988	0.178532	0.524379	-0.212179	0.447743	0.124366	0.658778	-0.354315	0.195067	-0.389357	0.15143	0.743759	0.00147893	0.699071	0.00373114	0.496824	0.0595623	0.0518613	0.854363	-0.0149323	0.957877	0.392283	0.148112
SERPINB3	brown	-0.90336	3.93408e-06	-0.344865	3.93408e-06	-0.114711	0.68395	-0.260114	0.34913	-0.507631	0.0533959	-0.0706369	0.802469	-0.623732	0.0129639	-0.63136	0.0115917	0.948188	7.63721e-08	0.659781	0.0074435	0.518279	0.0477904	0.414577	0.124424	0.262095	0.34534	0.109772	0.69695
SCN1A	brown	-0.48865	0.0645598	0.48865	0.0645598	0.0110684	0.968771	-0.125044	0.657021	-0.460732	0.08392	-0.244837	0.379141	-0.710381	0.00299869	-0.552657	0.0326335	0.639086	0.0103198	0.348722	0.202708	0.575388	0.0248159	0.234905	0.399372	0.173575	0.536143	0.21275	0.446493
SCN8A	brown	-0.861462	3.6816e-05	0.861462	3.6816e-05	-0.175606	0.531308	-0.304218	0.270284	-0.390928	0.149643	0.169877	0.544994	-0.44662	0.0951341	-0.563	0.0288759	0.899313	5.08501e-06	0.69491	0.00403386	0.657109	0.00777456	0.265005	0.339813	0.115484	0.681922	-0.0219561	0.938093
SCN9A	brown	0.739294	0.00163519	-0.739294	0.00163519	0.0473821	0.866833	0.127089	0.651738	0.426538	0.11285	0.138656	0.622144	0.514736	0.0496053	0.492265	0.0623137	-0.781125	0.000585671	-0.570996	0.0262024	-0.371172	0.17317	-0.324617	0.23781	-0.236695	0.395685	-0.208843	0.45508
SCNN1A	brown	-0.426462	0.112922	0.426462	0.112922	-0.555364	0.0316163	-0.635906	0.0108294	-0.568755	0.0269319	0.0864233	0.759413	-0.248287	0.372244	-0.124543	0.658318	0.571528	0.0260314	0.497872	0.0589424	0.602186	0.0175262	0.317573	0.248738	-0.141605	0.614679	-0.117834	0.675771
SCNN1B	brown	-0.678645	0.00540962	0.678645	0.00540962	-0.492701	0.0620465	-0.688771	0.00451582	-0.657809	0.00768676	0.00441562	0.987539	-0.48775	0.0651276	-0.438431	0.102104	0.789954	0.000458575	0.56947	0.0266975	0.662331	0.00713812	0.509018	0.0526393	0.0714122	0.800341	-0.268738	0.332795
SCNN1G	brown	-0.730444	0.00198421	0.730444	0.00198421	-0.257079	0.354985	-0.40471	0.134563	-0.652072	0.00842986	-0.27552	0.320259	-0.603842	0.017137	-0.463314	0.0819748	0.77766	0.000642803	0.56825	0.0270983	0.423338	0.115871	0.690587	0.00436877	0.330256	0.229283	0.103088	0.714667
SCT	brown	-0.586186	0.0216447	0.586186	0.0216447	-0.071054	0.801324	-0.248232	0.372353	-0.512632	0.0507063	-0.216957	0.437339	-0.663614	0.00698822	-0.537459	0.0388065	0.734135	0.00183205	0.389861	0.150856	0.477957	0.0715462	0.290316	0.293872	0.205319	0.462896	0.135846	0.629284
SCTR	brown	-0.667528	0.00654611	0.667528	0.00654611	-0.160542	0.567617	0.0459724	0.870764	-0.0665618	0.813674	0.377937	0.164857	-0.0476128	0.86619	-0.193085	0.490527	0.644792	0.00945253	0.689937	0.00442093	0.49256	0.0621325	-0.0628673	0.823863	-0.185955	0.506982	0.227141	0.415577
CCL7	brown	-0.812711	0.000230806	0.812711	0.000230806	0.0218495	0.938393	-0.412651	0.126361	-0.605561	0.0167401	-0.387941	0.153054	-0.838324	9.4751e-05	-0.846262	6.96975e-05	0.858614	4.1721e-05	0.372601	0.171392	0.382688	0.159179	0.681448	0.00514931	0.603806	0.0171455	-0.144335	0.607802
CCL13	brown	-0.561301	0.0294693	0.561301	0.0294693	0.0719543	0.798854	-0.188216	0.501735	-0.459644	0.0847492	-0.382389	0.159532	-0.729962	0.0020048	-0.640151	0.0101534	0.658453	0.00760656	0.256117	0.35685	0.348648	0.202811	0.430622	0.109076	0.399902	0.139702	0.0860856	0.760328
CCL17	brown	-0.44604	0.0956161	0.44604	0.0956161	-0.150613	0.592106	-0.658766	0.0075679	-0.269376	0.331604	0.0764312	0.786598	-0.271414	0.327816	-0.507306	0.053574	0.499078	0.0582356	0.135179	0.630986	0.336418	0.220184	0.345402	0.207333	0.291124	0.292468	-0.607415	0.0163201
CCL20	brown	-0.712734	0.00286186	0.712734	0.00286186	-0.0617119	0.827054	-0.420464	0.118631	-0.683613	0.00495512	-0.479991	0.0701776	-0.830767	0.000125072	-0.7159	0.00268568	0.771579	0.000753944	0.38228	0.159661	0.331193	0.227883	0.758281	0.00105175	0.567744	0.0272658	-0.053097	0.850928
CCL21	brown	-0.654806	0.008069	0.654806	0.008069	0.0860581	0.760403	-0.199117	0.476807	-0.423001	0.116192	-0.185948	0.506996	-0.661727	0.00720952	-0.686992	0.00466369	0.683973	0.00492342	0.276444	0.318574	0.407685	0.131449	0.339459	0.215779	0.372457	0.17157	-0.0456604	0.871634
CCL23	brown	-0.817889	0.00019493	0.817889	0.00019493	-0.178151	0.525277	-0.512073	0.0510016	-0.713047	0.00284402	-0.327619	0.233246	-0.800539	0.000336783	-0.71741	0.00260474	0.892931	7.46255e-06	0.509711	0.0522648	0.491886	0.0625464	0.716761	0.00263929	0.455694	0.0878095	-0.0839923	0.766004
CCL24	brown	-0.767222	0.000842779	0.767222	0.000842779	0.0163041	0.954011	-0.198618	0.477934	-0.297728	0.281149	0.101891	0.717854	-0.465481	0.0803674	-0.619822	0.0137144	0.803706	0.000306004	0.517432	0.0482199	0.565777	0.0279248	0.131458	0.640498	0.169505	0.545888	-0.00510784	0.985586
CCL25	brown	0.572583	0.0256949	-0.572583	0.0256949	0.0586158	0.835619	0.362674	0.183997	0.155446	0.580132	-0.107718	0.70238	0.135263	0.630771	0.44254	0.0985634	-0.469062	0.0777602	-0.242724	0.383398	-0.0941263	0.738632	-0.285442	0.302418	-0.278774	0.314343	0.472242	0.0754958
SEC14L1	brown	-0.600728	0.0178742	0.600728	0.0178742	-0.167214	0.551407	-0.0988688	0.72592	-0.587794	0.0212004	-0.103338	0.713999	-0.67354	0.00591024	-0.422402	0.116765	0.745227	0.00143028	0.63214	0.011458	0.809849	0.000252844	0.205787	0.461853	-0.03037	0.914439	0.425352	0.113963
SEL1L	brown	-0.538352	0.0384214	0.538352	0.0384214	-0.000247133	0.999303	-0.196406	0.482949	-0.555175	0.0316864	-0.237883	0.393247	-0.74552	0.00142072	-0.573145	0.0255169	0.696222	0.00393639	0.406624	0.132553	0.758521	0.00104565	0.332131	0.22649	0.236109	0.396889	0.26592	0.338084
SELE	brown	0.580461	0.023285	-0.580461	0.023285	0.245056	0.378701	0.226537	0.416851	0.22539	0.419278	-0.110819	0.694188	0.153845	0.584086	0.254389	0.360217	-0.489427	0.0640719	-0.482257	0.0686744	-0.12147	0.666292	-0.322507	0.241052	-0.0763005	0.786955	0.160338	0.568117
SELPLG	brown	-0.724349	0.00225759	0.724349	0.00225759	-0.250012	0.368823	-0.379097	0.163458	-0.735494	0.00177844	-0.196658	0.482378	-0.780418	0.000596988	-0.567777	0.0272551	0.877822	1.69496e-05	0.638658	0.0103873	0.781901	0.000573479	0.453181	0.089797	0.148644	0.597011	0.185297	0.508513
SEMG1	brown	-0.321999	0.241836	0.321999	0.241836	0.0223661	0.936939	0.102268	0.716848	-0.0539866	0.848457	0.234047	0.401146	-0.188467	0.501154	-0.220073	0.430621	0.416848	0.122167	0.336977	0.21937	0.522842	0.0455267	-0.293675	0.288064	-0.203656	0.466606	0.227293	0.415256
SFRP4	brown	0.505709	0.0544567	-0.505709	0.0544567	0.149975	0.593692	0.363495	0.182931	0.489312	0.0641442	0.169953	0.544811	0.566243	0.0277678	0.448266	0.0937747	-0.630704	0.011705	-0.316264	0.250801	-0.467076	0.0791982	-0.377145	0.165816	-0.197954	0.479438	-0.056258	0.842153
SRSF5	brown	0.530166	0.0420597	-0.530166	0.0420597	0.42575	0.113589	0.457083	0.0867247	0.832695	0.00011667	0.344811	0.208163	0.651864	0.00845775	0.241984	0.384895	-0.749045	0.00130972	-0.606477	0.0165317	-0.616925	0.0142918	-0.601101	0.0177847	-0.108921	0.699197	-0.374033	0.169621
SFTPC	brown	-0.950688	5.57138e-08	0.950688	5.57138e-08	-0.196659	0.482374	-0.265851	0.338216	-0.438145	0.102354	0.131166	0.641248	-0.480239	0.0700117	-0.586974	0.0214261	0.968229	3.3378e-09	0.792456	0.000426969	0.68272	0.00503453	0.303294	0.271816	0.109085	0.698764	0.0420629	0.88168
SH3GL1	brown	-0.570872	0.0262423	0.570872	0.0262423	-0.23308	0.403151	0.121546	0.666097	-0.165773	0.554891	0.399969	0.139629	-0.0552114	0.845057	-0.0450245	0.873409	0.59107	0.0203166	0.825027	0.000153091	0.651	0.00857461	-0.167599	0.550478	-0.36967	0.175052	0.450008	0.0923513
SH3GL3	brown	-0.738844	0.00165166	0.738844	0.00165166	-0.48298	0.0681998	-0.559753	0.0300184	-0.539394	0.0379755	0.237702	0.393618	-0.36253	0.184184	-0.378957	0.163627	0.832907	0.000115774	0.70553	0.00329727	0.727208	0.00212582	0.252794	0.363339	-0.118326	0.674488	-0.177962	0.525724
SH3GL1P1	brown	-0.71915	0.00251393	0.71915	0.00251393	0.082544	0.769938	-0.0442793	0.875489	-0.303343	0.271735	-0.161443	0.565417	-0.480787	0.0696468	-0.534401	0.040147	0.720054	0.00246779	0.4429	0.0982575	0.401027	0.138487	0.379947	0.162438	0.343474	0.210049	0.243314	0.382206
SH3GL1P2	brown	-0.634334	0.0110884	0.634334	0.0110884	-0.46994	0.0771298	-0.423395	0.115817	-0.468874	0.0778951	0.0864443	0.759357	-0.164947	0.556892	-0.116452	0.679386	0.668538	0.00643573	0.740692	0.00158492	0.449777	0.0925384	0.46269	0.0824421	-0.00423331	0.988054	0.078734	0.780311
SHH	brown	-0.658458	0.00760605	0.658458	0.00760605	-0.205074	0.463442	-0.252642	0.363638	-0.272801	0.325252	0.207204	0.458707	-0.286827	0.299974	-0.399834	0.139775	0.714111	0.00278414	0.546499	0.0350384	0.575831	0.0246793	0.101198	0.719701	-0.0336189	0.905321	-0.0422268	0.881222
SHMT1	brown	-0.899804	4.93213e-06	0.899804	4.93213e-06	-0.213268	0.44536	-0.298043	0.280616	-0.529598	0.0423215	-0.0359592	0.898761	-0.555396	0.0316044	-0.57414	0.0252041	0.921924	1.02939e-06	0.736419	0.00174269	0.581882	0.0228694	0.443452	0.0977896	0.191574	0.493993	0.0579192	0.837549
SHOX	brown	-0.850586	5.85399e-05	0.850586	5.85399e-05	-0.04707	0.867703	-0.132921	0.636751	-0.343337	0.210244	0.158682	0.572172	-0.504477	0.0551446	-0.598534	0.0184082	0.882727	1.31462e-05	0.699826	0.00367818	0.713713	0.00280642	0.162233	0.563491	0.0989905	0.725594	0.153311	0.585408
SHOX2	brown	-0.843186	7.8659e-05	0.843186	7.8659e-05	-0.0817461	0.772107	-0.202927	0.468238	-0.588742	0.0209417	-0.213925	0.443927	-0.735007	0.00179751	-0.647752	0.00902564	0.899385	5.06242e-06	0.639691	0.0102251	0.572299	0.0257851	0.463663	0.0817143	0.284284	0.304469	0.205625	0.462214
ST3GAL3	brown	-0.753569	0.00117764	0.753569	0.00117764	0.137775	0.624378	0.0131197	0.962987	-0.268101	0.333987	-0.0449507	0.873614	-0.515752	0.0490797	-0.574271	0.0251633	0.804431	0.000299295	0.487218	0.0654653	0.494541	0.0609289	0.187792	0.502717	0.261996	0.345528	0.321365	0.242818
PMEL	brown	-0.676687	0.00559751	0.676687	0.00559751	-0.219873	0.431049	-0.359915	0.187605	-0.151181	0.590693	0.292994	0.289235	-0.0511108	0.85645	-0.357692	0.190544	0.590647	0.0204291	0.545975	0.0352491	0.362603	0.184089	0.225139	0.419811	0.0605594	0.830241	-0.32286	0.240508
STIL	brown	-0.630381	0.0117612	0.630381	0.0117612	0.0289189	0.918514	-0.259615	0.35009	-0.337023	0.219304	-0.157387	0.575351	-0.510563	0.0518066	-0.584691	0.0220644	0.594886	0.0193229	0.300271	0.276861	0.112056	0.690929	0.448077	0.0939299	0.422787	0.116397	-0.154539	0.582371
SIM1	brown	-0.918405	1.35918e-06	0.918405	1.35918e-06	-0.18532	0.50846	-0.360406	0.186959	-0.464741	0.0809136	0.0455742	0.871875	-0.494226	0.0611188	-0.592146	0.0200325	0.935901	2.9557e-07	0.707894	0.00314895	0.569828	0.0265808	0.443669	0.0976066	0.240687	0.387526	-0.0191009	0.946132
SIM2	brown	-0.786001	0.000512358	0.786001	0.000512358	-0.241376	0.386126	-0.290945	0.292778	-0.392551	0.147811	0.0948389	0.736718	-0.38777	0.153251	-0.472967	0.074986	0.786172	0.000509931	0.637732	0.0105345	0.367852	0.177349	0.228006	0.413755	0.0444116	0.875119	-0.124981	0.657184
SIX1	brown	-0.752431	0.00120981	0.752431	0.00120981	0.0430671	0.878874	-0.213746	0.444318	-0.486288	0.0660588	-0.361096	0.186055	-0.697779	0.00382312	-0.668208	0.00647161	0.802292	0.000319453	0.446473	0.0952565	0.317508	0.24884	0.600773	0.0178635	0.522406	0.0457396	0.104537	0.710812
SLAMF1	brown	-0.87592	1.86506e-05	0.87592	1.86506e-05	-0.170141	0.54436	-0.388777	0.152094	-0.637911	0.0105059	-0.109669	0.697221	-0.735993	0.00175907	-0.700381	0.00363967	0.957553	2.13815e-08	0.659554	0.00747118	0.738803	0.00165317	0.483013	0.0681784	0.263387	0.342879	0.0311146	0.912348
SLC1A2	brown	0.648607	0.00890514	-0.648607	0.00890514	-0.127652	0.650285	-0.053977	0.848484	0.395884	0.144095	0.163195	0.561149	0.710692	0.0029803	0.609951	0.0157588	-0.723065	0.00231884	-0.421927	0.11722	-0.544991	0.0356471	-0.187729	0.502863	-0.221066	0.428491	-0.349656	0.201419
SLC4A3	brown	-0.650189	0.00868554	0.650189	0.00868554	-0.464593	0.081023	-0.626363	0.012477	-0.561544	0.0293838	0.0906511	0.747988	-0.383076	0.158721	-0.384293	0.157291	0.714014	0.00278952	0.509527	0.0523638	0.479127	0.0707567	0.381793	0.160238	0.018573	0.947619	-0.335851	0.221011
SLC1A6	brown	-0.547872	0.034491	0.547872	0.034491	-0.109338	0.698095	-0.20715	0.458828	-0.45396	0.089177	-0.28493	0.303324	-0.470718	0.076575	-0.351079	0.199464	0.595953	0.0190519	0.458853	0.0853562	0.329848	0.229893	0.545061	0.0356188	0.29995	0.277402	0.24072	0.387459
SLC2A2	brown	0.669821	0.00629759	-0.669821	0.00629759	-0.0516321	0.855	-0.0525755	0.852377	0.0933639	0.740682	-0.203233	0.467551	0.257591	0.353993	0.439832	0.100887	-0.611572	0.0154079	-0.462596	0.0825126	-0.448549	0.0935427	-0.0543684	0.847397	-0.0829693	0.768782	-0.109496	0.697679
SLC2A3	brown	-0.764876	0.00089403	0.764876	0.00089403	-0.147312	0.600339	-0.386857	0.154305	-0.726068	0.00217761	-0.381328	0.160791	-0.845137	7.28731e-05	-0.678936	0.00538207	0.866414	2.94239e-05	0.51933	0.047262	0.490416	0.0634549	0.640663	0.0100742	0.40184	0.137614	0.0557741	0.843495
SLC2A4	brown	-0.918239	1.37672e-06	0.918239	1.37672e-06	-0.101737	0.718265	-0.325326	0.236728	-0.419392	0.119672	0.011463	0.967658	-0.51775	0.0480583	-0.684255	0.0048987	0.902663	4.11498e-06	0.658944	0.00754595	0.531617	0.0413971	0.423105	0.116093	0.296435	0.283344	-0.125001	0.657133
SLC2A5	brown	-0.752047	0.00122083	0.752047	0.00122083	-0.0337013	0.90509	-0.388662	0.152226	-0.700509	0.00363079	-0.469362	0.0775442	-0.893116	7.38239e-06	-0.747921	0.00134434	0.866149	2.97859e-05	0.41705	0.121967	0.457919	0.086076	0.7097	0.00303923	0.553279	0.0323975	0.0749373	0.790682
SLC3A1	brown	0.766684	0.000854325	-0.766684	0.000854325	0.271863	0.326986	0.160245	0.568343	0.144218	0.608096	-0.448286	0.0937579	0.0252479	0.928832	0.280543	0.311152	-0.67078	0.00619585	-0.700803	0.00361059	-0.47546	0.0732535	-0.0211243	0.940434	0.163566	0.560246	0.12284	0.662733
SLC4A1	brown	-0.812356	0.000233448	0.812356	0.000233448	0.0690876	0.806725	0.0486938	0.863178	-0.388197	0.15276	-0.175091	0.532532	-0.624872	0.0127511	-0.59323	0.0197493	0.839221	9.15936e-05	0.592165	0.0200276	0.375153	0.168245	0.27968	0.312707	0.265844	0.338228	0.326511	0.234925
SLC5A1	brown	-0.837889	9.63131e-05	0.837889	9.63131e-05	-0.360358	0.187022	-0.449382	0.0928604	-0.649259	0.00881417	-0.0244827	0.930984	-0.547969	0.0344525	-0.46216	0.0828403	0.912415	2.12245e-06	0.798819	0.000354535	0.635386	0.0109146	0.498861	0.0583622	0.122481	0.663666	0.0734573	0.794734
SLC5A2	brown	-0.918159	1.38523e-06	0.918159	1.38523e-06	-0.121283	0.666781	-0.240355	0.388201	-0.485005	0.0668829	-0.021403	0.93965	-0.567525	0.0273388	-0.605111	0.0168434	0.951825	4.80107e-08	0.691486	0.00429732	0.582683	0.0226376	0.393605	0.146629	0.237812	0.393393	0.127778	0.64996
SLC5A3	brown	-0.661048	0.00729056	0.661048	0.00729056	0.0183061	0.948371	-0.454733	0.0885655	-0.375865	0.167374	-0.17573	0.531012	-0.532655	0.0409274	-0.692073	0.00425123	0.706053	0.00326398	0.280596	0.311059	0.349154	0.20211	0.512206	0.0509316	0.505773	0.0544211	-0.287364	0.29903
SLC6A3	brown	-0.72299	0.00232246	0.72299	0.00232246	-0.0319938	0.90988	-0.152565	0.587256	-0.521789	0.0460417	-0.351057	0.199495	-0.664212	0.00691912	-0.554413	0.0319709	0.736013	0.00175832	0.506788	0.0538589	0.285184	0.302874	0.59436	0.0194576	0.410492	0.128556	0.209289	0.454098
SLC6A9	brown	0.674355	0.00582798	-0.674355	0.00582798	0.194446	0.487415	0.176654	0.528822	0.128512	0.64807	-0.188202	0.501768	0.0678723	0.810067	0.297008	0.282371	-0.565218	0.0281145	-0.554411	0.0319718	-0.232568	0.404214	-0.286203	0.301074	-0.0865335	0.759115	0.153375	0.58525
SLC6A12	brown	-0.787821	0.000486995	0.787821	0.000486995	-0.0874494	0.756636	-0.289527	0.295245	-0.395631	0.144375	-0.0601861	0.831273	-0.435512	0.104673	-0.542405	0.0367093	0.782352	0.00056648	0.540662	0.0374384	0.502796	0.0560938	0.502799	0.0560921	0.343105	0.210573	0.00818998	0.97689
SLC6A13	brown	-0.841379	8.4353e-05	0.841379	8.4353e-05	-0.0336175	0.905325	-0.199806	0.475252	-0.484179	0.067418	-0.102558	0.716077	-0.628143	0.0121559	-0.660781	0.00732259	0.842744	8.00222e-05	0.591561	0.0201866	0.607265	0.0163538	0.422499	0.116672	0.296022	0.284047	0.10764	0.702584
SLC7A1	brown	-0.819989	0.000181755	0.819989	0.000181755	-0.151944	0.588798	-0.0811095	0.773839	-0.329444	0.230499	0.244449	0.379921	-0.389923	0.150785	-0.453571	0.0894864	0.867152	2.84364e-05	0.824172	0.000157677	0.771604	0.000753452	0.0490463	0.862196	-0.0874267	0.756698	0.236502	0.396082
SLC7A2	brown	-0.667285	0.0065729	0.667285	0.0065729	0.100859	0.720605	-0.144827	0.606567	-0.460645	0.0839861	-0.216574	0.438169	-0.756377	0.00110124	-0.704224	0.0033816	0.765812	0.000873285	0.370745	0.173704	0.535486	0.0396673	0.289262	0.295706	0.327441	0.233515	0.137139	0.625993
SLC7A4	brown	0.86088	3.77774e-05	-0.86088	3.77774e-05	-0.22225	0.425958	0.245977	0.376855	0.28143	0.309561	0.165251	0.556155	0.634658	0.0110347	0.899006	5.18256e-06	-0.807162	0.000275077	-0.286261	0.300971	-0.247611	0.373591	-0.478035	0.0714935	-0.629987	0.0118299	0.25233	0.364251
SLC8A3	brown	-0.793317	0.000416516	0.793317	0.000416516	-0.181338	0.517771	-0.277273	0.317064	-0.582402	0.0227186	-0.173324	0.536741	-0.637089	0.0106376	-0.508421	0.0529642	0.886055	1.09941e-05	0.642516	0.0097913	0.498517	0.0585633	0.488159	0.0648691	0.245303	0.378206	0.236555	0.395971
SLC9A1	brown	0.722856	0.00232895	-0.722856	0.00232895	0.0293165	0.917397	0.349503	0.201629	0.326842	0.234422	0.0256879	0.927594	0.436922	0.103426	0.635176	0.0109491	-0.674544	0.00580908	-0.357312	0.19105	-0.258457	0.352319	-0.426084	0.113276	-0.39974	0.139876	0.333205	0.224899
SLC9A2	brown	-0.740115	0.00160551	0.740115	0.00160551	-0.231342	0.406766	-0.32891	0.231301	-0.336709	0.219761	0.205899	0.461605	-0.301024	0.275601	-0.405161	0.134088	0.798395	0.000359023	0.635193	0.0109464	0.585008	0.0219747	0.208891	0.454974	0.0354217	0.900267	-0.00870643	0.975433
SLC9A3	brown	-0.878253	1.65826e-05	0.878253	1.65826e-05	-0.0364796	0.897303	-0.229271	0.411097	-0.44777	0.0941829	-0.116399	0.679524	-0.588345	0.0210498	-0.648652	0.00889884	0.910216	2.48013e-06	0.597566	0.0186474	0.542932	0.0364907	0.455754	0.0877623	0.344605	0.208453	0.123687	0.660536
SLC9A5	brown	-0.869615	2.53359e-05	0.869615	2.53359e-05	-0.195282	0.485507	-0.351541	0.198833	-0.389815	0.150907	0.183417	0.512899	-0.440099	0.100657	-0.58129	0.0230418	0.894429	6.83508e-06	0.667136	0.0065894	0.571809	0.0259412	0.219676	0.431473	0.0833952	0.767625	-0.115763	0.681191
SLC10A1	brown	-0.831812	0.000120459	0.831812	0.000120459	0.0931683	0.741208	0.0302925	0.914656	-0.232318	0.404735	0.0713391	0.800541	-0.46813	0.0784322	-0.589345	0.0207784	0.823429	0.000161747	0.577149	0.024276	0.404996	0.134261	0.114532	0.684418	0.186591	0.505502	0.191753	0.493581
SLC10A2	brown	0.436114	0.10414	-0.436114	0.10414	0.112559	0.689603	0.355566	0.193383	-0.15646	0.577633	-0.527721	0.0431944	-0.206215	0.460901	0.282454	0.307729	-0.314089	0.254254	-0.202833	0.468448	-0.0912234	0.746445	0.0867022	0.758658	0.0133052	0.962464	0.679767	0.00530418
SLC12A2	brown	0.497579	0.0591152	-0.497579	0.0591152	0.161787	0.564577	0.471951	0.0757012	0.458837	0.0853685	0.126337	0.653678	0.549072	0.0340178	0.514552	0.0497004	-0.586324	0.0216064	-0.253048	0.362842	-0.346251	0.206145	-0.42819	0.111313	-0.274771	0.32163	0.239246	0.390461
SLC12A3	brown	-0.800524	0.000336939	0.800524	0.000336939	-0.396674	0.143224	-0.457376	0.0864971	-0.650619	0.00862659	-0.067948	0.809859	-0.490182	0.0636005	-0.378901	0.163694	0.874958	1.95636e-05	0.780154	0.000601254	0.577146	0.0242772	0.562262	0.0291326	0.136204	0.628373	0.117524	0.676582
SLC12A4	brown	-0.734309	0.00182511	0.734309	0.00182511	0.108629	0.69997	0.21578	0.439891	-0.0347611	0.902119	0.220239	0.430263	-0.233064	0.403184	-0.390877	0.1497	0.714641	0.00275465	0.658372	0.00761664	0.400073	0.139516	-0.0675226	0.811029	0.0266679	0.924839	0.353558	0.19609
SLC13A1	brown	0.707053	0.00320107	-0.707053	0.00320107	-0.208244	0.456405	-0.183645	0.512366	0.244297	0.380227	0.0736671	0.79416	0.505466	0.0545916	0.548114	0.0343951	-0.710824	0.00297256	-0.501048	0.0570931	-0.498682	0.0584667	-0.109278	0.698254	-0.219711	0.431397	-0.407893	0.131233
SLC16A1	brown	0.846281	6.96445e-05	-0.846281	6.96445e-05	0.371834	0.172345	0.295756	0.284502	0.342991	0.210734	-0.39571	0.144288	0.235572	0.397995	0.36834	0.176731	-0.830784	0.000125	-0.837555	9.75283e-05	-0.644502	0.00949516	-0.111085	0.693486	0.169953	0.544812	0.0706742	0.802366
SLC17A1	brown	-0.59454	0.0194114	0.59454	0.0194114	-0.439857	0.100866	-0.430732	0.108976	-0.407347	0.131801	0.081709	0.772209	-0.181868	0.516527	-0.161509	0.565256	0.638841	0.0103584	0.572835	0.0256149	0.247203	0.374403	0.34993	0.201042	-0.015696	0.955725	-0.0793813	0.778546
SLC34A1	brown	-0.711011	0.00296155	0.711011	0.00296155	-0.217857	0.435394	-0.52286	0.0455177	-0.557998	0.0306497	-0.172159	0.539524	-0.578956	0.0237316	-0.5888	0.0209259	0.790567	0.000450662	0.454302	0.088906	0.399106	0.140565	0.516757	0.0485641	0.310913	0.259347	-0.215579	0.440327
SLC18A1	brown	0.903033	4.01818e-06	-0.903033	4.01818e-06	-0.0761369	0.787402	0.0969154	0.731148	0.221241	0.428116	-0.103272	0.714175	0.455487	0.0879719	0.721917	0.00237475	-0.799309	0.000349408	-0.56725	0.0274303	-0.408883	0.130209	-0.262203	0.345134	-0.294241	0.287092	0.127088	0.65174
SLC18A2	brown	-0.918831	1.3151e-06	0.918831	1.3151e-06	0.0807971	0.77469	-0.201248	0.472004	-0.307549	0.264808	-0.0355065	0.900029	-0.578006	0.0240167	-0.787495	0.000491463	0.88165	1.39137e-05	0.502485	0.0562709	0.328612	0.231749	0.365989	0.179723	0.417064	0.121953	-0.137654	0.624687
SLC19A1	brown	-0.763263	0.000930702	0.763263	0.000930702	-0.423359	0.115851	-0.578073	0.0239964	-0.596332	0.0189562	0.0556163	0.843933	-0.420865	0.118243	-0.424694	0.114584	0.850415	5.89505e-05	0.708291	0.00312453	0.662903	0.00707093	0.458897	0.0853224	0.0832881	0.767916	-0.139125	0.620952
SLC20A1	brown	-0.565743	0.0279366	0.565743	0.0279366	-0.0352377	0.900783	-0.110216	0.695776	-0.5252	0.0443881	-0.222403	0.425632	-0.69545	0.00399349	-0.538444	0.0383819	0.639534	0.0102495	0.443026	0.0981509	0.575052	0.0249202	0.292468	0.290143	0.159891	0.56921	0.210748	0.450885
SLCO1A2	brown	-0.555947	0.0314005	0.555947	0.0314005	-0.184942	0.509339	-0.184182	0.511111	-0.301062	0.275536	-0.00339591	0.990417	-0.219978	0.430824	-0.212121	0.44787	0.557539	0.0308167	0.452899	0.0900219	0.239089	0.39078	0.353855	0.195688	0.147535	0.599782	0.133627	0.634946
SLC22A1	brown	-0.735204	0.00178975	0.735204	0.00178975	-0.450513	0.0919414	-0.590385	0.020499	-0.723872	0.00228021	-0.0909721	0.747122	-0.532573	0.0409643	-0.409828	0.129237	0.829294	0.000131826	0.660574	0.00734746	0.710356	0.00300018	0.622612	0.0131755	0.1441	0.608393	-0.0126646	0.96427
SLC22A3	brown	0.693457	0.00414406	-0.693457	0.00414406	-0.228538	0.412637	-0.0918206	0.744836	0.257267	0.35462	0.159141	0.571048	0.561005	0.0295737	0.590388	0.0204981	-0.73687	0.00172547	-0.45471	0.088584	-0.444049	0.0972855	-0.227055	0.415758	-0.339594	0.215585	-0.391931	0.148509
SLC22A2	brown	-0.517726	0.0480708	0.517726	0.0480708	-0.288046	0.297834	-0.301664	0.27453	-0.672836	0.00598206	-0.29717	0.282096	-0.548207	0.0343583	-0.256118	0.356849	0.638388	0.01043	0.537764	0.0386744	0.595364	0.0192011	0.593695	0.019629	0.17976	0.521482	0.357543	0.190742
SLIT1	brown	-0.703955	0.00339918	0.703955	0.00339918	-0.495894	0.060116	-0.649497	0.00878102	-0.591068	0.0203171	0.109429	0.697856	-0.331727	0.22709	-0.334351	0.22321	0.785509	0.000519406	0.696015	0.00395162	0.703106	0.00345511	0.486591	0.0658646	0.0344405	0.903018	-0.163669	0.559995
HLTF	brown	0.138924	0.621464	-0.138924	0.621464	0.62418	0.0128799	0.42756	0.111898	0.776792	0.000657787	0.172149	0.539549	0.413098	0.12591	-0.132173	0.638666	-0.384631	0.156895	-0.503033	0.0559593	-0.611522	0.0154186	-0.287666	0.2985	0.319512	0.245699	-0.347667	0.20417
SMARCB1	brown	-0.455715	0.0877931	0.455715	0.0877931	-0.363598	0.182798	-0.361745	0.185207	-0.376547	0.166543	0.263711	0.342264	-0.188657	0.500716	-0.141137	0.615863	0.58311	0.0225146	0.541066	0.0372685	0.704744	0.00334783	0.0881716	0.754683	-0.18443	0.510533	0.0716497	0.799689
SMARCD3	brown	-0.631384	0.0115875	0.631384	0.0115875	-0.444279	0.0970917	-0.53238	0.0410517	-0.850734	5.81854e-05	-0.310015	0.260798	-0.66377	0.00697017	-0.345703	0.206911	0.755311	0.00112977	0.619881	0.0137028	0.503515	0.0556861	0.690247	0.00439597	0.188712	0.500589	0.1279	0.649646
SIGLEC1	brown	-0.489329	0.0641331	0.489329	0.0641331	-0.346624	0.205623	-0.326285	0.235268	-0.461313	0.0834796	0.0631764	0.823009	-0.416838	0.122176	-0.297956	0.280763	0.590925	0.0203551	0.537134	0.0389472	0.620421	0.0135972	0.217123	0.436979	-0.111433	0.692567	0.00929767	0.973765
SNCB	brown	-0.963559	8.04773e-09	0.963559	8.04773e-09	-0.102791	0.715457	-0.244357	0.380105	-0.361822	0.185106	0.115912	0.680802	-0.457711	0.0862376	-0.639132	0.0103125	0.947332	8.47746e-08	0.702185	0.0035166	0.506947	0.0537717	0.289265	0.295701	0.202207	0.469851	-0.0466839	0.86878
SNCG	brown	-0.343522	0.209981	0.343522	0.209981	-0.286199	0.30108	-0.67847	0.0054262	-0.367054	0.178363	0.0819292	0.77161	-0.267186	0.335703	-0.354808	0.194403	0.454507	0.0887443	0.131879	0.639419	0.387099	0.154025	0.274797	0.321583	0.121031	0.667435	-0.500038	0.057677
FSCN1	brown	-0.727555	0.00211028	0.727555	0.00211028	0.136569	0.627443	0.219792	0.431223	-0.0340045	0.90424	0.304483	0.269847	-0.308207	0.263735	-0.516601	0.0486439	0.682423	0.00506109	0.611376	0.0154501	0.621056	0.013474	-0.179211	0.522775	-0.0623431	0.82531	0.226232	0.417495
SNRPN	brown	-0.889744	8.95864e-06	0.889744	8.95864e-06	0.000558078	0.998425	0.0265918	0.925053	-0.140142	0.618377	0.209833	0.452897	-0.274158	0.322755	-0.510578	0.0517983	0.773294	0.000721118	0.697278	0.0038593	0.322859	0.240509	0.137548	0.624955	0.116927	0.678142	0.0643784	0.819692
SOAT1	brown	-0.687023	0.00466107	0.687023	0.00466107	-0.0861637	0.760117	-0.431254	0.1085	-0.712002	0.00290387	-0.517006	0.0484369	-0.834937	0.000107489	-0.649336	0.00880347	0.807012	0.000276368	0.396215	0.14373	0.373901	0.169784	0.786446	0.000506063	0.566621	0.0276406	0.0930216	0.741603
SOD1	brown	0.41739	0.121632	-0.41739	0.121632	-0.156479	0.577587	-0.171776	0.54044	0.30311	0.272122	0.119205	0.672194	0.626376	0.0124748	0.470807	0.0765115	-0.522034	0.0459217	-0.356804	0.191727	-0.560327	0.0298137	0.0250033	0.92952	-0.0514733	0.855442	-0.411243	0.127789
CAPN15	brown	-0.672237	0.00604375	0.672237	0.00604375	-0.458072	0.0859582	-0.457691	0.0862528	-0.725486	0.00220443	-0.0520945	0.853714	-0.542135	0.0368215	-0.335396	0.221678	0.792951	0.000420936	0.732186	0.00191117	0.755949	0.00111263	0.41894	0.120112	-0.0495552	0.860779	0.129427	0.645716
SOX1	brown	-0.883851	1.23836e-05	0.883851	1.23836e-05	-0.378735	0.163894	-0.466808	0.0793937	-0.596057	0.0190256	0.0661163	0.814902	-0.482562	0.0684739	-0.488023	0.0649549	0.938565	2.25758e-07	0.790504	0.000451473	0.70367	0.00341783	0.459025	0.085224	0.0931633	0.741221	-0.0223418	0.937008
SOX3	brown	-0.809623	0.000254654	0.809623	0.000254654	0.0372094	0.895259	-0.387295	0.153799	-0.40717	0.131984	-0.189709	0.498286	-0.64288	0.00973653	-0.803295	0.000309863	0.809619	0.000254691	0.323083	0.240164	0.241222	0.386439	0.505434	0.0546093	0.518228	0.0478166	-0.295571	0.284817
SOX11	brown	-0.78764	0.000489469	0.78764	0.000489469	-0.117838	0.675762	-0.119269	0.672027	-0.47809	0.0714565	-0.00065874	0.998141	-0.550438	0.0334854	-0.513902	0.0500394	0.822308	0.000168055	0.715171	0.00272545	0.717307	0.00261022	0.273744	0.323516	0.0866559	0.758784	0.258993	0.351286
SP3	brown	-0.770197	0.000781259	0.770197	0.000781259	-0.335848	0.221016	-0.522595	0.045647	-0.272703	0.325433	0.361852	0.185067	-0.158539	0.572522	-0.459991	0.084484	0.727215	0.00212554	0.618442	0.013987	0.530396	0.0419544	0.217386	0.436411	-0.00514608	0.985478	-0.465204	0.0805714
SP4	brown	0.78117	0.000584962	-0.78117	0.000584962	-0.0489046	0.862591	0.113507	0.687111	0.242245	0.384365	-0.066702	0.813288	0.415499	0.123504	0.606973	0.0164195	-0.750125	0.00127716	-0.534851	0.0399476	-0.44191	0.0991012	-0.217351	0.436486	-0.238294	0.392405	0.0251752	0.929036
SPAM1	brown	-0.654708	0.00808163	0.654708	0.00808163	-0.0538481	0.848841	-0.187396	0.503635	-0.339168	0.216198	-0.0754962	0.789154	-0.437616	0.102817	-0.431402	0.108366	0.730963	0.00196222	0.442694	0.0984328	0.325415	0.236592	0.300807	0.275963	0.234701	0.399793	0.169501	0.545897
SPG7	brown	-0.850449	5.88676e-05	0.850449	5.88676e-05	-0.103821	0.712716	-0.25849	0.352255	-0.349455	0.201696	0.152597	0.587178	-0.48388	0.0676123	-0.615101	0.0146648	0.88369	1.24908e-05	0.621414	0.0134048	0.57132	0.026098	0.175763	0.530935	0.109167	0.698547	-0.0356207	0.899709
SPI1	brown	-0.490885	0.0631641	0.490885	0.0631641	-0.171817	0.540342	-0.32696	0.234244	-0.741415	0.00155941	-0.401818	0.137638	-0.840922	8.58469e-05	-0.479763	0.0703302	0.715372	0.00271441	0.419008	0.120046	0.661761	0.0072055	0.503365	0.0557714	0.232526	0.404302	0.323118	0.240111
SPIB	brown	-0.731536	0.00193818	0.731536	0.00193818	-0.115352	0.682268	-0.507304	0.053575	-0.661129	0.00728079	-0.296537	0.283171	-0.783822	0.000544134	-0.720769	0.00243173	0.855501	4.76893e-05	0.437827	0.102633	0.541126	0.0372432	0.588701	0.0209528	0.429104	0.110469	-0.10295	0.715033
SPINK1	brown	-0.871722	2.29113e-05	0.871722	2.29113e-05	0.0379564	0.893167	-0.228639	0.412424	-0.46232	0.0827194	-0.155307	0.580474	-0.717799	0.00258423	-0.765141	0.000888114	0.902174	4.24614e-06	0.515764	0.0490732	0.425537	0.113789	0.432981	0.106936	0.411779	0.127244	0.0167318	0.952806
SPINK2	brown	-0.606994	0.0164149	0.606994	0.0164149	-0.254641	0.359725	-0.233483	0.402315	-0.613718	0.0149526	-0.164944	0.556899	-0.564873	0.0282319	-0.328408	0.232056	0.70604	0.00326483	0.680165	0.00526719	0.511437	0.0513396	0.410458	0.128591	0.0935647	0.740142	0.294059	0.287405
SPP2	brown	-0.754645	0.00114788	0.754645	0.00114788	0.0674166	0.811321	-0.185918	0.507067	-0.48019	0.0700443	-0.352162	0.197986	-0.695325	0.00400279	-0.634952	0.0109861	0.821521	0.000172607	0.433061	0.106864	0.254105	0.360773	0.545612	0.0353956	0.506732	0.0538901	0.205295	0.46295
SPOCK1	brown	-0.711655	0.00292397	0.711655	0.00292397	0.00452704	0.987225	-0.0590555	0.834402	-0.567408	0.0273776	-0.308821	0.262736	-0.765138	0.000888181	-0.583676	0.0223527	0.806337	0.000282218	0.57595	0.0246428	0.597238	0.0187293	0.419172	0.119886	0.279791	0.312507	0.407985	0.131138
SPRR1A	brown	-0.747827	0.00134725	0.747827	0.00134725	-0.0912867	0.746274	-0.409814	0.12925	-0.440159	0.100605	-0.0407978	0.885216	-0.54127	0.0371827	-0.618775	0.0139208	0.840719	8.65167e-05	0.467485	0.0789006	0.566397	0.027716	0.378631	0.164019	0.292667	0.2898	-0.0624896	0.824906
SPRR1B	brown	0.604764	0.0169232	-0.604764	0.0169232	-0.0267039	0.924738	0.206224	0.460883	0.281514	0.30941	-0.0122713	0.965379	0.485404	0.0666259	0.638959	0.0103399	-0.550987	0.0332728	-0.317914	0.248201	-0.392618	0.147735	-0.217347	0.436495	-0.217226	0.436757	0.260531	0.34833
SPRR2B	brown	-0.882164	1.3543e-05	0.882164	1.3543e-05	-0.160755	0.567096	-0.327376	0.233614	-0.359406	0.188274	0.157502	0.57507	-0.376024	0.16718	-0.561679	0.0293364	0.872662	2.18926e-05	0.640533	0.0100942	0.588741	0.020942	0.336255	0.220422	0.190599	0.496234	-0.0929045	0.741918
SPRR2C	brown	-0.665577	0.00676358	0.665577	0.00676358	0.156023	0.57871	-0.101793	0.718115	-0.405668	0.133555	-0.432074	0.107756	-0.671098	0.0061624	-0.620539	0.0135743	0.715109	0.00272884	0.323622	0.239335	0.169539	0.545807	0.543098	0.0364222	0.551921	0.0329142	0.221443	0.427684
SPRR2G	brown	-0.963741	7.79304e-09	0.963741	7.79304e-09	-0.0666009	0.813567	-0.276131	0.319144	-0.483041	0.0681599	-0.0683046	0.808878	-0.634255	0.0111015	-0.723768	0.00228518	0.977652	3.4688e-10	0.65793	0.00767156	0.521003	0.0464295	0.443875	0.0974322	0.335932	0.220894	0.00890909	0.974862
SPRR3	brown	-0.689105	0.00448849	0.689105	0.00448849	-0.0425537	0.880308	-0.18004	0.520821	-0.303671	0.27119	-0.0807772	0.774744	-0.422045	0.117107	-0.468807	0.0779436	0.718481	0.00254856	0.41305	0.125957	0.22499	0.420126	0.339944	0.215082	0.279938	0.312243	0.065394	0.816892
SPTA1	brown	-0.938158	2.35416e-07	0.938158	2.35416e-07	-0.00381453	0.989235	-0.0925985	0.742741	-0.294788	0.286155	0.0986882	0.726403	-0.482879	0.0682662	-0.638736	0.010375	0.927362	6.52522e-07	0.688835	0.00451056	0.517946	0.0479592	0.231342	0.406767	0.206494	0.460283	0.113939	0.685976
SPTB	brown	-0.662726	0.00709169	0.662726	0.00709169	-0.564076	0.0285045	-0.563439	0.0287237	-0.713586	0.00281355	-0.0234999	0.933749	-0.46884	0.07792	-0.279281	0.313428	0.783931	0.000542511	0.719362	0.00250306	0.54781	0.0345157	0.448767	0.0933636	-0.0557215	0.843641	-0.047445	0.866658
SPTBN2	brown	-0.850221	5.94194e-05	0.850221	5.94194e-05	-0.324928	0.237335	-0.447409	0.0944807	-0.538793	0.038232	0.1176	0.676384	-0.460567	0.0840455	-0.521251	0.0463068	0.894207	6.92501e-06	0.755155	0.00113398	0.784522	0.000533768	0.389185	0.151627	0.0746625	0.791434	-0.0663838	0.814165
SRC	brown	-0.693184	0.00416502	0.693184	0.00416502	-0.260776	0.347861	-0.339096	0.216303	-0.614014	0.0148907	-0.174777	0.533279	-0.545155	0.0355805	-0.374894	0.168563	0.83053	0.000126143	0.645569	0.00933891	0.59683	0.0188313	0.48999	0.06372	0.176865	0.528322	0.289636	0.295054
SRD5A2	brown	-0.952462	4.40954e-08	0.952462	4.40954e-08	-0.276297	0.31884	-0.38827	0.152676	-0.451202	0.0913835	0.154481	0.582515	-0.433388	0.106569	-0.574908	0.0249649	0.946112	9.80915e-08	0.774754	0.000694116	0.590897	0.0203624	0.36158	0.185422	0.1133	0.687654	-0.129809	0.644733
SREBF2	brown	-0.659254	0.00750791	0.659254	0.00750791	-0.203478	0.467003	0.144249	0.608019	-0.0872501	0.757175	0.499229	0.058147	-0.0294695	0.916967	-0.12584	0.654962	0.651299	0.00853405	0.866908	2.876e-05	0.701045	0.00359396	-0.241249	0.386384	-0.394229	0.145933	0.376457	0.166653
SRMS	brown	0.563826	0.0285903	-0.563826	0.0285903	-0.331102	0.22802	-0.299251	0.278577	0.1184	0.674294	0.0670379	0.812363	0.567186	0.0274517	0.584862	0.0220161	-0.590745	0.020403	-0.350034	0.200899	-0.363101	0.183443	0.0543391	0.847478	-0.191842	0.493377	-0.37432	0.169267
SRPR	brown	0.72175	0.00238297	-0.72175	0.00238297	0.543674	0.0361853	0.604652	0.0169491	0.643341	0.00966738	0.0229734	0.93523	0.34673	0.205475	0.283268	0.306276	-0.735913	0.00176216	-0.702498	0.00349561	-0.417584	0.121441	-0.625992	0.0125448	-0.0942048	0.738421	0.167316	0.551162
SRY	brown	-0.946863	8.97086e-08	0.946863	8.97086e-08	0.00253599	0.992843	-0.193073	0.490554	-0.268852	0.332582	0.161739	0.564695	-0.47171	0.075871	-0.709165	0.00307142	0.930209	5.06724e-07	0.640074	0.0101654	0.520962	0.0464496	0.203995	0.465849	0.222658	0.425086	-0.0694933	0.80561
SSBP1	brown	-0.829958	0.000128747	0.829958	0.000128747	0.0860911	0.760313	-0.233479	0.402324	-0.389585	0.15117	-0.221935	0.42663	-0.616027	0.0144745	-0.747543	0.00135613	0.764808	0.000895554	0.404373	0.134919	0.216015	0.43938	0.570798	0.0262661	0.55426	0.0320284	-0.122499	0.66362
SSFA2	brown	0.50233	0.0563588	-0.50233	0.0563588	0.488255	0.0648086	0.405428	0.133807	0.769517	0.00079499	0.197175	0.481204	0.588208	0.0210872	0.217192	0.43683	-0.655259	0.00801037	-0.65695	0.00779456	-0.585569	0.0218172	-0.490464	0.0634252	0.0323824	0.90879	-0.212678	0.446652
SSR1	brown	-0.4338	0.1062	0.4338	0.1062	0.543814	0.0361277	0.195297	0.485475	-0.112355	0.690142	-0.314594	0.253449	-0.65502	0.0080412	-0.734629	0.00181241	0.476075	0.0728302	0.0134539	0.962045	0.372706	0.171262	0.162417	0.563042	0.539648	0.0378673	0.259116	0.351049
SST	brown	-0.848291	6.4261e-05	0.848291	6.4261e-05	-0.239	0.390962	-0.284158	0.304693	-0.489015	0.0643299	-0.0271587	0.92346	-0.463035	0.0821836	-0.48222	0.0686986	0.864406	3.22568e-05	0.710462	0.00299387	0.539316	0.0380086	0.443735	0.0975507	0.168229	0.548958	0.0797339	0.777586
SSTR1	brown	0.707639	0.0031647	-0.707639	0.0031647	0.0188458	0.94685	0.122893	0.662597	0.60634	0.0165626	0.3132	0.255673	0.813667	0.000223802	0.612487	0.0152125	-0.814407	0.000218507	-0.509725	0.0522571	-0.56791	0.0272108	-0.444127	0.0972196	-0.306749	0.266118	-0.336679	0.219803
SSTR2	brown	0.634313	0.0110919	-0.634313	0.0110919	0.0135342	0.961818	0.105347	0.708662	0.449747	0.0925631	0.113178	0.687975	0.612817	0.0151426	0.519799	0.0470273	-0.742469	0.00152279	-0.470951	0.076409	-0.592264	0.0200014	-0.170511	0.543472	-0.120934	0.667688	-0.27783	0.316052
SSTR3	brown	-0.755143	0.0011343	0.755143	0.0011343	-0.321896	0.241996	-0.388396	0.152531	-0.456472	0.0872006	0.117588	0.676416	-0.366531	0.179029	-0.371462	0.172808	0.836659	0.000100847	0.684978	0.00483572	0.596078	0.0190203	0.337467	0.218659	0.0510342	0.856663	0.0565778	0.841266
SSTR5	brown	-0.917547	1.45177e-06	0.917547	1.45177e-06	-0.158702	0.572124	-0.303537	0.271413	-0.394538	0.145588	0.195299	0.485469	-0.48258	0.0684622	-0.639316	0.0102837	0.942314	1.51312e-07	0.686998	0.00466316	0.701877	0.00353736	0.212511	0.447018	0.0939928	0.738991	-0.0730614	0.795819
SSX1	brown	-0.818598	0.000190399	0.818598	0.000190399	-0.228259	0.413224	-0.528192	0.0429742	-0.500916	0.0571697	0.00378711	0.989313	-0.496699	0.0596368	-0.621846	0.0133218	0.834865	0.000107774	0.545537	0.035426	0.482783	0.0683289	0.487355	0.0653784	0.280679	0.310908	-0.30072	0.276108
ST14	brown	-0.801546	0.000326738	0.801546	0.000326738	-0.18735	0.503741	-0.493218	0.061731	-0.738515	0.00166377	-0.327625	0.233238	-0.83501	0.0001072	-0.710381	0.00299866	0.902422	4.17929e-06	0.518485	0.0476864	0.521451	0.0462082	0.65932	0.00749979	0.404059	0.135251	-0.0457114	0.871492
STAC	brown	-0.396422	0.143502	0.396422	0.143502	-0.299265	0.278553	-0.343951	0.209376	-0.54965	0.0337917	-0.112268	0.69037	-0.535907	0.0394825	-0.291026	0.292638	0.604727	0.0169319	0.448168	0.0938549	0.696629	0.00390652	0.27498	0.321247	-0.0370363	0.895743	0.190797	0.49578
STAT2	brown	-0.602141	0.0175367	0.602141	0.0175367	0.213948	0.443878	0.435994	0.104246	-0.0574873	0.838745	0.0490554	0.862171	-0.34811	0.203555	-0.376137	0.167043	0.573213	0.0254953	0.556107	0.0313416	0.352738	0.197201	-0.12915	0.646427	0.00414969	0.98829	0.5288	0.0426908
STATH	brown	-0.543291	0.0363426	0.543291	0.0363426	0.0113543	0.967965	0.162419	0.563038	-0.346232	0.20617	-0.204063	0.465696	-0.441236	0.099678	-0.291136	0.292447	0.538029	0.0385601	0.550673	0.0333941	0.333958	0.223789	0.277002	0.317558	0.133905	0.634236	0.496789	0.0595832
SULT1E1	brown	-0.849427	6.13752e-05	0.849427	6.13752e-05	0.0136882	0.961384	-0.214443	0.442798	-0.401097	0.138411	-0.0311801	0.912164	-0.579248	0.0236444	-0.67073	0.00620106	0.904974	3.54038e-06	0.590163	0.0205583	0.596221	0.0189843	0.32333	0.239784	0.299338	0.27843	0.0966111	0.731964
STK3	brown	0.63378	0.0111808	-0.63378	0.0111808	0.388051	0.152927	0.220006	0.430765	0.0927798	0.742253	-0.610584	0.015621	-0.047182	0.867391	0.209608	0.453393	-0.573404	0.0254353	-0.719288	0.00250684	-0.544575	0.0358164	0.186173	0.506474	0.406883	0.132284	0.276348	0.318748
STK4	brown	-0.691605	0.00428798	0.691605	0.00428798	-0.103467	0.713657	-0.0771612	0.784604	-0.345794	0.206784	0.182275	0.515573	-0.483215	0.0680461	-0.517284	0.0482951	0.710567	0.0029877	0.634031	0.011139	0.720269	0.00245689	0.0160629	0.954691	-0.0839282	0.766178	0.086668	0.758751
CDKL5	brown	0.708646	0.00310291	-0.708646	0.00310291	-0.288823	0.296473	-0.300999	0.275641	-0.227161	0.415534	-0.405898	0.133314	0.0757268	0.788523	0.523366	0.0452719	-0.528407	0.0428739	-0.432937	0.106976	-0.277372	0.316884	0.278263	0.315267	-0.0330914	0.906801	0.0281842	0.920578
STK10	brown	-0.664062	0.00693646	0.664062	0.00693646	-0.0491486	0.861911	-0.180938	0.518709	-0.671268	0.00614452	-0.370188	0.174401	-0.871448	2.32148e-05	-0.619553	0.0137672	0.793571	0.000413479	0.488176	0.0648581	0.567325	0.0274053	0.451795	0.0909064	0.286009	0.301415	0.303507	0.271462
AURKC	brown	-0.835283	0.000106124	0.835283	0.000106124	0.0347804	0.902065	0.0734921	0.794639	-0.06083	0.829492	0.227602	0.414606	-0.173227	0.536973	-0.44957	0.0927075	0.696735	0.00389874	0.595169	0.0192506	0.185512	0.508012	0.0754083	0.789394	0.1189	0.672988	0.0243725	0.931294
STX1A	brown	-0.80074	0.000334762	0.80074	0.000334762	-0.139598	0.619756	-0.201029	0.472497	-0.613882	0.0149182	-0.229632	0.410341	-0.682734	0.00503328	-0.533041	0.0407539	0.863434	3.37069e-05	0.691589	0.0042892	0.524808	0.044576	0.500001	0.0576982	0.254491	0.360019	0.289392	0.29548
STX3	brown	-0.788646	0.000475831	0.788646	0.000475831	0.135943	0.629038	-0.0528728	0.851551	-0.234752	0.399688	-0.0467767	0.868521	-0.537785	0.0386656	-0.730387	0.00198663	0.697126	0.0038703	0.391563	0.148924	0.237749	0.393522	0.24331	0.382214	0.327385	0.2336	-0.137443	0.625223
STXBP2	brown	-0.759515	0.00102063	0.759515	0.00102063	-0.207727	0.457547	-0.2655	0.338877	-0.602896	0.0173584	-0.0158664	0.955245	-0.66883	0.00640403	-0.538812	0.0382238	0.878253	1.65819e-05	0.712799	0.00285815	0.823299	0.000162472	0.286954	0.29975	0.0460611	0.870516	0.228429	0.412864
SULT2A1	brown	-0.909983	2.52081e-06	0.909983	2.52081e-06	-0.0294173	0.917114	-0.102397	0.716505	-0.261015	0.347403	0.107367	0.703308	-0.401829	0.137627	-0.595717	0.0191114	0.863251	3.39869e-05	0.663045	0.00705435	0.472966	0.0749871	0.262424	0.344712	0.203278	0.467452	0.0374763	0.894511
SUPV3L1	brown	-0.475665	0.0731119	0.475665	0.0731119	-0.0770229	0.784981	0.0724317	0.797545	-0.238631	0.391717	-0.113594	0.686883	-0.162258	0.56343	-0.120956	0.667629	0.380331	0.161979	0.484078	0.0674837	0.0834314	0.767527	0.336336	0.220303	0.141693	0.614458	0.295444	0.285034
ABCC8	brown	0.595324	0.0192112	-0.595324	0.0192112	-0.199111	0.476819	-0.204554	0.4646	-0.0311628	0.912213	-0.0683	0.808891	0.183048	0.513762	0.439467	0.101203	-0.430293	0.109377	-0.417129	0.12189	-0.142313	0.612894	-0.109088	0.698755	-0.212913	0.446137	-0.0300718	0.915276
SYCP1	brown	0.894792	6.68962e-06	-0.894792	6.68962e-06	-0.0449321	0.873666	0.0358588	0.899042	0.0445797	0.87465	-0.388712	0.152168	0.227741	0.414313	0.623169	0.01307	-0.762774	0.000942062	-0.641392	0.0099622	-0.457023	0.0867713	0.0189716	0.946496	-0.0689388	0.807134	0.188392	0.501328
SYN1	brown	-0.874575	1.99373e-05	0.874575	1.99373e-05	-0.125189	0.656648	-0.233175	0.402953	-0.547131	0.0347856	-0.0875972	0.756236	-0.642431	0.0098041	-0.591343	0.0202442	0.95462	3.27755e-08	0.702453	0.00349861	0.658079	0.007653	0.405471	0.133761	0.220726	0.429218	0.245891	0.377026
SYN2	brown	-0.941946	1.57559e-07	0.941946	1.57559e-07	-0.093502	0.74031	-0.212394	0.447273	-0.377831	0.164985	0.0667358	0.813195	-0.483725	0.0677133	-0.612402	0.0152306	0.940561	1.83037e-07	0.704399	0.00337016	0.51026	0.0519691	0.331501	0.227426	0.223034	0.424286	0.0483725	0.864073
SYP	brown	-0.635408	0.010911	0.635408	0.010911	-0.314486	0.253621	-0.393212	0.147069	-0.243589	0.381651	0.269107	0.332106	-0.111014	0.693671	-0.287954	0.297995	0.614666	0.0147548	0.494824	0.0607581	0.232783	0.403767	0.170403	0.54373	-0.0100825	0.971552	-0.316609	0.250256
SYT4	brown	-0.946124	9.7954e-08	0.946124	9.7954e-08	0.0524841	0.852631	-0.284673	0.303779	-0.362845	0.183774	-0.0136673	0.961443	-0.60753	0.0162943	-0.829389	0.000131379	0.916119	1.61749e-06	0.514656	0.0496464	0.452371	0.0904439	0.393472	0.146777	0.419785	0.119289	-0.183216	0.51337
SYT5	brown	-0.927701	6.33507e-07	0.927701	6.33507e-07	-0.128462	0.648198	-0.401643	0.137826	-0.472744	0.0751429	0.0229612	0.935264	-0.579923	0.0234438	-0.729101	0.00204203	0.950509	5.70178e-08	0.629259	0.0119578	0.597377	0.0186946	0.411014	0.128022	0.289564	0.295179	-0.172726	0.538169
TACR2	brown	-0.96205	1.04386e-08	0.96205	1.04386e-08	-0.0925346	0.742913	-0.168119	0.549223	-0.350141	0.200751	0.159856	0.569295	-0.458029	0.0859916	-0.624268	0.0128635	0.939874	1.96891e-07	0.762595	0.00094624	0.640473	0.0101035	0.24829	0.372239	0.144299	0.607894	0.0497226	0.860313
ADAM17	brown	-0.657031	0.00778434	0.657031	0.00778434	0.337198	0.21905	0.0995598	0.724073	-0.371278	0.173038	-0.502111	0.0564842	-0.773369	0.000719723	-0.73515	0.00179187	0.653057	0.00829832	0.258114	0.352982	0.170499	0.543501	0.483344	0.0679617	0.621486	0.013391	0.268218	0.333768
TACR1	brown	-0.730526	0.00198073	0.730526	0.00198073	-0.519758	0.047048	-0.722702	0.0023364	-0.740764	0.00158237	-0.0526343	0.852214	-0.544799	0.0357252	-0.443687	0.0975908	0.846142	7.00325e-05	0.677153	0.00555229	0.666881	0.00661758	0.619333	0.0138105	0.122641	0.663252	-0.192949	0.490839
TACR3	brown	-0.617997	0.014076	0.617997	0.014076	-0.209532	0.45356	-0.323779	0.239095	-0.300071	0.277198	0.0292972	0.917451	-0.222513	0.425397	-0.335352	0.221741	0.610839	0.0155658	0.485599	0.0665002	0.21328	0.445336	0.303829	0.270929	0.135605	0.629898	-0.143486	0.609938
TAF6	brown	0.857408	4.39564e-05	-0.857408	4.39564e-05	-0.0509928	0.856778	0.366697	0.178818	0.516415	0.0487389	0.310804	0.259523	0.759172	0.00102922	0.849249	6.182e-05	-0.857924	4.29877e-05	-0.389348	0.151441	-0.307606	0.264715	-0.629391	0.0119345	-0.596425	0.0189328	0.190146	0.497279
TAF10	brown	-0.77166	0.000752362	0.77166	0.000752362	-0.45434	0.0888766	-0.324367	0.238193	-0.487882	0.065044	0.260704	0.347999	-0.315084	0.25267	-0.263517	0.342633	0.841606	8.36214e-05	0.875426	1.91147e-05	0.659033	0.00753507	0.16544	0.555697	-0.210407	0.451634	0.118265	0.674646
TAL2	brown	0.906826	3.12943e-06	-0.906826	3.12943e-06	-0.243339	0.382155	-0.0487419	0.863044	0.188115	0.50197	0.0523297	0.853061	0.554037	0.0321117	0.797591	0.000367667	-0.820114	0.000180991	-0.490269	0.0635463	-0.317066	0.249536	-0.277198	0.317201	-0.432891	0.107018	-0.0152346	0.957025
TALDO1	brown	-0.553773	0.0322112	0.553773	0.0322112	-0.331496	0.227433	-0.508382	0.0529855	-0.798943	0.000353235	-0.417399	0.121623	-0.64895	0.00885718	-0.359581	0.188044	0.664995	0.00682959	0.495099	0.0605926	0.41172	0.127304	0.746557	0.00138731	0.318069	0.247958	0.117365	0.676998
TAP1	brown	-0.405759	0.13346	0.405759	0.13346	-0.406542	0.13264	-0.482712	0.0683753	-0.752233	0.0012155	-0.352261	0.197851	-0.505172	0.0547557	-0.169054	0.546973	0.560618	0.0297104	0.468931	0.0778541	0.430161	0.109498	0.598674	0.0183736	0.134672	0.632278	0.193626	0.489289
TAP2	brown	-0.527274	0.0434045	0.527274	0.0434045	0.234652	0.399894	0.10369	0.713065	-0.246562	0.375683	-0.187864	0.502551	-0.542626	0.0366176	-0.526148	0.0439366	0.57908	0.0236946	0.338223	0.217564	0.456362	0.0872863	0.158957	0.571499	0.26828	0.333651	0.3722	0.17189
TARS	brown	-0.846696	6.85041e-05	0.846696	6.85041e-05	0.156193	0.578291	-0.0318351	0.910326	-0.258961	0.351347	-0.0602364	0.831134	-0.50448	0.0551428	-0.646908	0.00914572	0.832492	0.000117534	0.555189	0.0316812	0.354446	0.19489	0.306056	0.267255	0.389047	0.151785	0.173729	0.535774
TBX1	brown	-0.765336	0.000883791	0.765336	0.000883791	-0.204206	0.465377	-0.507229	0.053616	-0.535075	0.0398486	-0.0121534	0.965712	-0.589069	0.020853	-0.632211	0.0114459	0.865806	3.02591e-05	0.495005	0.0606494	0.587564	0.0212636	0.375468	0.167859	0.218624	0.433738	-0.188474	0.501139
CNTN2	brown	-0.81042	0.000248316	0.81042	0.000248316	-0.158458	0.572722	-0.191254	0.494728	-0.42331	0.115898	0.00798585	0.977466	-0.451128	0.0914433	-0.482829	0.0682986	0.831915	0.000120015	0.736625	0.0017348	0.57995	0.0234359	0.358096	0.190007	0.150136	0.593292	0.145221	0.605577
TBX2	brown	-0.520279	0.0467882	0.520279	0.0467882	-0.515241	0.0493435	-0.350009	0.200932	-0.706165	0.00325689	-0.144681	0.606933	-0.39519	0.144864	-0.0488307	0.862797	0.65011	0.00869638	0.770204	0.000781106	0.536758	0.0391106	0.476985	0.0722074	-0.0832203	0.7681	0.382696	0.159169
TBX6	brown	0.706305	0.00324807	-0.706305	0.00324807	-0.323561	0.239429	-0.113253	0.687777	0.163638	0.560072	0.250624	0.367613	0.539857	0.0377786	0.665886	0.00672877	-0.620139	0.0136523	-0.290325	0.293856	-0.0252379	0.92886	-0.361125	0.186017	-0.536845	0.0390729	-0.148053	0.598486
TBX15	brown	-0.699401	0.00370792	0.699401	0.00370792	0.0500034	0.859532	0.104746	0.710257	-0.0705145	0.802805	0.151828	0.589086	-0.210119	0.452268	-0.369485	0.175285	0.683322	0.00498088	0.586029	0.0216884	0.286698	0.300201	0.00802555	0.977354	0.0625748	0.82467	0.234815	0.399558
TCEB3	brown	-0.702951	0.00346539	0.702951	0.00346539	-0.174656	0.533566	-0.108543	0.700195	-0.578134	0.0239781	-0.16243	0.563011	-0.596489	0.0189167	-0.390516	0.15011	0.803565	0.000307322	0.697183	0.00386613	0.631546	0.0115597	0.369036	0.175852	0.108264	0.700934	0.439364	0.101292
TCF7	brown	-0.87447	2.00404e-05	0.87447	2.00404e-05	-0.209908	0.452732	-0.229748	0.410099	-0.490949	0.0631242	0.0665043	0.813833	-0.546639	0.0349822	-0.546513	0.0350327	0.924055	8.64469e-07	0.773848	0.000710771	0.623584	0.0129917	0.263941	0.341828	0.0585427	0.835822	0.102872	0.71524
TCF12	brown	0.650293	0.0086713	-0.650293	0.0086713	-0.0688337	0.807423	0.191624	0.493878	0.59778	0.0185944	0.40922	0.129862	0.84861	6.34405e-05	0.654712	0.00808113	-0.807006	0.000276417	-0.372717	0.171248	-0.521576	0.0461466	-0.48554	0.0665385	-0.435866	0.104359	-0.322119	0.241651
TCN1	brown	0.656469	0.00785543	-0.656469	0.00785543	0.0241482	0.931925	0.0622355	0.825607	0.107554	0.702813	-0.223702	0.422861	0.18306	0.513733	0.372264	0.17181	-0.651355	0.00852649	-0.568165	0.0271264	-0.430334	0.109339	-0.0524668	0.852679	-0.043979	0.876327	-0.0758237	0.788258
TCOF1	brown	-0.512029	0.0510253	0.512029	0.0510253	-0.549878	0.0337028	-0.456662	0.0870528	-0.325255	0.236837	0.497699	0.0590449	-0.00121457	0.996572	-0.0725974	0.79709	0.574919	0.0249612	0.659523	0.00747497	0.707066	0.0032003	-0.0393551	0.889252	-0.408958	0.130132	-0.178169	0.525234
TCP11	brown	-0.901278	4.49543e-06	0.901278	4.49543e-06	-0.187272	0.503922	-0.255625	0.357808	-0.288859	0.29641	0.203241	0.467534	-0.311084	0.25907	-0.512794	0.0506207	0.869224	2.58083e-05	0.738183	0.00167609	0.46819	0.0783891	0.259809	0.349717	0.103867	0.712593	-0.078025	0.782245
PPP1R11	brown	-0.666975	0.00660723	0.666975	0.00660723	0.266457	0.337074	0.09353	0.740235	-0.0271905	0.92337	0.100149	0.722498	-0.294419	0.286787	-0.538259	0.038461	0.64781	0.00901735	0.351467	0.198934	0.345343	0.207417	0.0279535	0.921226	0.274295	0.322503	0.154896	0.58149
TEAD4	brown	-0.469365	0.0775421	0.469365	0.0775421	-0.291713	0.291447	-0.248174	0.372469	-0.725599	0.0021992	-0.36797	0.1772	-0.591807	0.0201215	-0.190861	0.495631	0.623387	0.0130287	0.566299	0.0277489	0.467587	0.0788265	0.515787	0.0490614	0.114085	0.685593	0.485687	0.0664437
TEC	brown	-0.394559	0.145565	0.394559	0.145565	-0.233834	0.401588	0.0159039	0.955139	-0.190325	0.496867	0.291334	0.292104	-0.0964395	0.732424	-0.0212166	0.940175	0.460269	0.0842725	0.549162	0.0339826	0.499119	0.0582115	-0.124267	0.659034	-0.297151	0.282129	0.314321	0.253884
TMBIM6	brown	-0.562785	0.0289505	0.562785	0.0289505	0.326813	0.234467	-0.0197712	0.944244	-0.337874	0.218068	-0.278488	0.31486	-0.753775	0.0011719	-0.74981	0.0012866	0.655323	0.00800208	0.201952	0.470423	0.543595	0.0362174	0.24998	0.368887	0.45434	0.0888766	0.22473	0.420677
TFAP2A	brown	-0.832348	0.000118148	0.832348	0.000118148	0.0600445	0.831665	-0.0546636	0.846577	-0.446823	0.094966	-0.215955	0.43951	-0.673012	0.00596405	-0.669021	0.00638337	0.831408	0.000122226	0.55686	0.0310644	0.374925	0.168525	0.381703	0.160346	0.344202	0.209021	0.183352	0.513052
TFAP2B	brown	-0.857678	4.34472e-05	0.857678	4.34472e-05	-0.259389	0.350524	-0.480395	0.0699079	-0.416777	0.122236	0.215206	0.441137	-0.370194	0.174394	-0.564802	0.0282561	0.862566	3.50484e-05	0.673661	0.005898	0.622466	0.0132032	0.302484	0.273163	0.107391	0.703243	-0.265816	0.338281
TFAP4	brown	0.564616	0.0283196	-0.564616	0.0283196	-0.308122	0.263874	-0.203881	0.466102	-0.205448	0.462609	-0.305205	0.268655	0.176904	0.528228	0.547984	0.0344466	-0.475479	0.0732403	-0.179745	0.521516	-0.201144	0.472238	0.262452	0.344659	-0.0981266	0.727905	0.109741	0.697031
NR2F2	brown	-0.637059	0.0106424	0.637059	0.0106424	0.0161488	0.954449	0.0523281	0.853065	-0.47526	0.073391	-0.157354	0.575432	-0.665965	0.00671987	-0.471327	0.0761424	0.735782	0.00176722	0.55616	0.0313218	0.557468	0.0308423	0.170034	0.544616	0.105358	0.708632	0.483682	0.0677411
TFDP2	brown	0.684743	0.00485614	-0.684743	0.00485614	0.252898	0.363136	0.476781	0.0723464	0.802259	0.000319766	0.399525	0.140109	0.823799	0.000159707	0.558773	0.0303697	-0.829317	0.000131718	-0.524697	0.0446291	-0.549945	0.0336767	-0.695594	0.00398277	-0.339939	0.215089	-0.134539	0.632617
TFF1	brown	-0.693363	0.00415129	0.693363	0.00415129	0.0305261	0.914	-0.19355	0.489462	-0.272061	0.32662	0.155766	0.579344	-0.483435	0.067902	-0.635451	0.0109039	0.751922	0.00122444	0.407813	0.131316	0.680387	0.00524661	0.0526194	0.852255	0.117972	0.675411	-0.0480912	0.864857
TFF2	brown	0.483359	0.0679522	-0.483359	0.0679522	-0.0148312	0.958162	-0.174351	0.534292	0.139969	0.618816	0.0629296	0.823691	0.161812	0.564518	0.165339	0.555943	-0.386105	0.155176	-0.495989	0.0600594	0.00166934	0.995289	-0.181302	0.517854	-0.107974	0.701702	-0.289107	0.295977
TFF3	brown	-0.555904	0.0314165	0.555904	0.0314165	0.108856	0.699369	0.161771	0.564618	-0.350135	0.200759	-0.335241	0.221903	-0.588983	0.0208762	-0.449636	0.092654	0.56279	0.0289486	0.409872	0.129191	0.298297	0.280187	0.365813	0.179947	0.290965	0.292744	0.422245	0.116916
TFR2	brown	-0.853954	5.09081e-05	0.853954	5.09081e-05	-0.272057	0.326627	-0.323775	0.239101	-0.522783	0.0455553	0.0471597	0.867453	-0.494105	0.0611923	-0.507758	0.0533264	0.876325	1.82769e-05	0.778921	0.000621509	0.585771	0.0217608	0.391055	0.149499	0.114396	0.684777	0.00246063	0.993056
TFRC	brown	-0.667904	0.00650477	0.667904	0.00650477	0.0220206	0.937912	-0.437776	0.102677	-0.489124	0.064262	-0.341243	0.213222	-0.666942	0.00661086	-0.700458	0.0036343	0.718573	0.00254375	0.251949	0.365001	0.293536	0.288303	0.643876	0.00958777	0.57706	0.0243032	-0.142814	0.611632
TG	brown	-0.964001	7.4423e-09	0.964001	7.4423e-09	-0.0873477	0.756911	-0.209626	0.453353	-0.364504	0.181629	0.102261	0.716868	-0.484897	0.0669529	-0.652548	0.00836608	0.940041	1.93449e-07	0.71441	0.00276745	0.560569	0.0297279	0.303333	0.271751	0.198651	0.477861	0.00374541	0.98943
TGFA	brown	-0.834151	0.000110636	0.834151	0.000110636	0.0540389	0.848312	-0.32168	0.242329	-0.535076	0.0398478	-0.277425	0.316788	-0.803702	0.00030604	-0.816752	0.000202387	0.899391	5.06036e-06	0.410064	0.128995	0.451314	0.0912937	0.537551	0.0387665	0.511539	0.0512852	-0.0106353	0.969993
TGFB1	brown	-0.464328	0.0812194	0.464328	0.0812194	0.0690843	0.806734	0.175394	0.531811	-0.399322	0.14033	-0.189798	0.498081	-0.592194	0.0200199	-0.330685	0.228641	0.589588	0.0207128	0.475134	0.0734781	0.590076	0.0205817	0.119273	0.672015	0.0639036	0.821002	0.679596	0.00532014
TGM4	brown	-0.92559	7.59858e-07	0.92559	7.59858e-07	-0.11984	0.670536	-0.358678	0.189236	-0.436223	0.104043	0.0663241	0.814329	-0.542226	0.0367837	-0.693289	0.00415693	0.948119	7.702e-08	0.648152	0.00896906	0.593889	0.0195788	0.340609	0.214128	0.231983	0.405432	-0.110792	0.694257
TGM1	brown	-0.427723	0.111747	0.427723	0.111747	-0.411195	0.127838	-0.423306	0.115902	-0.750951	0.00125269	-0.192192	0.492575	-0.533424	0.0405821	-0.175426	0.531735	0.628911	0.0120193	0.598144	0.0185043	0.738077	0.00168003	0.443614	0.0976528	-0.00892441	0.974818	0.325657	0.236223
TGM3	brown	-0.706444	0.00323929	0.706444	0.00323929	-0.284515	0.30406	-0.147885	0.598905	-0.22198	0.426534	0.456012	0.0875601	-0.114665	0.684071	-0.251053	0.366766	0.733408	0.00186126	0.809451	0.000256042	0.834342	0.000109863	-0.0557609	0.843532	-0.269983	0.330473	0.134702	0.632202
TH	brown	-0.666783	0.00662854	0.666783	0.00662854	-0.104926	0.709781	-0.206249	0.460826	-0.53431	0.0401872	-0.224878	0.420364	-0.57306	0.0255436	-0.428055	0.111438	0.750901	0.00125417	0.482996	0.068189	0.434785	0.10532	0.456587	0.0871107	0.276012	0.319361	0.302555	0.273044
THBS1	brown	-0.476041	0.0728537	0.476041	0.0728537	0.44145	0.0994947	0.207244	0.458618	-0.219544	0.431757	-0.367211	0.178163	-0.714167	0.002781	-0.669515	0.00633032	0.543042	0.0364455	0.113078	0.688237	0.274743	0.321681	0.199509	0.475921	0.490096	0.0636542	0.360449	0.186903
TCHH	brown	-0.668902	0.00639623	0.668902	0.00639623	0.306261	0.266919	0.0965117	0.73223	-0.296473	0.283279	-0.363797	0.182541	-0.722108	0.00236541	-0.71635	0.00266133	0.70322	0.00344756	0.310051	0.260739	0.301102	0.275469	0.385001	0.156462	0.522116	0.0458812	0.292642	0.289842
THOP1	brown	0.488094	0.0649099	-0.488094	0.0649099	-0.497891	0.0589314	-0.0111768	0.968465	-0.258061	0.353083	-0.148868	0.596452	0.230377	0.408783	0.762195	0.000955639	-0.360565	0.18675	0.130905	0.641917	-0.0191173	0.946086	0.0659636	0.815322	-0.464821	0.0808544	0.49506	0.0606163
THPO	brown	-0.81582	0.000208672	0.81582	0.000208672	-0.292731	0.28969	-0.343881	0.209474	-0.287204	0.299312	0.371031	0.173346	-0.211687	0.448822	-0.413157	0.12585	0.784439	0.000534981	0.692985	0.00418035	0.553494	0.0323163	0.152838	0.58658	-0.0519049	0.854241	-0.174259	0.534512
THRA	brown	-0.648001	0.00899038	0.648001	0.00899038	-0.334681	0.222726	-0.234883	0.399419	-0.027703	0.92193	0.617409	0.0141939	0.163076	0.561436	-0.151137	0.590802	0.574894	0.0249692	0.671489	0.00612145	0.464007	0.081458	-0.0914687	0.745784	-0.26626	0.337444	-0.231398	0.40665
TIAM1	brown	0.6067	0.0164812	-0.6067	0.0164812	0.0750855	0.790277	0.132822	0.637005	0.606854	0.0164464	0.289809	0.294754	0.699664	0.00368947	0.468762	0.0779763	-0.69782	0.00382014	-0.49324	0.0617174	-0.488687	0.0645363	-0.401033	0.138481	-0.223237	0.423852	-0.325919	0.235825
TIMP1	brown	-0.652115	0.00842407	0.652115	0.00842407	0.265155	0.339529	0.213022	0.4459	-0.205469	0.462561	-0.12477	0.657732	-0.499249	0.0581356	-0.509313	0.0524795	0.688443	0.00454276	0.451114	0.0914547	0.454904	0.0884308	0.129989	0.644271	0.273687	0.32362	0.524873	0.044545
NKX2-1	brown	-0.600832	0.0178492	0.600832	0.0178492	-0.238001	0.393006	-0.329762	0.230022	-0.496606	0.0596917	-0.0737881	0.793828	-0.432703	0.107187	-0.342944	0.2108	0.701495	0.00356325	0.508472	0.0529365	0.591804	0.0201226	0.439997	0.100745	0.165215	0.556244	0.15097	0.591216
TKT	brown	-0.499256	0.0581314	0.499256	0.0581314	0.172153	0.539538	0.217326	0.43654	0.085575	0.761711	0.181883	0.51649	-0.0125884	0.964485	-0.218978	0.432975	0.422896	0.116293	0.41699	0.122026	0.0837659	0.766619	-0.102113	0.717263	0.0769908	0.785069	0.220076	0.430613
ICAM5	brown	-0.890008	8.82578e-06	0.890008	8.82578e-06	-0.00556923	0.984284	-0.144915	0.606347	-0.416715	0.122298	-0.160694	0.567245	-0.576152	0.0245807	-0.63501	0.0109764	0.874565	1.99465e-05	0.642838	0.0097428	0.366532	0.179028	0.48612	0.0661658	0.382999	0.158812	0.130761	0.642288
TLL1	brown	-0.570545	0.0263478	0.570545	0.0263478	-0.24282	0.383204	-0.115975	0.680635	-0.608557	0.0160655	-0.235316	0.398525	-0.61363	0.014971	-0.329284	0.230738	0.660609	0.00734325	0.613384	0.0150227	0.54408	0.0360187	0.388079	0.152895	0.0401885	0.88692	0.367764	0.177461
TLN1	brown	-0.705809	0.00327949	0.705809	0.00327949	-0.286604	0.300367	-0.0958294	0.73406	-0.233118	0.403073	0.432696	0.107193	-0.132797	0.637069	-0.203587	0.466759	0.70288	0.00347013	0.816889	0.000201477	0.613927	0.0149088	-0.0618082	0.826788	-0.275779	0.319787	0.18754	0.503302
TLR3	brown	0.395235	0.144814	-0.395235	0.144814	0.139294	0.620525	0.07873	0.780322	0.452957	0.0899752	0.0417075	0.882673	0.550704	0.0333821	0.31067	0.259739	-0.52749	0.0433028	-0.430993	0.108738	-0.54448	0.035855	-0.0258924	0.92702	0.119047	0.672605	-0.281768	0.308955
TM4SF4	brown	-0.863216	3.40408e-05	0.863216	3.40408e-05	0.0951984	0.735753	0.021125	0.940433	-0.217672	0.435793	0.00930776	0.973737	-0.407666	0.131468	-0.596454	0.0189256	0.770782	0.000769588	0.585955	0.0217093	0.260704	0.347999	0.232766	0.403802	0.271893	0.32693	0.082696	0.769525
TMOD1	brown	0.548487	0.034248	-0.548487	0.034248	0.241028	0.386833	0.315267	0.25238	0.776466	0.000663488	0.372862	0.171068	0.830728	0.000125249	0.466653	0.0795068	-0.732295	0.0019067	-0.513818	0.0500831	-0.630348	0.011767	-0.503117	0.0559118	-0.168064	0.549358	-0.287621	0.29858
CLDN5	brown	-0.498166	0.0587696	0.498166	0.0587696	-0.284092	0.304811	-0.326755	0.234555	-0.585028	0.0219691	-0.176728	0.528645	-0.493778	0.0613902	-0.31247	0.256842	0.557748	0.0307405	0.435648	0.104552	0.462069	0.0829087	0.42783	0.111647	0.0857295	0.761293	0.0764987	0.786413
TNF	brown	-0.715487	0.00270813	0.715487	0.00270813	0.0622433	0.825586	-0.133385	0.635564	-0.442981	0.0981891	-0.136723	0.627053	-0.667881	0.00650738	-0.657048	0.00778226	0.796067	0.000384523	0.465752	0.0801674	0.617716	0.0141322	0.28226	0.308076	0.284578	0.303948	0.162885	0.561902
TNFAIP1	brown	0.434016	0.106006	-0.434016	0.106006	0.522042	0.0459176	0.581124	0.0230903	0.546869	0.0348903	-0.00699598	0.980259	0.311668	0.25813	0.209784	0.453005	-0.502168	0.0564512	-0.475656	0.0731185	-0.450312	0.0921037	-0.465833	0.0801079	0.0121993	0.965582	0.277322	0.316975
TNFRSF1B	brown	-0.769886	0.000787512	0.769886	0.000787512	-0.240227	0.388461	-0.333318	0.224732	-0.62655	0.0124431	-0.104745	0.710262	-0.708356	0.00312058	-0.577035	0.0243107	0.876241	1.83535e-05	0.628153	0.0121541	0.641046	0.0100152	0.383269	0.158493	0.119934	0.670293	0.0933986	0.740589
TNNI1	brown	-0.527962	0.0430817	0.527962	0.0430817	-0.676118	0.00565304	-0.726119	0.00217525	-0.626639	0.0124268	0.218701	0.433571	-0.286225	0.301034	-0.181401	0.517623	0.666972	0.00660754	0.625126	0.0127041	0.703813	0.00340847	0.296794	0.282734	-0.238643	0.391691	-0.261675	0.346141
TNNT1	brown	-0.803212	0.000310654	0.803212	0.000310654	-0.174142	0.53479	-0.246548	0.375711	-0.634929	0.0109899	-0.257995	0.353212	-0.667221	0.00657991	-0.517928	0.047968	0.864949	3.14699e-05	0.685163	0.00481973	0.526041	0.0439873	0.572664	0.025669	0.282309	0.307988	0.274277	0.322538
TNNT2	brown	-0.705469	0.00330115	0.705469	0.00330115	-0.300297	0.276817	-0.318921	0.246623	-0.435367	0.104802	0.231858	0.405693	-0.326721	0.234606	-0.327178	0.233914	0.782621	0.000562337	0.706661	0.00322562	0.726188	0.00217212	0.176563	0.529036	-0.0690627	0.806793	0.112058	0.690922
TNNT3	brown	-0.831915	0.000120012	0.831915	0.000120012	-0.177882	0.525914	-0.247309	0.374193	-0.3523	0.197798	0.257131	0.354883	-0.387221	0.153884	-0.516608	0.04864	0.871497	2.31603e-05	0.701013	0.00359618	0.668781	0.00640935	0.0744157	0.79211	-0.0277737	0.921731	-0.00920006	0.974041
TNP2	brown	-0.405413	0.133822	0.405413	0.133822	-0.0150847	0.957448	-0.312999	0.255995	-0.247406	0.373998	-0.102	0.717564	-0.31324	0.255609	-0.381092	0.161071	0.477418	0.0719126	0.116716	0.678695	0.181476	0.517446	0.244273	0.380273	0.257268	0.354618	-0.115408	0.682123
TNR	brown	-0.88211	1.35819e-05	0.88211	1.35819e-05	-0.0964654	0.732354	-0.222208	0.426047	-0.396376	0.143552	0.144278	0.607946	-0.560345	0.0298076	-0.656976	0.00779123	0.924256	8.50099e-07	0.685644	0.00477829	0.71096	0.00296456	0.194537	0.487206	0.105492	0.708276	0.0382114	0.892453
TNXB	brown	-0.929917	5.20298e-07	0.929917	5.20298e-07	-0.136455	0.627735	-0.323737	0.23916	-0.448782	0.0933511	0.0533317	0.850276	-0.540551	0.0374851	-0.662291	0.0071428	0.963829	7.67278e-09	0.675614	0.00570263	0.604056	0.0170871	0.336346	0.220289	0.211269	0.449739	-0.0457337	0.87143
TOP1P2	brown	-0.878299	1.65431e-05	0.878299	1.65431e-05	0.0977838	0.728822	-0.272046	0.326647	-0.398492	0.141232	-0.130022	0.644184	-0.664761	0.0068563	-0.807514	0.00027208	0.900271	4.78992e-06	0.438284	0.102233	0.442268	0.0987953	0.43307	0.106856	0.478651	0.0710774	-0.0549698	0.845727
TOP3A	brown	-0.909613	2.58671e-06	0.909613	2.58671e-06	-0.0372219	0.895223	-0.102948	0.715039	-0.369216	0.175624	0.0827933	0.769261	-0.516793	0.0485457	-0.599589	0.01815	0.931816	4.37247e-07	0.733356	0.00186337	0.648661	0.00889759	0.232948	0.403425	0.155749	0.579384	0.217405	0.436371
TP53BP2	brown	0.658369	0.00761705	-0.658369	0.00761705	0.30648	0.266558	0.662344	0.0071365	0.698914	0.00374222	0.199808	0.475247	0.600899	0.0178331	0.540672	0.0374339	-0.754049	0.0011643	-0.427831	0.111646	-0.575952	0.0246422	-0.654362	0.0081267	-0.33277	0.225543	0.209991	0.45255
TPBG	brown	0.477345	0.0719622	-0.477345	0.0719622	0.148116	0.598329	0.384443	0.157115	0.611597	0.0154026	0.270771	0.329009	0.723574	0.00229444	0.498617	0.0585049	-0.666373	0.00667421	-0.294427	0.286774	-0.474532	0.0738947	-0.386972	0.154172	-0.228332	0.413069	-0.0654963	0.81661
TPD52L1	brown	0.378439	0.16425	-0.378439	0.16425	0.423251	0.115954	0.377569	0.165302	0.790774	0.00044801	0.257836	0.353519	0.635783	0.0108495	0.197702	0.480008	-0.597486	0.0186674	-0.552887	0.0325461	-0.717753	0.00258667	-0.381279	0.160849	0.0872624	0.757142	-0.343336	0.210246
TPD52L2	brown	-0.632927	0.0113243	0.632927	0.0113243	-0.0274391	0.922672	-0.00705961	0.980079	-0.490601	0.0633404	-0.262746	0.344098	-0.616166	0.014446	-0.405661	0.133562	0.705346	0.00330907	0.530888	0.0417288	0.301518	0.274774	0.338949	0.216514	0.220139	0.430479	0.438284	0.102233
TPH1	brown	-0.612545	0.0152001	0.612545	0.0152001	0.0038977	0.989001	-0.179653	0.521734	-0.376624	0.166449	-0.185103	0.508964	-0.558703	0.0303947	-0.573233	0.0254891	0.612192	0.0152754	0.323229	0.23994	0.205658	0.462141	0.358978	0.188839	0.315716	0.251667	-0.0953872	0.735246
TPI1	brown	-0.554566	0.0319137	0.554566	0.0319137	-0.372137	0.171968	-0.414793	0.124208	-0.864681	3.18565e-05	-0.42903	0.110537	-0.719633	0.0024892	-0.297521	0.2815	0.730795	0.00196933	0.604641	0.0169516	0.520669	0.0465944	0.674803	0.00578309	0.199643	0.475619	0.360354	0.187027
TPM3	brown	-0.777927	0.000638245	0.777927	0.000638245	-0.00664382	0.981252	-0.370737	0.173713	-0.657555	0.00771849	-0.429505	0.1101	-0.871613	2.30318e-05	-0.77641	0.000664477	0.868146	2.71493e-05	0.404008	0.135305	0.39172	0.148747	0.655397	0.00799253	0.548074	0.0344111	0.0100668	0.971596
TPO	brown	-0.469199	0.0776613	0.469199	0.0776613	-0.392638	0.147713	-0.375976	0.167239	-0.351217	0.199276	0.276473	0.318521	-0.188345	0.501437	-0.157956	0.573953	0.598971	0.0183008	0.634918	0.0109916	0.651794	0.00846717	0.0592975	0.833732	-0.231656	0.406113	0.0184441	0.947982
TPSAB1	brown	-0.775652	0.00067791	0.775652	0.00067791	0.135063	0.63128	-0.16857	0.548137	-0.260573	0.348251	-0.0939391	0.739135	-0.587732	0.0212173	-0.763016	0.000936413	0.74891	0.00131385	0.327577	0.23331	0.234913	0.399356	0.346871	0.205278	0.44365	0.0976224	-0.164325	0.558401
NR2C1	brown	0.551973	0.0328943	-0.551973	0.0328943	0.0873577	0.756884	0.0193308	0.945485	0.523423	0.045244	0.155911	0.578986	0.639657	0.0102303	0.381963	0.160037	-0.704821	0.00334284	-0.570183	0.0264651	-0.679479	0.00533108	-0.176443	0.529321	-0.014451	0.959234	-0.515697	0.0491079
TRH	brown	0.0207282	0.94155	-0.0207282	0.94155	-0.278491	0.314855	-0.553062	0.0324795	-0.330767	0.228519	-0.111264	0.693013	-0.14304	0.611061	-0.0221665	0.937501	0.141669	0.614518	-0.055361	0.844641	0.0668204	0.812962	0.254738	0.359535	0.0821045	0.771133	-0.276039	0.319312
TRHR	brown	-0.772628	0.000733723	0.772628	0.000733723	-0.281366	0.309675	-0.354186	0.195241	-0.585593	0.0218105	-0.0967799	0.731511	-0.555921	0.0314102	-0.472748	0.0751398	0.861882	3.61346e-05	0.643228	0.00968435	0.522416	0.0457347	0.406004	0.133203	0.128099	0.649134	0.0749489	0.790651
TRPC1	brown	0.476239	0.0727174	-0.476239	0.0727174	0.592134	0.0200358	0.584043	0.0222481	0.865664	3.04569e-05	0.178495	0.524466	0.582828	0.0225959	0.174948	0.532871	-0.699833	0.00367766	-0.63577	0.0108516	-0.712469	0.00287704	-0.48804	0.064944	0.094238	0.738332	-0.192607	0.491622
TRPC3	brown	-0.53951	0.0379263	0.53951	0.0379263	-0.406765	0.132407	-0.445532	0.0960405	-0.449749	0.0925614	0.231473	0.406494	-0.253313	0.362323	-0.246231	0.376346	0.63633	0.0107604	0.607643	0.0162691	0.782999	0.000556548	0.152593	0.587188	-0.180236	0.52036	-0.042944	0.879218
TRPC4	brown	-0.692292	0.00423411	0.692292	0.00423411	0.20219	0.469889	-0.0420683	0.881665	-0.495259	0.0604968	-0.481123	0.0694233	-0.825495	0.000150628	-0.710149	0.00301248	0.743488	0.00148806	0.289155	0.295893	0.254642	0.359724	0.524912	0.0445262	0.568317	0.0270762	0.279121	0.313715
TRPC6	brown	-0.885711	1.12018e-05	0.885711	1.12018e-05	-0.0847969	0.763821	-0.175292	0.532054	-0.549274	0.0339387	-0.135999	0.628894	-0.690046	0.00441218	-0.643469	0.00964828	0.926079	7.28857e-07	0.691566	0.00429103	0.604256	0.0170407	0.416851	0.122163	0.24565	0.377509	0.211447	0.449348
TRPM2	brown	-0.814599	0.000217147	0.814599	0.000217147	-0.318024	0.248029	-0.383789	0.157882	-0.673661	0.005898	-0.0817789	0.772018	-0.678849	0.00539031	-0.541279	0.0371791	0.928547	5.88071e-07	0.74196	0.00154037	0.741513	0.00155595	0.437974	0.102503	0.0895239	0.751029	0.124442	0.658579
TSHR	brown	-0.725613	0.00219857	0.725613	0.00219857	-0.402518	0.136889	-0.558402	0.0305036	-0.605591	0.0167333	0.0937361	0.739681	-0.456247	0.0873763	-0.443436	0.0978033	0.827889	0.000138539	0.701355	0.00357282	0.834392	0.000109662	0.404629	0.134649	0.0347489	0.902153	-0.0983249	0.727374
TSPY1	brown	-0.850632	5.84299e-05	0.850632	5.84299e-05	-0.277766	0.316169	-0.308138	0.263847	-0.449277	0.0929468	0.183459	0.5128	-0.395213	0.144838	-0.454924	0.0884148	0.892417	7.68852e-06	0.767814	0.000830243	0.711825	0.00291414	0.247945	0.372924	-7.78676e-05	0.99978	0.0696193	0.805264
PHLDA2	brown	-0.800067	0.000341584	0.800067	0.000341584	-0.164886	0.557041	-0.210032	0.452459	-0.579079	0.0236949	-0.132512	0.637798	-0.635282	0.0109316	-0.506686	0.0539156	0.902032	4.28493e-06	0.698299	0.0037859	0.593563	0.0196632	0.400683	0.138858	0.185349	0.508392	0.289504	0.295285
TST	brown	0.483301	0.0679899	-0.483301	0.0679899	-0.421609	0.117526	-0.23523	0.398701	0.0476052	0.866211	0.09794	0.728404	0.564126	0.0284873	0.66657	0.00665224	-0.495932	0.0600936	-0.148094	0.598384	-0.268224	0.333756	0.0166675	0.952987	-0.327977	0.232705	-0.160396	0.567975
TTR	brown	-0.671186	0.00615311	0.671186	0.00615311	-0.385967	0.155337	-0.410989	0.128048	-0.598841	0.0183326	-0.0081523	0.976996	-0.471259	0.0761909	-0.325656	0.236225	0.757531	0.00107102	0.644349	0.00951765	0.45589	0.0876556	0.364725	0.181345	0.0147718	0.95833	0.0552321	0.844999
TULP2	brown	-0.879485	1.55693e-05	0.879485	1.55693e-05	0.0280445	0.92097	-0.145868	0.603954	-0.374596	0.168928	-0.0215252	0.939306	-0.601987	0.0175733	-0.696181	0.00393938	0.912518	2.10687e-06	0.618207	0.014034	0.533814	0.040408	0.290661	0.293271	0.280485	0.311256	0.0900734	0.749546
TWIST1	brown	0.327556	0.233341	-0.327556	0.233341	-0.102426	0.716429	0.130902	0.641926	0.0103512	0.970794	-0.268127	0.333938	0.234649	0.399902	0.450623	0.0918521	-0.349809	0.201208	-0.121268	0.666818	-0.367263	0.178097	0.215215	0.441117	0.00694866	0.980392	0.283989	0.304993
TNFRSF4	brown	-0.732019	0.00191808	0.732019	0.00191808	-0.216429	0.438482	-0.285434	0.302432	-0.650043	0.00870567	-0.147129	0.600796	-0.69163	0.00428599	-0.521639	0.0461155	0.852157	5.48701e-05	0.657654	0.00770606	0.760396	0.000998903	0.418293	0.120745	0.131315	0.640865	0.24797	0.372876
TXNRD1	brown	-0.749308	0.00130174	0.749308	0.00130174	0.336152	0.220572	0.128	0.649388	-0.00749735	0.978844	0.0787847	0.780173	-0.335013	0.222239	-0.651756	0.00847234	0.677447	0.00552398	0.395073	0.144994	0.345698	0.206918	0.0653767	0.81694	0.350159	0.200726	0.0942527	0.738293
TYR	brown	-0.597282	0.0187182	0.597282	0.0187182	0.0760113	0.787745	-0.312608	0.25662	-0.479016	0.0708309	-0.319085	0.246367	-0.748049	0.00134037	-0.687707	0.00460381	0.711857	0.00291227	0.205983	0.461419	0.351083	0.19946	0.447734	0.0942123	0.458623	0.0855326	0.0153145	0.9568
TYRO3P	brown	-0.480382	0.0699162	0.480382	0.0699162	-0.153667	0.584527	-0.242456	0.383939	-0.423606	0.115616	0.0335724	0.905452	-0.423249	0.115956	-0.336538	0.22001	0.605114	0.0168427	0.514681	0.0496338	0.661793	0.0072017	0.144897	0.606392	-0.00718465	0.979726	0.159796	0.569444
TYRP1	brown	0.732953	0.00187972	-0.732953	0.00187972	-0.0144973	0.959103	-0.134807	0.631932	0.258373	0.352482	-0.163152	0.561252	0.413802	0.125201	0.422617	0.116559	-0.766014	0.000868865	-0.669659	0.00631485	-0.653025	0.00830267	0.0543211	0.847528	0.0633435	0.822548	-0.43615	0.104107
UBA52	brown	-0.823994	0.000158644	0.823994	0.000158644	-0.0587669	0.835201	-0.330879	0.228352	-0.304487	0.269841	0.0836974	0.766805	-0.361309	0.185775	-0.600748	0.0178696	0.757399	0.00107445	0.508763	0.0527782	0.336107	0.220638	0.380199	0.162137	0.324557	0.237902	-0.244016	0.380792
UBE2I	brown	-0.658834	0.00755958	0.658834	0.00755958	-0.307482	0.264918	0.0217044	0.938801	0.0393732	0.889201	0.717823	0.00258298	0.186355	0.506051	-0.0996527	0.723825	0.545263	0.0355366	0.79882	0.000354523	0.528402	0.0428763	-0.331718	0.227102	-0.491892	0.0625423	-0.0525749	0.852379
UCHL1	brown	0.502378	0.0563318	-0.502378	0.0563318	0.204111	0.465589	0.305447	0.268256	0.555114	0.0317092	0.231661	0.406101	0.572537	0.0257094	0.373715	0.170013	-0.586304	0.0216119	-0.382834	0.159006	-0.267269	0.335547	-0.418811	0.120238	-0.177504	0.526809	-0.0750668	0.790328
UCP1	brown	-0.391055	0.149499	0.391055	0.149499	-0.161665	0.564875	-0.24134	0.3862	-0.507484	0.053476	-0.26825	0.333707	-0.442	0.0990236	-0.220549	0.429599	0.523034	0.0454331	0.319038	0.24644	0.441131	0.0997677	0.458081	0.085951	0.214128	0.443485	0.305051	0.268909
UCP2	brown	-0.792799	0.000422786	0.792799	0.000422786	-0.170314	0.543945	-0.348807	0.20259	-0.62425	0.0128669	-0.13827	0.623123	-0.702397	0.00350236	-0.599314	0.018217	0.914984	1.76018e-06	0.647975	0.0089941	0.673888	0.00587498	0.42175	0.117391	0.211628	0.448952	0.150604	0.592128
UGT2B4	brown	-0.576503	0.0244732	0.576503	0.0244732	-0.368332	0.17674	-0.668535	0.00643606	-0.624987	0.0127299	-0.221246	0.428104	-0.517718	0.0480745	-0.43807	0.102419	0.683118	0.00499896	0.435396	0.104776	0.352143	0.198012	0.653506	0.00823906	0.287221	0.299281	-0.252801	0.363327
UMPS	brown	0.572854	0.025609	-0.572854	0.025609	-0.280096	0.311958	-0.364631	0.181465	-0.293709	0.288006	-0.498003	0.0588654	0.0517869	0.85457	0.452844	0.0900655	-0.459064	0.0851941	-0.436127	0.104128	-0.377699	0.165145	0.47759	0.0717954	0.136834	0.62677	-0.0217661	0.938628
UPK2	brown	-0.734497	0.00181765	0.734497	0.00181765	-0.368593	0.176411	-0.34602	0.206467	-0.598791	0.018345	0.00619604	0.982516	-0.498176	0.0587638	-0.346675	0.205552	0.847546	6.62157e-05	0.756784	0.00109051	0.65634	0.0078719	0.362667	0.184005	-0.00544566	0.984633	0.21935	0.432174
UPK3A	brown	-0.847675	6.58745e-05	0.847675	6.58745e-05	-0.272737	0.32537	-0.449685	0.0926138	-0.454203	0.0889847	0.203393	0.467195	-0.427105	0.112322	-0.560688	0.0296858	0.887952	9.90393e-06	0.671255	0.00614592	0.673379	0.00592666	0.256413	0.356275	0.0634377	0.822288	-0.192278	0.492376
USP1	brown	0.607649	0.0162677	-0.607649	0.0162677	0.515038	0.0494483	0.592041	0.02006	0.332407	0.22608	-0.468107	0.0784492	0.0943935	0.737914	0.286385	0.300753	-0.621375	0.0134123	-0.647407	0.00907454	-0.675918	0.0056727	-0.0911458	0.746654	0.259082	0.351115	0.470409	0.0767949
CLRN1	brown	-0.637553	0.0105631	0.637553	0.0105631	-0.0277022	0.921932	-0.226901	0.416084	-0.322504	0.241057	-0.180262	0.5203	-0.42122	0.1179	-0.472956	0.0749938	0.659669	0.00745715	0.384994	0.15647	0.0898535	0.75014	0.388768	0.152105	0.344158	0.209084	-0.019994	0.943617
UVRAG	brown	0.461407	0.0834084	-0.461407	0.0834084	0.44209	0.0989472	0.455668	0.0878296	0.594794	0.0193464	0.00640274	0.981932	0.416634	0.122378	0.212011	0.448113	-0.605099	0.0168461	-0.572465	0.0257323	-0.635037	0.010972	-0.358665	0.189254	0.0609378	0.829194	-0.0560495	0.842731
VDAC2	brown	-0.787061	0.000497459	0.787061	0.000497459	0.127363	0.651031	-0.196502	0.482733	-0.309405	0.261786	-0.140042	0.618632	-0.496664	0.0596576	-0.668515	0.0064382	0.736564	0.00173713	0.379529	0.162939	0.291719	0.291437	0.48776	0.0651212	0.521644	0.0461133	-0.0340006	0.904251
VDR	brown	-0.769969	0.000785843	0.769969	0.000785843	-0.115196	0.682678	-0.247782	0.373249	-0.62554	0.0126278	-0.182406	0.515265	-0.758908	0.00103585	-0.610601	0.0156174	0.909223	2.65754e-06	0.628948	0.0120127	0.755947	0.00111267	0.402583	0.13682	0.212893	0.446181	0.276857	0.317821
VEGFA	brown	-0.554377	0.0319843	0.554377	0.0319843	0.177331	0.527218	0.0848236	0.763749	-0.328185	0.232392	-0.0980302	0.728163	-0.633649	0.0112029	-0.572671	0.025667	0.639794	0.0102089	0.383913	0.157737	0.596322	0.0189588	0.0312787	0.911887	0.145486	0.604912	0.33257	0.225838
VGF	brown	-0.881405	1.40933e-05	0.881405	1.40933e-05	-0.0893893	0.751393	-0.281772	0.308948	-0.350349	0.200465	0.115733	0.681269	-0.472088	0.0756043	-0.638569	0.0104014	0.910073	2.50513e-06	0.616596	0.0143585	0.593798	0.0196023	0.282014	0.308515	0.210154	0.45219	-0.0554751	0.844325
VHL	brown	0.758946	0.00103488	-0.758946	0.00103488	0.387507	0.153554	0.507901	0.0532476	0.379986	0.162392	-0.195507	0.484994	0.190939	0.495452	0.364071	0.182187	-0.737869	0.0016878	-0.61571	0.0145394	-0.385883	0.155435	-0.350018	0.200921	-0.055759	0.843537	0.322958	0.240356
VIL1	brown	-0.838519	9.40551e-05	0.838519	9.40551e-05	-0.0907209	0.7478	-0.144693	0.606903	-0.377069	0.165908	0.12468	0.657963	-0.488827	0.064448	-0.554947	0.0317714	0.89126	8.21865e-06	0.681939	0.00510474	0.724489	0.00225101	0.170252	0.544093	0.0755372	0.789041	0.179793	0.521403
VIPR2	brown	-0.610811	0.015572	0.610811	0.015572	-0.539505	0.0379282	-0.443375	0.0978552	-0.514677	0.0496357	0.243806	0.381215	-0.250206	0.368438	-0.178612	0.524188	0.704547	0.00336056	0.728815	0.00205454	0.645176	0.00939623	0.162274	0.56339	-0.261458	0.346556	-0.0514818	0.855418
VLDLR	brown	0.714127	0.00278322	-0.714127	0.00278322	0.025542	0.928005	0.291357	0.292063	0.584624	0.0220832	0.25932	0.350658	0.801066	0.000331495	0.709503	0.00305109	-0.815551	0.000210514	-0.439131	0.101495	-0.555818	0.031448	-0.433954	0.106062	-0.342585	0.21131	-0.0676915	0.810565
BEST1	brown	-0.656648	0.00783281	0.656648	0.00783281	0.104667	0.710468	-0.07367	0.794151	0.0952356	0.735653	0.415166	0.123836	-0.126191	0.654055	-0.58167	0.022931	0.515135	0.049398	0.317528	0.248808	0.283205	0.306389	-0.146133	0.60329	0.0579327	0.837511	-0.436637	0.103677
VPREB1	brown	-0.858708	4.15511e-05	0.858708	4.15511e-05	-0.0176758	0.950146	-0.326724	0.234602	-0.399052	0.140623	-0.0117136	0.966952	-0.574434	0.0251125	-0.751893	0.00122527	0.865003	3.13928e-05	0.526625	0.0437106	0.525366	0.0443087	0.372522	0.17149	0.343791	0.209602	-0.195269	0.485538
VSNL1	brown	-0.650975	0.00857811	0.650975	0.00857811	0.115695	0.68137	-0.0475479	0.866371	-0.499954	0.0577253	-0.355124	0.193977	-0.795883	0.000386602	-0.661862	0.00719348	0.745405	0.00142447	0.395073	0.144993	0.461889	0.0830439	0.393164	0.147122	0.385087	0.156361	0.277781	0.316141
VWF	brown	-0.822789	0.000165324	0.822789	0.000165324	-0.224916	0.420283	-0.348008	0.203697	-0.624721	0.0127792	-0.107112	0.703982	-0.658399	0.0076133	-0.572326	0.0257764	0.902659	4.11612e-06	0.630105	0.0118093	0.590655	0.0204269	0.425059	0.114239	0.180558	0.519602	0.0867731	0.758466
WAS	brown	-0.839208	9.16391e-05	0.839208	9.16391e-05	-0.247265	0.374281	-0.356544	0.192074	-0.69333	0.00415378	-0.142448	0.612554	-0.740772	0.00158206	-0.594939	0.0193092	0.95159	4.95244e-08	0.724009	0.00227367	0.734707	0.00180933	0.484043	0.0675066	0.18081	0.519011	0.1739	0.535367
ZAN	brown	-0.938871	2.18706e-07	0.938871	2.18706e-07	-0.125346	0.656241	-0.285459	0.302388	-0.522066	0.0459059	-0.119809	0.670618	-0.608983	0.0159713	-0.642718	0.00976081	0.958249	1.92331e-08	0.680292	0.00525537	0.488687	0.0645365	0.514784	0.04958	0.329864	0.229869	0.075725	0.788528
WNT1	brown	-0.906921	3.10946e-06	0.906921	3.10946e-06	-0.228715	0.412265	-0.398575	0.141142	-0.434551	0.105528	0.176361	0.529515	-0.4242	0.115052	-0.585268	0.0219016	0.914863	1.77599e-06	0.711625	0.00292572	0.711898	0.00290988	0.348236	0.203381	0.1394	0.620258	-0.120035	0.670028
WNT2	brown	0.664353	0.00690297	-0.664353	0.00690297	-0.0813794	0.773105	0.185132	0.508896	0.408754	0.130342	0.241545	0.385785	0.714093	0.0027851	0.713637	0.0028107	-0.693215	0.00416265	-0.315532	0.251959	-0.33874	0.216816	-0.426084	0.113276	-0.418942	0.12011	0.0298436	0.915917
WNT6	brown	-0.563725	0.028625	0.563725	0.028625	-0.484343	0.0673116	-0.419822	0.119253	-0.666195	0.00669416	-0.152642	0.587066	-0.430088	0.109565	-0.139941	0.618886	0.707396	0.00317976	0.696448	0.00391979	0.510594	0.0517899	0.55078	0.033353	0.0240521	0.932195	0.289265	0.295702
WNT8A	brown	-0.533059	0.040746	0.533059	0.040746	-0.157697	0.57459	-0.100855	0.720615	-0.206508	0.460252	0.329781	0.229993	-0.250354	0.368145	-0.3109	0.259368	0.557959	0.030664	0.476204	0.072742	0.525163	0.044406	-0.143584	0.609691	-0.203276	0.467455	0.0164993	0.953461
WNT8B	brown	-0.696505	0.00391562	0.696505	0.00391562	-0.344319	0.208856	-0.659665	0.00745762	-0.675946	0.00566993	-0.14648	0.602421	-0.604133	0.0170694	-0.536539	0.0392059	0.817728	0.000195974	0.536008	0.0394382	0.611424	0.0154397	0.625456	0.0126433	0.272236	0.326296	-0.165241	0.556179
WNT10B	brown	-0.618113	0.0140527	0.618113	0.0140527	-0.437168	0.10321	-0.380608	0.161648	-0.649778	0.00874221	0.0672204	0.811861	-0.480233	0.0700158	-0.282752	0.307197	0.755253	0.00113132	0.77277	0.000731021	0.890652	8.50916e-06	0.283912	0.305131	-0.154253	0.583079	0.215154	0.441251
WNT2B	brown	-0.280392	0.311424	0.280392	0.311424	-0.00791515	0.977665	0.0301354	0.915097	0.000859844	0.997573	0.0105693	0.970179	-0.010967	0.969057	-0.0783787	0.78128	0.301391	0.274986	0.309692	0.261321	0.102105	0.717282	0.106133	0.706577	0.0721442	0.798333	0.17065	0.543137
WNT9A	brown	-0.76354	0.000924313	0.76354	0.000924313	-0.21306	0.445816	-0.144929	0.60631	0.0229185	0.935385	0.575747	0.0247053	0.0977616	0.728882	-0.27462	0.321907	0.664916	0.00683862	0.717948	0.00257642	0.383627	0.158072	-0.0987509	0.726235	-0.176732	0.528636	-0.18728	0.503905
WNT9B	brown	-0.891154	8.26858e-06	0.891154	8.26858e-06	-0.0763278	0.78688	-0.255837	0.357395	-0.275635	0.32005	0.210765	0.450847	-0.398309	0.141433	-0.639155	0.010309	0.892671	7.57612e-06	0.61983	0.0137128	0.611428	0.0154388	0.173304	0.536788	0.139846	0.619126	-0.110394	0.695308
WT1	brown	0.773662	0.000714233	-0.773662	0.000714233	-0.0109274	0.969169	0.287788	0.298286	0.521204	0.0463301	0.215133	0.441296	0.726979	0.00213617	0.712573	0.00287108	-0.865572	3.05856e-05	-0.468332	0.0782866	-0.629461	0.0119222	-0.477282	0.0720049	-0.40001	0.139585	-0.117441	0.6768
XG	brown	0.53062	0.0418517	-0.53062	0.0418517	0.268919	0.332458	0.16338	0.560698	0.565743	0.0279365	0.0168199	0.952558	0.501955	0.0565732	0.251384	0.366113	-0.671581	0.00611185	-0.653218	0.00827702	-0.684812	0.00485008	-0.140349	0.617855	0.134044	0.633881	-0.388101	0.15287
XIST	brown	-0.870392	2.4418e-05	0.870392	2.4418e-05	-0.35102	0.199546	-0.34446	0.208657	-0.534745	0.0399942	0.0598856	0.832104	-0.446198	0.0954847	-0.444195	0.0971621	0.880466	1.48003e-05	0.79184	0.000434579	0.548658	0.0341804	0.408144	0.130972	0.0556125	0.843944	0.0131853	0.962802
XK	brown	-0.610925	0.0155473	0.610925	0.0155473	-0.177139	0.527672	-0.139487	0.620035	-0.206909	0.459361	0.153174	0.585747	-0.181132	0.518255	-0.274967	0.321271	0.578128	0.02398	0.531661	0.0413768	0.359336	0.188368	0.242308	0.384238	0.0601776	0.831296	0.0368334	0.896311
XPA	brown	0.379062	0.1635	-0.379062	0.1635	-0.319396	0.245881	-0.388845	0.152017	0.0977428	0.728932	0.0855721	0.761719	0.461445	0.0833795	0.414893	0.124108	-0.408597	0.130505	-0.256292	0.356511	-0.377409	0.165496	0.178026	0.525573	-0.0520425	0.853859	-0.476069	0.072834
XRCC3	brown	-0.743736	0.00147972	0.743736	0.00147972	-0.353137	0.196661	-0.508037	0.0531735	-0.405471	0.133762	0.28221	0.308165	-0.329776	0.23	-0.458933	0.0852949	0.790702	0.000448934	0.613258	0.0150493	0.571589	0.0260117	0.190544	0.496362	-0.0337872	0.904849	-0.297823	0.280988
ZAP70	brown	-0.798919	0.000353481	0.798919	0.000353481	-0.0740202	0.793192	-0.179783	0.521426	-0.558695	0.0303978	-0.100146	0.722507	-0.746113	0.00140153	-0.658846	0.00755805	0.884647	1.18655e-05	0.611824	0.0153539	0.694806	0.00404165	0.299786	0.277676	0.173214	0.537004	0.189737	0.498222
ZIC1	brown	-0.707404	0.00317926	0.707404	0.00317926	-0.112037	0.690976	-0.367135	0.17826	-0.531995	0.0412256	-0.124897	0.657403	-0.66311	0.00704681	-0.622601	0.0131776	0.829861	0.000129192	0.523851	0.0450371	0.582121	0.0227999	0.381272	0.160858	0.257546	0.35408	0.00314826	0.991116
ZIC2	brown	-0.718377	0.00255397	0.718377	0.00255397	-0.360889	0.186326	-0.456191	0.0874199	-0.419704	0.119368	0.184261	0.510927	-0.245296	0.378218	-0.362626	0.184059	0.709083	0.00307636	0.63247	0.0114019	0.633839	0.0111711	0.385792	0.15554	0.0507351	0.857495	-0.176538	0.529097
ZIC3	brown	0.715543	0.00270507	-0.715543	0.00270507	-0.277154	0.317282	-0.142941	0.611311	0.0554162	0.844488	0.032116	0.909537	0.421846	0.117298	0.653877	0.00819014	-0.61749	0.0141776	-0.395706	0.144292	-0.190488	0.496491	-0.18803	0.502167	-0.372445	0.171585	-0.0321953	0.909315
ZNF3	brown	-0.54487	0.0356961	0.54487	0.0356961	-0.492975	0.0618789	-0.632511	0.0113949	-0.430254	0.109412	0.121177	0.667057	-0.158303	0.573101	-0.218727	0.433517	0.56962	0.0266485	0.458133	0.0859107	0.205607	0.462254	0.390791	0.149798	0.0283295	0.92017	-0.426694	0.112705
ZNF7	brown	-0.489514	0.0640178	0.489514	0.0640178	-0.0262848	0.925916	-0.0160231	0.954803	0.103845	0.712652	0.49052	0.0633907	0.109868	0.696696	-0.196125	0.483589	0.411967	0.127054	0.43483	0.10528	0.241768	0.385331	-0.255661	0.357738	-0.157496	0.575084	-0.114035	0.685724
ZNF12	brown	0.622416	0.0132128	-0.622416	0.0132128	0.659004	0.00753864	0.809134	0.000258615	0.758484	0.00104659	-0.0252271	0.92889	0.42791	0.111573	0.294307	0.286979	-0.762845	0.000940397	-0.665543	0.00676742	-0.723202	0.00231227	-0.562546	0.0290335	0.0282366	0.920431	0.244675	0.379465
ZNF23	brown	0.512038	0.0510205	-0.512038	0.0510205	0.219289	0.432306	0.201762	0.470849	0.652452	0.00837887	0.220151	0.430453	0.669451	0.00633716	0.359981	0.187517	-0.673386	0.00592598	-0.570831	0.0262555	-0.736142	0.00175334	-0.356931	0.191557	-0.0419886	0.881887	-0.396993	0.142873
ZNF26	brown	-0.506529	0.0540022	0.506529	0.0540022	-0.265559	0.338766	-0.469842	0.0772004	-0.237296	0.39445	0.0906741	0.747926	-0.105418	0.708475	-0.312929	0.256107	0.426918	0.112496	0.337496	0.218616	0.195027	0.48609	0.437581	0.102847	0.185607	0.50779	-0.46355	0.0817989
ZNF29P	brown	0.551366	0.033127	-0.551366	0.033127	-0.226947	0.415987	-0.121372	0.666549	-0.0888461	0.75286	-0.246952	0.374905	0.226882	0.416124	0.541474	0.0370975	-0.477984	0.0715283	-0.29774	0.28113	-0.232989	0.40334	0.233067	0.403178	-0.0458315	0.871157	0.14024	0.618129
ZSCAN20	brown	-0.74962	0.00129231	0.74962	0.00129231	-0.419313	0.119749	-0.443372	0.0978574	-0.455134	0.0882495	0.199697	0.475497	-0.308764	0.262828	-0.327314	0.233708	0.803599	0.000307003	0.749076	0.00130878	0.548751	0.0341441	0.304637	0.269593	-0.0469905	0.867925	-0.0626205	0.824544
ZNF99	brown	0.637918	0.0105047	-0.637918	0.0105047	0.283711	0.305488	0.457179	0.08665	0.731563	0.00193706	0.265797	0.338317	0.70137	0.00357177	0.483328	0.0679719	-0.791274	0.000441667	-0.535775	0.0395404	-0.676533	0.00561245	-0.566614	0.027643	-0.220091	0.430581	-0.139473	0.620072
MKRN3	brown	-0.798795	0.00035479	0.798795	0.00035479	-0.0684471	0.808486	-0.13562	0.629861	-0.326842	0.234423	0.0192708	0.945654	-0.415166	0.123835	-0.492685	0.062056	0.796945	0.000374736	0.606526	0.0165207	0.332983	0.225227	0.261901	0.34571	0.183812	0.511977	0.0948227	0.736762
MKRN7P	brown	-0.636174	0.0107858	0.636174	0.0107858	-0.199576	0.47577	-0.123467	0.661107	-0.167333	0.551121	0.388002	0.152983	-0.191442	0.494296	-0.321061	0.24329	0.663098	0.00704812	0.589722	0.0206767	0.524303	0.0448188	-0.134662	0.632303	-0.214622	0.442407	-0.0195071	0.944988
ZNF134	brown	0.76488	0.000893941	-0.76488	0.000893941	0.386735	0.154446	0.243674	0.38148	0.284632	0.303852	-0.431662	0.108129	0.18904	0.49983	0.313249	0.255594	-0.771724	0.000751124	-0.793392	0.000415614	-0.674065	0.00585721	0.00544399	0.984637	0.283515	0.305837	0.0626029	0.824593
ZNF135	brown	0.726809	0.00214385	-0.726809	0.00214385	0.130817	0.642144	0.432921	0.10699	0.726511	0.00215739	0.441098	0.0997961	0.80614	0.000283949	0.65586	0.00793311	-0.806369	0.000281936	-0.453185	0.0897932	-0.466933	0.0793023	-0.761278	0.000977493	-0.501247	0.0569788	-0.0341406	0.903858
PCGF2	brown	0.72986	0.00200921	-0.72986	0.00200921	-0.239462	0.39002	0.13063	0.642624	0.465633	0.0802552	0.382857	0.158979	0.841531	8.38626e-05	0.82847	0.00013573	-0.79492	0.000397609	-0.296779	0.28276	-0.361075	0.186082	-0.455652	0.0878422	-0.581123	0.0230906	-0.110952	0.693835
ZNF154	brown	-0.633802	0.0111772	0.633802	0.0111772	-0.02889	0.918595	0.0815465	0.772651	-0.0206977	0.941636	0.275358	0.320556	-0.0924069	0.743257	-0.30374	0.271077	0.536579	0.0391887	0.578075	0.023996	0.407898	0.131228	0.0284936	0.919709	-0.0305119	0.91404	0.104075	0.712042
ZNF155	brown	-0.65314	0.00828731	0.65314	0.00828731	0.302101	0.273801	-0.179275	0.522623	-0.0316883	0.910738	0.0729731	0.796061	-0.362691	0.183975	-0.776795	0.000657743	0.580933	0.0231464	0.104873	0.70992	0.263235	0.343168	0.136575	0.627429	0.455807	0.0877207	-0.385881	0.155437
ZNF157	brown	-0.61085	0.0155633	0.61085	0.0155633	-0.137674	0.624636	-0.068141	0.809328	-0.301294	0.275148	-0.0321741	0.909374	-0.292953	0.289306	-0.2446	0.379616	0.678571	0.00541654	0.627176	0.0123296	0.404973	0.134285	0.269641	0.331111	0.0815679	0.772592	0.35972	0.18786
VEZF1	brown	0.544751	0.0357445	-0.544751	0.0357445	0.394195	0.14597	0.421382	0.117744	0.688429	0.00454396	0.0352167	0.900842	0.605647	0.0167205	0.346881	0.205264	-0.736639	0.00173427	-0.657732	0.00769634	-0.846954	6.78032e-05	-0.302087	0.273824	0.0897355	0.750458	-0.177713	0.526312
ZNF175	brown	-0.902981	4.03177e-06	0.902981	4.03177e-06	-0.0547694	0.846283	-0.345498	0.207199	-0.241122	0.386643	0.187274	0.503918	-0.367823	0.177386	-0.687357	0.00463305	0.865476	3.07208e-05	0.572795	0.0256274	0.456822	0.0869275	0.288583	0.296893	0.27566	0.320004	-0.29389	0.287695
ZNF185	brown	-0.695403	0.00399703	0.695403	0.00399703	-0.0122664	0.965393	-0.488701	0.0645276	-0.465248	0.0805385	-0.223784	0.422688	-0.673822	0.00588172	-0.794788	0.000399142	0.714651	0.00275409	0.212065	0.447993	0.266046	0.337848	0.528664	0.0427543	0.505662	0.0544827	-0.436312	0.103964
ZMYM2	brown	0.522751	0.0455709	-0.522751	0.0455709	0.105955	0.707049	0.530129	0.0420769	0.537239	0.0389018	0.22323	0.423867	0.629776	0.0118669	0.573991	0.0252508	-0.681474	0.00514696	-0.239652	0.389632	-0.431401	0.108366	-0.446726	0.0950463	-0.354759	0.194469	0.149971	0.593702
ZNF214	brown	0.859026	4.09812e-05	-0.859026	4.09812e-05	-0.151348	0.590278	-0.0867411	0.758553	0.23449	0.400229	-0.0118216	0.966647	0.545155	0.0355805	0.689266	0.00447534	-0.797337	0.000370441	-0.553339	0.0323748	-0.42633	0.113045	-0.183455	0.512809	-0.254934	0.359154	-0.143974	0.608711
ZNF223	brown	0.721529	0.00239389	-0.721529	0.00239389	-0.0638472	0.821158	-0.0304588	0.914189	-0.0438079	0.876805	-0.39382	0.146389	0.159944	0.569081	0.492409	0.0622253	-0.641388	0.00996281	-0.490161	0.0636139	-0.350529	0.200218	0.135176	0.630994	-0.00822071	0.976803	0.105	0.709583
ZNF226	brown	-0.738167	0.0016767	0.738167	0.0016767	-0.104451	0.71104	-0.326856	0.234402	-0.430818	0.108897	-0.112591	0.68952	-0.535491	0.0396651	-0.595672	0.0191229	0.711004	0.00296196	0.45347	0.0895668	0.3569	0.191598	0.521851	0.0460114	0.347369	0.204585	-0.127598	0.650424
ZNF229	brown	0.845852	7.08408e-05	-0.845852	7.08408e-05	0.0529763	0.851263	0.251495	0.365895	0.561952	0.0292407	0.187409	0.503605	0.706279	0.00324969	0.664991	0.0068301	-0.880591	1.4704e-05	-0.553628	0.0322657	-0.485249	0.0667256	-0.4814	0.0692397	-0.351551	0.198819	-0.118858	0.673099
ZNF232	brown	-0.632927	0.0113243	0.632927	0.0113243	-0.481895	0.0689131	-0.644758	0.00945754	-0.519762	0.047046	0.0439819	0.876319	-0.220431	0.429853	-0.256406	0.35629	0.650323	0.00866724	0.5873	0.0213361	0.4504	0.0920324	0.600727	0.0178746	0.13616	0.628484	-0.242668	0.383511
SLC30A1	brown	-0.624866	0.0127523	0.624866	0.0127523	0.36968	0.17504	0.108742	0.69967	-0.269087	0.332144	-0.336683	0.219798	-0.720254	0.00245766	-0.733612	0.00185303	0.67539	0.00572482	0.250842	0.367182	0.29214	0.29071	0.286952	0.299755	0.52157	0.0461495	0.262472	0.344621
ZP2	brown	-0.884292	1.20941e-05	0.884292	1.20941e-05	-0.180891	0.51882	-0.371267	0.173051	-0.522631	0.0456296	0.0164116	0.953708	-0.572541	0.0257081	-0.613706	0.0149551	0.956	2.69037e-08	0.672594	0.00600696	0.680845	0.00520442	0.386605	0.154597	0.200349	0.474027	0.0336711	0.905175
BSND	brown	-0.918085	1.39311e-06	0.918085	1.39311e-06	-0.153403	0.585181	-0.252518	0.363881	-0.498829	0.0583807	0.0272954	0.923075	-0.589016	0.0208674	-0.609894	0.0157713	0.973158	1.12894e-09	0.732084	0.00191539	0.628072	0.0121685	0.312878	0.256188	0.151435	0.590061	0.121696	0.665706
RNF103	brown	-0.632045	0.0114742	0.632045	0.0114742	0.561534	0.0293873	0.389635	0.151113	0.436428	0.103862	0.312387	0.256975	-0.0475139	0.866466	-0.627114	0.0123407	0.434967	0.105158	0.164608	0.557715	0.0801447	0.776466	-0.248884	0.371059	0.297343	0.281801	-0.0877845	0.75573
PAX8	brown	-0.782971	0.00055698	0.782971	0.00055698	-0.284173	0.304666	-0.283989	0.304994	-0.62817	0.012151	-0.132387	0.63812	-0.568195	0.0271166	-0.404697	0.134577	0.884812	1.17608e-05	0.771815	0.000749348	0.587038	0.0214086	0.464504	0.0810889	0.131375	0.640711	0.291713	0.291448
MALL	brown	0.452022	0.090724	-0.452022	0.090724	0.228286	0.413166	0.409987	0.129073	0.46999	0.0770943	0.178803	0.523737	0.522149	0.045865	0.42182	0.117323	-0.530693	0.0418182	-0.292023	0.290912	-0.237138	0.394774	-0.425615	0.113716	-0.197195	0.481159	0.198504	0.478192
SEMA3B	brown	-0.974678	7.75834e-10	0.974678	7.75834e-10	-0.142676	0.611978	-0.279386	0.313236	-0.458906	0.0853153	0.044837	0.873932	-0.559803	0.0300005	-0.668043	0.00648967	0.977127	4.02796e-10	0.733375	0.00186258	0.580545	0.0232604	0.385267	0.156152	0.225236	0.419605	-0.0104611	0.970484
MANF	brown	-0.440079	0.100674	0.440079	0.100674	-0.501293	0.0569524	-0.477899	0.0715855	-0.811222	0.000242069	-0.162702	0.562347	-0.558163	0.0305901	-0.160717	0.56719	0.651856	0.00845884	0.653159	0.00828479	0.842662	8.02759e-05	0.472123	0.0755798	-0.074117	0.792927	0.325031	0.237178
ABHD16A	brown	-0.665191	0.00680735	0.665191	0.00680735	-0.458529	0.0856056	-0.374347	0.169235	-0.519478	0.0471881	0.147672	0.599438	-0.268789	0.3327	-0.177277	0.527345	0.765158	0.000887748	0.817426	0.000197936	0.712734	0.00286186	0.281972	0.30859	-0.145979	0.603677	0.199309	0.476373
PLA2G7	brown	-0.857592	4.36087e-05	0.857592	4.36087e-05	0.0761531	0.787358	-0.243848	0.381129	-0.567964	0.027193	-0.340394	0.214437	-0.85751	4.37627e-05	-0.833622	0.0001128	0.911441	2.27512e-06	0.468268	0.0783325	0.457543	0.0863677	0.560864	0.0296237	0.522642	0.045624	0.0677073	0.810521
STL	brown	-0.516288	0.0488042	0.516288	0.0488042	-0.305238	0.2686	-0.25311	0.362721	-0.0667898	0.813047	0.597729	0.018607	0.109779	0.69693	-0.154492	0.582487	0.483187	0.0680646	0.599192	0.0182469	0.591755	0.0201353	-0.169653	0.545532	-0.320645	0.243935	-0.236338	0.39642
FZD3	brown	-0.541975	0.0368881	0.541975	0.0368881	0.129854	0.644617	0.28525	0.302757	0.149346	0.59526	0.438093	0.1024	-0.0713292	0.800569	-0.347152	0.204887	0.46435	0.0812032	0.510909	0.0516211	0.539721	0.0378366	-0.346322	0.206045	-0.197899	0.479563	0.135453	0.630286
TFPI2	brown	0.538139	0.038513	-0.538139	0.038513	0.286817	0.299992	0.323872	0.238952	0.722851	0.00232919	0.39657	0.143339	0.645264	0.00938339	0.33415	0.223505	-0.651788	0.00846804	-0.505856	0.0543749	-0.439683	0.101016	-0.594717	0.0193662	-0.194016	0.488397	-0.260294	0.348786
PSCA	brown	0.778854	0.000622622	-0.778854	0.000622622	-0.24295	0.382941	-0.193313	0.490006	-0.0478035	0.865658	-0.171917	0.540102	0.290983	0.292713	0.618135	0.0140483	-0.622184	0.0132571	-0.455248	0.0881603	-0.207777	0.457438	-0.039029	0.890164	-0.231668	0.406087	0.0121739	0.965654
GLRA3	brown	-0.957427	2.17882e-08	0.957427	2.17882e-08	-0.211232	0.449821	-0.341117	0.213402	-0.540462	0.0375226	0.00718352	0.97973	-0.593607	0.0196517	-0.641768	0.00990478	0.978128	3.01859e-10	0.755421	0.00112679	0.608941	0.0159807	0.434016	0.106006	0.202745	0.468644	-0.00340894	0.99038
NR4A3	brown	-0.862639	3.49337e-05	0.862639	3.49337e-05	-0.102721	0.715641	-0.250575	0.36771	-0.482185	0.0687217	0.00496168	0.985998	-0.604767	0.0169226	-0.61323	0.0150553	0.942009	1.56464e-07	0.669079	0.00637718	0.638583	0.0103992	0.30349	0.27149	0.186046	0.50677	0.147171	0.600691
CCDC6	brown	0.603181	0.0172916	-0.603181	0.0172916	0.489935	0.0637543	0.714316	0.00277267	0.517184	0.0483459	-0.205476	0.462546	0.269387	0.331583	0.36033	0.187058	-0.650968	0.00857904	-0.523416	0.0452474	-0.626264	0.0124951	-0.355916	0.192915	0.0195552	0.944852	0.446749	0.0950275
RASSF7	brown	-0.557322	0.0308956	0.557322	0.0308956	-0.424634	0.114641	-0.456512	0.0871692	-0.865943	3.00688e-05	-0.34071	0.213984	-0.707502	0.00317314	-0.31054	0.259948	0.740082	0.00160669	0.635511	0.0108941	0.671052	0.00616722	0.620901	0.0135039	0.110867	0.694059	0.295623	0.284727
FGF23	brown	-0.902494	4.16009e-06	0.902494	4.16009e-06	-0.217653	0.435835	-0.371365	0.172929	-0.56755	0.0273303	-0.0011044	0.996883	-0.618735	0.0139289	-0.625189	0.0126925	0.976729	4.50231e-10	0.74489	0.00144132	0.728405	0.00207255	0.419798	0.119276	0.180441	0.519879	0.0544305	0.847224
SSPN	brown	0.573359	0.0254495	-0.573359	0.0254495	0.346696	0.205522	0.552031	0.0328722	0.68476	0.00485466	0.145857	0.603983	0.63355	0.0112194	0.493048	0.0618342	-0.680902	0.00519919	-0.4855	0.0665643	-0.555916	0.0314119	-0.451863	0.0908515	-0.113646	0.686746	0.190843	0.495673
HMGA2	brown	-0.603159	0.0172967	0.603159	0.0172967	-0.311088	0.259064	-0.269752	0.330903	-0.659643	0.00746039	-0.257119	0.354908	-0.543631	0.0362026	-0.263554	0.342561	0.712516	0.00287429	0.644217	0.00953726	0.435729	0.104481	0.505651	0.0544891	0.119299	0.671948	0.35369	0.195911
ALX1	brown	-0.366338	0.179276	0.366338	0.179276	-0.372414	0.171624	-0.332592	0.225806	-0.410354	0.128698	0.0671305	0.812109	-0.188523	0.501025	-0.0501018	0.859258	0.503934	0.0554502	0.476296	0.0726788	0.595577	0.019147	0.258868	0.351527	-0.0872937	0.757057	0.192184	0.492591
IFT88	brown	0.271836	0.327034	-0.271836	0.327034	0.0608556	0.829421	-0.151737	0.589312	0.339386	0.215884	0.0786174	0.780629	0.429116	0.110458	0.12176	0.665539	-0.441983	0.0990388	-0.477193	0.0720657	-0.550936	0.0332926	0.0747006	0.79133	0.189102	0.499688	-0.635162	0.0109515
DPF3	brown	-0.740715	0.0015841	0.740715	0.0015841	-0.423932	0.115306	-0.47786	0.071612	-0.309088	0.262301	0.453464	0.0895713	-0.165779	0.554878	-0.378667	0.163976	0.744197	0.00146426	0.70827	0.00312585	0.642927	0.00972944	0.0793174	0.778721	-0.191872	0.493309	-0.373916	0.169765
GPR68	brown	-0.769252	0.000800386	0.769252	0.000800386	-0.0487692	0.862968	-0.289527	0.295245	-0.660417	0.00736642	-0.32998	0.229696	-0.85914	4.07779e-05	-0.720831	0.00242863	0.873271	2.12533e-05	0.518321	0.0477694	0.560946	0.0295947	0.525326	0.044328	0.378928	0.163662	0.129353	0.645904
TCL1A	brown	-0.850858	5.7889e-05	0.850858	5.7889e-05	-0.182191	0.51577	-0.499209	0.0581591	-0.683233	0.00498881	-0.230198	0.409156	-0.77571	0.00067687	-0.727854	0.00209694	0.941463	1.66073e-07	0.571478	0.0260475	0.57013	0.0264824	0.611042	0.015522	0.384328	0.157249	-0.0874147	0.75673
AP3B2	brown	-0.965444	5.72436e-09	0.965444	5.72436e-09	-0.0724664	0.79745	-0.221987	0.426519	-0.315579	0.251886	0.186562	0.50557	-0.435484	0.104697	-0.66055	0.0073503	0.941341	1.68295e-07	0.699015	0.00373505	0.556554	0.0311769	0.216654	0.437995	0.173324	0.536742	-0.0739001	0.793521
ST8SIA2	brown	-0.771959	0.000746561	0.771959	0.000746561	-0.289934	0.294536	-0.40986	0.129204	-0.752839	0.00119819	-0.26721	0.335658	-0.713516	0.00281748	-0.488526	0.0646375	0.891547	8.08423e-06	0.670846	0.00618882	0.5673	0.0274135	0.629974	0.0118323	0.26285	0.343901	0.21632	0.438719
MADCAM1	brown	-0.483236	0.0680324	0.483236	0.0680324	-0.399185	0.140478	-0.360792	0.186453	-0.46372	0.081672	0.162935	0.561781	-0.26834	0.33354	-0.142045	0.613569	0.644796	0.00945188	0.592263	0.0200017	0.670222	0.00625482	0.104576	0.710709	-0.200162	0.474448	0.154085	0.583493
DPF1	brown	-0.663509	0.00700041	0.663509	0.00700041	-0.601886	0.0175972	-0.657781	0.00769024	-0.693639	0.00413013	0.0425652	0.880276	-0.379897	0.162499	-0.263969	0.341773	0.756134	0.00110769	0.774327	0.000701934	0.674105	0.00585312	0.526966	0.0435494	-0.044079	0.876048	-0.117263	0.677266
GDF5	brown	-0.61318	0.0150658	0.61318	0.0150658	-0.131266	0.640991	-0.105157	0.709168	0.00607076	0.982869	0.42865	0.110888	0.0416619	0.8828	-0.234722	0.399751	0.570335	0.0264158	0.539827	0.0377916	0.285255	0.302749	-0.0843823	0.764946	-0.0894404	0.751255	-0.109323	0.698134
CHAF1B	brown	-0.912723	2.07595e-06	0.912723	2.07595e-06	0.0408051	0.885196	-0.174233	0.534573	-0.198176	0.478936	0.153788	0.584228	-0.385756	0.155582	-0.689102	0.00448872	0.86806	2.72584e-05	0.56625	0.0277652	0.46566	0.0802356	0.221269	0.428055	0.272951	0.324976	-0.131408	0.640627
CLTCL1	brown	-0.87892	1.60272e-05	0.87892	1.60272e-05	-0.0296601	0.916432	-0.024499	0.930938	-0.383432	0.158301	0.0191932	0.945872	-0.548477	0.0342518	-0.5868	0.0214743	0.859418	4.02859e-05	0.725089	0.0022229	0.5171	0.0483889	0.226333	0.417282	0.138174	0.623364	0.219267	0.432352
DGCR14	brown	-0.889735	8.96331e-06	0.889735	8.96331e-06	-0.188149	0.50189	-0.358455	0.189532	-0.382464	0.159443	0.23431	0.400603	-0.42521	0.114097	-0.603919	0.0171192	0.920071	1.19351e-06	0.691076	0.00432975	0.73335	0.00186361	0.224409	0.421358	0.0884868	0.753831	-0.112027	0.691005
SYN3	brown	0.932521	4.09359e-07	-0.932521	4.09359e-07	-0.0963742	0.732599	0.0639044	0.821	0.364255	0.181949	0.0808475	0.774553	0.648173	0.00896608	0.76695	0.000848594	-0.908666	2.76142e-06	-0.617625	0.0141505	-0.500892	0.057183	-0.345092	0.207768	-0.352103	0.198066	-0.106504	0.705595
HDHD1	brown	-0.673349	0.0059297	0.673349	0.0059297	-0.0186523	0.947396	-0.292325	0.29039	-0.618997	0.0138769	-0.374108	0.169529	-0.770926	0.000766751	-0.614217	0.0148483	0.796579	0.000378797	0.44211	0.0989304	0.528585	0.0427909	0.575745	0.0247057	0.432121	0.107713	0.226044	0.417894
PNPLA4	brown	0.501909	0.0565996	-0.501909	0.0565996	-0.10495	0.709716	-0.0739217	0.793462	0.225516	0.41901	-0.115657	0.681469	0.495839	0.060149	0.515567	0.0491749	-0.551066	0.0332427	-0.384563	0.156975	-0.633444	0.0112373	0.13003	0.644164	0.0287104	0.9191	-0.158188	0.573384
SMC1A	brown	-0.621546	0.0133795	0.621546	0.0133795	-0.450929	0.091604	-0.454468	0.0887748	-0.266977	0.336095	0.543358	0.036315	-0.0591934	0.83402	-0.24135	0.38618	0.655926	0.00792472	0.687245	0.00464241	0.72122	0.00240921	-0.0682989	0.808893	-0.336496	0.220071	-0.275482	0.320329
TKTL1	brown	0.65243	0.00838186	-0.65243	0.00838186	-0.15979	0.569457	-0.172789	0.538019	-0.205064	0.463463	-0.49388	0.0613285	0.0605973	0.830136	0.487612	0.0652153	-0.533571	0.0405166	-0.505215	0.0547319	-0.416962	0.122054	0.314224	0.254038	0.0923473	0.743417	0.121621	0.665901
DYSF	brown	-0.339168	0.216199	0.339168	0.216199	-0.0542097	0.847837	0.0937804	0.739562	-0.357291	0.191078	-0.104677	0.71044	-0.388197	0.15276	-0.15786	0.574189	0.443369	0.0978604	0.455139	0.088246	0.446079	0.0955837	0.0192712	0.945652	-0.0882821	0.754384	0.513822	0.0500814
COLQ	brown	-0.65315	0.008286	0.65315	0.008286	-0.320838	0.243634	-0.369134	0.175727	-0.149703	0.59437	0.538806	0.0382266	-0.0798776	0.777194	-0.375596	0.167703	0.596401	0.018939	0.580937	0.0231453	0.487795	0.0650994	-0.0941043	0.738691	-0.23667	0.395737	-0.475651	0.073122
KLRC4	brown	-0.726303	0.00216684	0.726303	0.00216684	-0.0338616	0.904641	-0.449985	0.0923692	-0.510792	0.0516838	-0.21705	0.437139	-0.69558	0.00398386	-0.733829	0.00184428	0.800849	0.000333665	0.361552	0.185458	0.389635	0.151114	0.532703	0.0409059	0.465198	0.0805756	-0.194005	0.488423
SNN	brown	-0.475215	0.0734225	0.475215	0.0734225	0.125267	0.656445	-0.168606	0.54805	-0.0590649	0.834376	0.0697504	0.804903	-0.289924	0.294553	-0.563159	0.0288205	0.453119	0.0898458	0.152869	0.586504	0.156858	0.576654	0.0300242	0.915409	0.223219	0.423891	-0.376678	0.166383
FZD1	brown	0.45708	0.0867274	-0.45708	0.0867274	0.361532	0.185484	0.339304	0.216002	0.534318	0.0401837	-0.0737313	0.793984	0.356827	0.191696	0.16958	0.545708	-0.592585	0.0199176	-0.562862	0.0289238	-0.608475	0.0160838	-0.135358	0.630529	0.169679	0.54547	-0.17324	0.536941
FZD4	brown	-0.459946	0.0845186	0.459946	0.0845186	-0.30732	0.265183	-0.170774	0.542842	-0.396612	0.143293	-0.0413766	0.883598	-0.287091	0.299511	-0.152557	0.587278	0.536497	0.0392242	0.575217	0.024869	0.434962	0.105162	0.221448	0.427671	-0.102894	0.715182	0.213583	0.444673
FZD9	brown	-0.69467	0.00405191	0.69467	0.00405191	-0.537006	0.0390027	-0.456319	0.0873199	-0.250496	0.367866	0.543043	0.0364451	0.0362142	0.898046	-0.182909	0.514088	0.656866	0.00780513	0.772129	0.00074329	0.618665	0.0139427	0.0947707	0.736901	-0.295142	0.285549	-0.322923	0.240411
GFI1B	brown	-0.915	1.7581e-06	0.915	1.7581e-06	-0.0231432	0.934752	-0.187093	0.504339	-0.30234	0.273402	0.107809	0.702138	-0.423171	0.116031	-0.619147	0.0138472	0.887639	1.00776e-05	0.691082	0.00432928	0.499523	0.0579761	0.29297	0.289278	0.250636	0.367589	0.0181754	0.948739
HIST1H2AK	brown	0.895144	6.55131e-06	-0.895144	6.55131e-06	-0.232435	0.40449	-0.050016	0.859497	0.157256	0.575675	-0.0401454	0.887041	0.51737	0.0482515	0.770838	0.000768497	-0.838021	9.5837e-05	-0.51578	0.0490653	-0.366207	0.179443	-0.132176	0.63866	-0.325101	0.237071	-0.0415934	0.882992
HIST1H2AJ	brown	-0.809744	0.00025369	0.809744	0.00025369	-0.183381	0.512982	-0.410579	0.128467	-0.59125	0.0202687	-0.231263	0.406932	-0.610534	0.0156319	-0.573508	0.0254025	0.861842	3.62e-05	0.566465	0.0276931	0.470179	0.0769594	0.650943	0.00858243	0.387516	0.153544	0.043233	0.87841
HIST1H2AL	brown	0.653066	0.00829718	-0.653066	0.00829718	-0.382963	0.158854	-0.208582	0.455658	0.0222684	0.937214	-0.0104347	0.970559	0.429324	0.110267	0.691787	0.00427367	-0.54643	0.0350661	-0.247068	0.374673	-0.264445	0.340871	-0.0386019	0.89136	-0.350889	0.199726	-0.0122467	0.965448
HIST1H2AB	brown	-0.833362	0.000113874	0.833362	0.000113874	-0.290955	0.292762	-0.478003	0.0715149	-0.670408	0.00623509	-0.0876304	0.756146	-0.66069	0.00733349	-0.5935	0.0196795	0.932708	4.02247e-07	0.700597	0.00362475	0.73565	0.00177235	0.534972	0.039894	0.212741	0.446513	0.00536021	0.984874
HIST1H2AM	brown	-0.827641	0.000139755	0.827641	0.000139755	-0.183093	0.513657	-0.28986	0.294664	-0.66848	0.00644202	-0.195079	0.485971	-0.741395	0.0015601	-0.587986	0.0211479	0.939074	2.14132e-07	0.69899	0.00373682	0.664629	0.00687134	0.476959	0.0722251	0.223272	0.423778	0.248611	0.371601
HIST1H2BN	brown	-0.934357	3.43713e-07	0.934357	3.43713e-07	-0.0377647	0.893703	-0.171278	0.541634	-0.34398	0.209335	0.137551	0.624946	-0.516449	0.0487216	-0.687726	0.00460224	0.942849	1.42602e-07	0.685591	0.00478282	0.666928	0.00661238	0.184469	0.510443	0.14974	0.594278	0.023617	0.933419
HIST1H2BH	brown	-0.843262	7.84271e-05	0.843262	7.84271e-05	0.313478	0.255229	-0.0621955	0.825718	-0.244474	0.37987	-0.221789	0.426942	-0.62723	0.0123198	-0.843928	7.64164e-05	0.797802	0.00036539	0.32888	0.231345	0.281569	0.309312	0.421385	0.117742	0.613935	0.0149072	0.0116765	0.967056
HIST1H2BC	brown	0.666213	0.00669206	-0.666213	0.00669206	0.120812	0.668005	0.144974	0.606197	0.201739	0.470901	-0.333306	0.224749	0.274398	0.322315	0.480403	0.0699023	-0.594723	0.0193644	-0.544979	0.0356518	-0.557512	0.0308266	0.00223922	0.993681	0.0701983	0.803673	0.212791	0.446405
HIST1H2BO	brown	-0.552083	0.032852	0.552083	0.032852	0.22789	0.414	0.348208	0.20342	-0.215016	0.441552	-0.29471	0.286289	-0.497539	0.0591392	-0.394247	0.145912	0.532677	0.0409176	0.438934	0.101666	0.171729	0.540553	0.229353	0.410926	0.269836	0.330748	0.573095	0.0255326
HIST1H3A	brown	-0.753132	0.00118991	0.753132	0.00118991	-0.252619	0.363684	-0.522666	0.0456126	-0.497339	0.0592574	-0.00509575	0.98562	-0.488192	0.064848	-0.585067	0.0219583	0.784511	0.00053392	0.54733	0.0347063	0.557308	0.0309009	0.484417	0.0672633	0.23879	0.391392	-0.267127	0.335814
HIST1H3C	brown	0.682032	0.00509634	-0.682032	0.00509634	0.0637345	0.821469	0.282366	0.307885	-0.0438242	0.876759	-0.420687	0.118414	0.00499879	0.985894	0.476779	0.072348	-0.548248	0.0343424	-0.423685	0.115541	-0.151371	0.590221	-0.0109875	0.968999	-0.0828232	0.769179	0.557905	0.0306834
HIST1H3B	brown	-0.531172	0.0415995	0.531172	0.0415995	-0.290318	0.293868	-0.37615	0.167027	-0.618059	0.0140636	-0.133823	0.634447	-0.533629	0.0404908	-0.307385	0.265077	0.718503	0.00254741	0.512667	0.0506878	0.629817	0.0118597	0.357754	0.190462	0.0646691	0.818891	0.242512	0.383825
HIST1H4H	brown	-0.883469	1.26384e-05	0.883469	1.26384e-05	-0.032996	0.907068	-0.441247	0.0996683	-0.535398	0.0397063	-0.209567	0.453483	-0.710179	0.00301068	-0.813093	0.000227983	0.917072	1.50523e-06	0.457185	0.0866453	0.465966	0.08001	0.592963	0.0198189	0.508771	0.0527737	-0.187452	0.503506
HIST1H4L	brown	-0.802912	0.000313498	0.802912	0.000313498	-0.367142	0.17825	-0.341226	0.213246	-0.433124	0.106807	0.23958	0.389779	-0.288002	0.297911	-0.342831	0.210961	0.841359	8.44172e-05	0.793985	0.000408554	0.670116	0.00626609	0.256966	0.355203	-0.0542352	0.847766	0.0230721	0.934952
HIST1H4G	brown	-0.600757	0.0178674	0.600757	0.0178674	-0.238034	0.392938	-0.245735	0.377339	-0.367226	0.178144	0.0988371	0.726005	-0.329944	0.229748	-0.355919	0.19291	0.578959	0.0237305	0.488168	0.0648633	0.433695	0.106294	0.24037	0.388171	0.00373034	0.989473	-0.0822156	0.770831
HYAL3	brown	-0.670622	0.00621252	0.670622	0.00621252	-0.290519	0.293518	-0.543034	0.0364488	-0.66164	0.00721989	-0.301653	0.274548	-0.606601	0.0165035	-0.514218	0.0498744	0.747883	0.00134552	0.455977	0.0875876	0.389945	0.15076	0.685762	0.00476819	0.351118	0.199412	-0.142253	0.613044
MAD1L1	brown	0.677539	0.0055151	-0.677539	0.0055151	0.0592321	0.833913	0.421636	0.1175	0.123498	0.661026	-0.211135	0.450034	0.166232	0.553781	0.559943	0.0299506	-0.586436	0.0215753	-0.336913	0.219464	-0.241222	0.38644	-0.263694	0.342296	-0.270094	0.330267	0.553463	0.0323279
OR1D5	brown	-0.658026	0.00765965	0.658026	0.00765965	-0.394185	0.145981	-0.618964	0.0138835	-0.710288	0.0030042	-0.135259	0.630781	-0.576632	0.0244337	-0.443719	0.0975641	0.783558	0.000548105	0.576804	0.0243811	0.634815	0.0110087	0.59265	0.0199004	0.193513	0.489548	-0.074008	0.793226
OR1E1	brown	-0.123901	0.659981	0.123901	0.659981	0.0304937	0.914091	0.0180502	0.949092	-0.398486	0.141239	-0.314898	0.252965	-0.575364	0.0248235	-0.215121	0.441322	0.349828	0.201182	0.173838	0.535516	0.453963	0.0891748	0.138867	0.621608	0.082242	0.770759	0.507428	0.0535071
OR1G1	brown	-0.622114	0.0132704	0.622114	0.0132704	-0.325823	0.23597	-0.594915	0.0193154	-0.68088	0.00520123	-0.146223	0.603066	-0.640164	0.0101514	-0.510109	0.0520503	0.782116	0.000570133	0.519382	0.047236	0.712301	0.00288664	0.518781	0.0475373	0.181119	0.518285	-0.0600644	0.83161
PIP4K2B	brown	-0.674807	0.00578278	0.674807	0.00578278	-0.119008	0.672706	0.179357	0.52243	0.0110402	0.968851	0.509059	0.0526174	0.0272748	0.923133	-0.183812	0.511976	0.602615	0.0174248	0.773568	0.000715993	0.50155	0.056805	-0.288294	0.297399	-0.327904	0.232816	0.208384	0.456094
SOX14	brown	-0.898137	5.46771e-06	0.898137	5.46771e-06	-0.0941476	0.738575	-0.39154	0.14895	-0.350657	0.200043	0.140705	0.616953	-0.462444	0.0826266	-0.703589	0.00342318	0.903885	3.80213e-06	0.572692	0.0256603	0.577219	0.024255	0.307605	0.264717	0.251623	0.365642	-0.240335	0.388241
TAGLN2	brown	0.521381	0.0462426	-0.521381	0.0462426	0.610886	0.0155558	0.646459	0.00921014	0.450963	0.0915769	-0.309173	0.262164	0.169926	0.544875	0.207283	0.458533	-0.560584	0.0297225	-0.588366	0.0210439	-0.563098	0.0288416	-0.265821	0.338271	0.211808	0.448556	0.434172	0.105867
ANXA9	brown	-0.824265	0.00015717	0.824265	0.00015717	-0.385426	0.155967	-0.24702	0.374769	-0.501856	0.0566296	0.133313	0.63575	-0.364786	0.181266	-0.306747	0.26612	0.872183	2.24065e-05	0.86544	3.07709e-05	0.634664	0.0110336	0.285049	0.303113	-0.0879714	0.755224	0.220947	0.428744
BFSP2	brown	-0.871828	2.27942e-05	0.871828	2.27942e-05	0.0582413	0.836656	-0.114099	0.685555	-0.429227	0.110355	-0.197852	0.479669	-0.669978	0.00628084	-0.683309	0.00498198	0.906185	3.2668e-06	0.563214	0.0288014	0.384677	0.156841	0.428694	0.110847	0.401043	0.13847	0.202258	0.469737
BBOX1	brown	-0.0699107	0.804463	0.0699107	0.804463	-0.314165	0.254133	-0.65502	0.00804121	-0.31002	0.26079	0.00425403	0.987995	-0.115819	0.681044	-0.119241	0.6721	0.178169	0.525234	-0.0269477	0.924053	0.121443	0.666363	0.280211	0.311751	0.0975415	0.729471	-0.507472	0.0534831
UTF1	brown	-0.930703	4.84438e-07	0.930703	4.84438e-07	-0.0489743	0.862397	-0.239809	0.389313	-0.507521	0.0534559	-0.114543	0.68439	-0.67957	0.00532257	-0.723211	0.00231181	0.946746	9.09697e-08	0.62025	0.0136305	0.54601	0.0352349	0.456002	0.087568	0.340051	0.214929	0.0659947	0.815236
RASAL1	brown	-0.541455	0.0371054	0.541455	0.0371054	-0.177446	0.526945	-0.285781	0.301818	-0.562614	0.0290098	-0.281911	0.308699	-0.570881	0.0262395	-0.363638	0.182747	0.66117	0.00727593	0.398117	0.141643	0.273793	0.323425	0.464544	0.0810595	0.248735	0.371355	0.177357	0.527156
RAD54L	brown	-0.86031	3.87387e-05	0.86031	3.87387e-05	-0.175596	0.531332	-0.0892215	0.751846	-0.452945	0.089985	0.0579193	0.837548	-0.4814	0.0692397	-0.465914	0.0800486	0.863807	3.31449e-05	0.834691	0.000108465	0.640537	0.0100936	0.279738	0.312602	0.0486598	0.863273	0.265763	0.338381
DYRK3	brown	-0.815837	0.000208555	0.815837	0.000208555	0.134434	0.632886	-0.0630555	0.823343	-0.314953	0.252879	-0.157248	0.575693	-0.570491	0.0263654	-0.663621	0.0069874	0.822215	0.000168593	0.538666	0.0382866	0.424659	0.114617	0.40508	0.134173	0.42103	0.118083	0.194862	0.486467
DOC2B	brown	-0.844145	7.57685e-05	0.844145	7.57685e-05	-0.239383	0.39018	-0.304025	0.270604	-0.371149	0.173199	0.223535	0.423217	-0.394149	0.146021	-0.524835	0.0445631	0.873976	2.05331e-05	0.696814	0.00389302	0.594552	0.0194082	0.163268	0.56097	0.000425737	0.998799	-0.111248	0.693056
DOC2A	brown	-0.8566	4.5508e-05	0.8566	4.5508e-05	-0.160047	0.568829	-0.396929	0.142943	-0.37248	0.171541	0.0839024	0.766248	-0.437144	0.103232	-0.608473	0.0160841	0.862412	3.52903e-05	0.565657	0.0279657	0.372436	0.171596	0.345562	0.207108	0.236827	0.395414	-0.227529	0.41476
CUL3	brown	0.232576	0.404198	-0.232576	0.404198	0.241628	0.385615	0.26668	0.336653	0.524173	0.0448813	0.127253	0.651315	0.503395	0.055754	0.198895	0.477308	-0.416591	0.122421	-0.284981	0.303233	-0.499647	0.0579036	-0.145577	0.604686	0.0881366	0.754778	-0.188009	0.502214
FOXN1	brown	-0.813764	0.000223106	0.813764	0.000223106	-0.248909	0.371009	-0.360183	0.187251	-0.659528	0.00747443	-0.219543	0.431759	-0.672628	0.00600342	-0.55084	0.0333297	0.887636	1.00791e-05	0.694531	0.00406239	0.536636	0.0391639	0.567914	0.0272094	0.245675	0.377459	0.114689	0.684007
KLF11	brown	0.573636	0.0253621	-0.573636	0.0253621	0.0452249	0.872849	0.282935	0.30687	0.394425	0.145714	0.196045	0.483771	0.462369	0.0826825	0.48965	0.0639321	-0.542497	0.0366712	-0.342406	0.211565	-0.294172	0.28721	-0.574665	0.0250403	-0.41629	0.122718	0.0719773	0.798791
SUPT3H	brown	-0.798651	0.000356314	0.798651	0.000356314	-0.292598	0.289918	-0.488992	0.0643447	-0.706613	0.00322866	-0.126557	0.65311	-0.67644	0.00562151	-0.583057	0.02253	0.879387	1.56479e-05	0.639138	0.0103117	0.664793	0.00685264	0.529654	0.0422955	0.209402	0.453847	-0.0259113	0.926966
SORBS2	brown	-0.597121	0.0187584	0.597121	0.0187584	0.0411588	0.884207	0.022621	0.936222	-0.432036	0.10779	-0.3169	0.249797	-0.587265	0.0213459	-0.464359	0.0811965	0.625981	0.0125469	0.435443	0.104734	0.303346	0.271731	0.403335	0.136019	0.320821	0.243662	0.304523	0.26978
IRS4	brown	-0.82789	0.000138534	0.82789	0.000138534	-0.345464	0.207247	-0.472334	0.0754308	-0.648816	0.00887581	0.00582488	0.983563	-0.569002	0.0268508	-0.517232	0.0483219	0.908831	2.7304e-06	0.760141	0.00100514	0.765341	0.000883676	0.454332	0.0888826	0.100214	0.722327	0.0172371	0.951382
PRSS12	brown	-0.376275	0.166874	0.376275	0.166874	-0.402665	0.136733	-0.292906	0.289388	-0.680155	0.00526813	-0.293591	0.288208	-0.447171	0.0946773	-0.0106917	0.969834	0.555261	0.0316547	0.543493	0.0362597	0.382661	0.159211	0.504521	0.05512	0.0343328	0.90332	0.502369	0.0563368
PPFIBP1	brown	0.518163	0.047849	-0.518163	0.047849	0.310949	0.259288	0.781622	0.000577839	0.46661	0.0795384	-0.0295421	0.916763	0.392447	0.147928	0.524767	0.0445956	-0.589375	0.0207702	-0.231904	0.405596	-0.382796	0.159052	-0.440905	0.0999618	-0.241075	0.386737	0.646482	0.00920689
PARG	brown	-0.690763	0.00435469	0.690763	0.00435469	0.455185	0.0882094	0.259964	0.349418	0.0968259	0.731388	-0.00269214	0.992403	-0.384725	0.156784	-0.730346	0.00198837	0.549217	0.0339612	0.1965	0.482736	0.00600581	0.983052	0.00657874	0.981436	0.413042	0.125966	-0.0699162	0.804448
NDST2	brown	-0.956677	2.4366e-08	0.956677	2.4366e-08	-0.22158	0.427389	-0.333803	0.224016	-0.446719	0.0950523	0.15245	0.587543	-0.481577	0.0691227	-0.612067	0.015302	0.966529	4.66429e-09	0.784789	0.000529849	0.659783	0.00744329	0.312704	0.256467	0.108779	0.699571	-0.0626299	0.824518
KCNAB2	brown	-0.730179	0.00199553	0.730179	0.00199553	-0.415207	0.123795	-0.487141	0.0655143	-0.751163	0.00124649	-0.116196	0.680058	-0.662847	0.00707749	-0.447731	0.0942155	0.883548	1.25854e-05	0.744104	0.00146737	0.776793	0.000657764	0.503208	0.0558599	0.058766	0.835203	0.134711	0.63218
GCM1	brown	0.544522	0.0358379	-0.544522	0.0358379	-0.0188175	0.94693	0.277679	0.316327	0.418847	0.120203	0.189256	0.499333	0.617967	0.0140818	0.588613	0.0209768	-0.687397	0.00462973	-0.286456	0.300628	-0.582168	0.0227863	-0.321056	0.243297	-0.298961	0.279066	-0.0668796	0.812799
DGKE	brown	-0.692887	0.00418796	0.692887	0.00418796	-0.490024	0.0636991	-0.729239	0.00203605	-0.491827	0.0625824	0.233587	0.4021	-0.269613	0.331162	-0.405745	0.133474	0.731539	0.00193803	0.575226	0.0248662	0.605167	0.0168304	0.408077	0.131042	0.0328534	0.907468	-0.474968	0.073593
CHST1	brown	-0.44365	0.0976224	0.44365	0.0976224	-0.161285	0.565804	-0.171161	0.541913	-0.643109	0.00970213	-0.263311	0.343024	-0.680373	0.00524791	-0.351704	0.198611	0.592939	0.0198251	0.464333	0.0812161	0.676662	0.00559996	0.358349	0.189672	0.0861094	0.760264	0.399824	0.139786
BARX2	brown	-0.901321	4.48307e-06	0.901321	4.48307e-06	0.0419444	0.882011	-0.227686	0.414429	-0.272647	0.325536	0.0775062	0.783662	-0.497808	0.0589803	-0.75357	0.00117762	0.875956	1.86172e-05	0.495471	0.0603693	0.499173	0.0581798	0.293026	0.289181	0.328649	0.231693	-0.155714	0.579471
APOL1	brown	-0.547408	0.0346751	0.547408	0.0346751	0.0373188	0.894952	-0.137749	0.624444	-0.353932	0.195583	-0.240568	0.387768	-0.414998	0.124004	-0.398567	0.141151	0.568042	0.0271672	0.323413	0.239656	0.333194	0.224916	0.458979	0.0852593	0.377617	0.165244	0.230747	0.40801
FCN3	brown	0.472081	0.0756091	-0.472081	0.0756091	-0.172645	0.538362	-0.055081	0.845419	-0.19867	0.477817	-0.334256	0.223351	0.050416	0.858383	0.431541	0.108239	-0.415837	0.123168	-0.219046	0.432828	-0.299028	0.278953	0.172004	0.539896	-0.065623	0.816261	0.199846	0.475161
INE1	brown	-0.815904	0.000208097	0.815904	0.000208097	-0.0211885	0.940254	-0.251284	0.36631	-0.351973	0.198244	-0.0966754	0.731791	-0.477688	0.0717288	-0.586102	0.0216681	0.826697	0.000144459	0.490674	0.0632952	0.299964	0.277377	0.442103	0.0989365	0.384589	0.156944	0.0183587	0.948223
CDC14A	brown	-0.882408	1.33699e-05	0.882408	1.33699e-05	0.203739	0.46642	-0.0327159	0.907854	-0.163344	0.560785	0.0790261	0.779515	-0.483161	0.0680813	-0.790679	0.000449221	0.783127	0.000554606	0.477684	0.0717313	0.373477	0.170307	0.179303	0.522559	0.346498	0.205799	-0.135268	0.630758
TCAP	brown	-0.903046	4.01468e-06	0.903046	4.01468e-06	-0.277812	0.316086	-0.406537	0.132645	-0.459832	0.0846056	0.106219	0.706348	-0.39649	0.143427	-0.523103	0.0453995	0.879552	1.55155e-05	0.725531	0.00220236	0.529372	0.0424257	0.449414	0.0928345	0.17379	0.53563	-0.129993	0.64426
STK16	brown	-0.684593	0.00486918	0.684593	0.00486918	-0.285067	0.303081	-0.628662	0.0120635	-0.714875	0.00274175	-0.371711	0.172498	-0.660284	0.00738253	-0.546502	0.0350372	0.764317	0.000906609	0.408524	0.130579	0.256344	0.356409	0.775756	0.000676052	0.448207	0.093823	-0.191342	0.494527
SCARF1	brown	-0.767904	0.000828341	0.767904	0.000828341	0.194911	0.486353	0.0422848	0.881059	-0.091559	0.74554	0.0880811	0.754927	-0.383044	0.158759	-0.643426	0.00965467	0.693343	0.00415283	0.446763	0.0950158	0.291158	0.29241	0.0609294	0.829217	0.22893	0.411813	-0.0103192	0.970884
LY6D	brown	0.775214	0.000685774	-0.775214	0.000685774	0.173164	0.537122	-0.00363707	0.989736	0.0876094	0.756203	-0.475499	0.0732265	0.0892938	0.751651	0.343444	0.210092	-0.663744	0.00697316	-0.771524	0.000755003	-0.551183	0.0331972	0.0863477	0.759618	0.209128	0.454451	0.02475	0.930232
OR7E2P	brown	-0.8193	0.000185993	0.8193	0.000185993	-0.382441	0.15947	-0.50294	0.056012	-0.550858	0.0333228	0.0593753	0.833517	-0.483233	0.0680344	-0.515779	0.0490656	0.86081	3.78945e-05	0.684234	0.00490053	0.595736	0.0191067	0.448276	0.0937667	0.0953667	0.735301	-0.194443	0.487421
OR6A2	brown	-0.739642	0.00162256	0.739642	0.00162256	-0.149346	0.595259	-0.220062	0.430643	-0.530856	0.0417433	-0.220369	0.429985	-0.599447	0.0181844	-0.485514	0.0665552	0.784528	0.00053368	0.583944	0.0222762	0.379063	0.163499	0.53547	0.0396745	0.295504	0.284932	0.194662	0.486922
PLA2G4C	brown	-0.467176	0.0791254	0.467176	0.0791254	-0.333157	0.22497	-0.505444	0.0546042	-0.159882	0.569231	0.444635	0.0967923	0.0133622	0.962303	-0.272896	0.325078	0.45922	0.0850742	0.386952	0.154195	0.496733	0.0596167	-0.0108046	0.969515	-0.164933	0.556926	-0.533193	0.0406856
PDE8B	brown	0.329166	0.230916	-0.329166	0.230916	0.0062094	0.982478	0.338266	0.217501	0.343624	0.209838	0.156037	0.578675	0.5144	0.04978	0.491627	0.0627055	-0.476498	0.07254	-0.0882608	0.754442	-0.501473	0.0568494	-0.238087	0.39283	-0.224366	0.421451	0.0874598	0.756608
RFXANK	brown	-0.422145	0.117011	0.422145	0.117011	-0.0308019	0.913226	0.154801	0.581725	-0.356318	0.192376	-0.207159	0.458807	-0.378682	0.163958	-0.140284	0.618019	0.449053	0.0931299	0.452479	0.0903572	0.222326	0.425794	0.249764	0.369313	0.0938971	0.739248	0.569066	0.0268296
TP63	brown	-0.909409	2.62353e-06	0.909409	2.62353e-06	-0.0769166	0.785272	-0.045303	0.872631	-0.316575	0.250309	0.131055	0.641533	-0.420033	0.119048	-0.516744	0.0485706	0.910591	2.41584e-06	0.759784	0.00101397	0.593482	0.0196841	0.192049	0.492901	0.0905798	0.74818	0.247559	0.373694
SKAP1	brown	-0.799606	0.000346319	0.799606	0.000346319	-0.199752	0.475374	-0.462971	0.0822311	-0.73866	0.00165845	-0.264455	0.340853	-0.824835	0.000154112	-0.690051	0.00441174	0.910456	2.43888e-06	0.574554	0.025075	0.675414	0.00572243	0.616174	0.0144444	0.33855	0.21709	0.0279328	0.921284
DNAH17	brown	0.648806	0.00887732	-0.648806	0.00887732	-0.317923	0.248188	-0.374006	0.169654	-0.0796785	0.777736	0.0111185	0.96863	0.275084	0.321057	0.472621	0.0752291	-0.530893	0.0417267	-0.419345	0.119717	-0.00253033	0.992859	-0.0291728	0.9178	-0.248199	0.372421	-0.262572	0.344429
RNASET2	brown	-0.767405	0.000838892	0.767405	0.000838892	-0.23833	0.392332	-0.458552	0.0855879	-0.697713	0.00382783	-0.196639	0.48242	-0.765573	0.000878552	-0.646205	0.00924673	0.872522	2.2042e-05	0.575829	0.0246799	0.69203	0.00425462	0.563893	0.0285673	0.266317	0.337337	-0.00819273	0.976882
PTCH2	brown	0.694935	0.00403195	-0.694935	0.00403195	0.0238044	0.932892	-0.0629345	0.823677	0.0792692	0.778852	-0.20294	0.468208	0.13677	0.626934	0.324752	0.237605	-0.58046	0.0232854	-0.613877	0.0149194	-0.189022	0.499871	-0.0749514	0.790644	-0.0417969	0.882423	-0.087785	0.755728
KCNK5	brown	0.893122	7.37992e-06	-0.893122	7.37992e-06	-0.164735	0.557407	-0.0689183	0.80719	0.258869	0.351524	0.0441788	0.875769	0.535762	0.039546	0.677824	0.00548775	-0.832138	0.00011905	-0.594118	0.0195198	-0.425991	0.113363	-0.295638	0.284703	-0.35132	0.199136	-0.215524	0.440446
CHRD	brown	-0.880731	1.45978e-05	0.880731	1.45978e-05	-0.166064	0.554187	-0.427031	0.11239	-0.378029	0.164745	0.126626	0.652931	-0.412737	0.126274	-0.630233	0.0117869	0.881086	1.43303e-05	0.634893	0.0109958	0.545894	0.0352817	0.365147	0.180801	0.233601	0.402071	-0.243854	0.381117
ABCB11	brown	-0.839134	9.18961e-05	0.839134	9.18961e-05	-0.369856	0.174818	-0.440363	0.100429	-0.542448	0.0366915	0.224258	0.42168	-0.431528	0.108251	-0.465585	0.0802903	0.894597	6.76751e-06	0.81179	0.000237719	0.823642	0.000160574	0.270588	0.329349	-0.0510594	0.856593	-0.0352222	0.900826
SOCS1	brown	-0.862184	3.56517e-05	0.862184	3.56517e-05	-0.127153	0.651572	-0.269282	0.33178	-0.551524	0.0330664	-0.158116	0.573562	-0.624375	0.0128436	-0.581823	0.0228866	0.916641	1.55519e-06	0.681495	0.00514498	0.544596	0.0358077	0.536677	0.039146	0.324166	0.238502	0.184473	0.510432
DDX3Y	brown	0.846147	7.00178e-05	-0.846147	7.00178e-05	0.381269	0.160861	0.503997	0.0554146	0.634775	0.0110153	0.0443089	0.875406	0.505874	0.0543647	0.487154	0.0655058	-0.868742	2.64006e-05	-0.730197	0.00199474	-0.580445	0.0232897	-0.58733	0.0213279	-0.177926	0.52581	0.0801708	0.776395
EIF3C	brown	0.692274	0.00423553	-0.692274	0.00423553	-0.115263	0.682502	0.295359	0.285178	0.27635	0.318745	0.181545	0.517285	0.499125	0.0582077	0.681269	0.00516563	-0.708282	0.00312511	-0.243762	0.381303	-0.182308	0.515495	-0.46472	0.080929	-0.551086	0.0332347	0.191162	0.49494
STX11	brown	-0.751799	0.00122798	0.751799	0.00122798	0.148022	0.598563	-0.187682	0.502972	-0.407079	0.132079	-0.219319	0.432241	-0.742062	0.00153684	-0.793431	0.000415149	0.824972	0.000153385	0.351696	0.198621	0.419887	0.11919	0.322987	0.240312	0.423805	0.115427	0.0166938	0.952913
STX10	brown	0.685791	0.00476564	-0.685791	0.00476564	-0.158333	0.573028	-0.0480946	0.864847	-0.204369	0.465014	-0.474592	0.073853	0.0775426	0.783562	0.579697	0.0235109	-0.531747	0.0413377	-0.337759	0.218235	-0.269539	0.331301	0.225832	0.418341	-0.0291001	0.918005	0.372879	0.171047
KRT37	brown	-0.570531	0.0263524	0.570531	0.0263524	-0.298407	0.280001	-0.362901	0.183702	-0.505749	0.0544346	-0.104746	0.710257	-0.39294	0.147373	-0.280757	0.310768	0.647707	0.00903195	0.463944	0.0815049	0.424809	0.114476	0.435029	0.105102	0.114789	0.683745	0.102777	0.715493
S1PR4	brown	-0.612645	0.0151789	0.612645	0.0151789	-0.358812	0.18906	-0.496889	0.0595241	-0.756646	0.00109414	-0.165561	0.555404	-0.653948	0.00818083	-0.441297	0.0996258	0.756156	0.00110711	0.602787	0.0173841	0.738616	0.00166005	0.468137	0.0784274	0.0891559	0.752023	0.050805	0.857301
DNAH11	brown	-0.979742	1.84135e-10	0.979742	1.84135e-10	-0.103537	0.71347	-0.269763	0.330883	-0.399053	0.140622	0.102905	0.715153	-0.522965	0.0454667	-0.69424	0.00408438	0.965078	6.12476e-09	0.712197	0.00289264	0.5859	0.0217247	0.332617	0.225769	0.223076	0.424194	-0.0624664	0.82497
B3GALT1	brown	-0.344737	0.208267	0.344737	0.208267	-0.486207	0.0661106	-0.53225	0.0411103	-0.495607	0.0602881	0.107592	0.702711	-0.153894	0.583967	-0.028045	0.920969	0.463449	0.0818742	0.469981	0.077101	0.635421	0.0109087	0.331472	0.227469	-0.111409	0.69263	0.0115232	0.967489
PAGE1	brown	-0.941625	1.63185e-07	0.941625	1.63185e-07	-0.00683724	0.980706	-0.316468	0.250478	-0.420897	0.118212	-0.0556372	0.843875	-0.618686	0.0139385	-0.782492	0.000564316	0.939555	2.03624e-07	0.559966	0.0299422	0.438541	0.102009	0.440277	0.100503	0.408097	0.131022	-0.136639	0.627267
EED	brown	0.503171	0.0558812	-0.503171	0.0558812	0.296863	0.282617	0.316325	0.250705	0.598718	0.0183629	0.0723687	0.797718	0.539571	0.0379	0.322114	0.241659	-0.662862	0.00707575	-0.495974	0.0600686	-0.729894	0.00200772	-0.257166	0.354815	0.0404384	0.886221	-0.206118	0.461118
CTNNAL1	brown	0.611684	0.015384	-0.611684	0.015384	-0.00469951	0.986738	-0.171393	0.541358	0.162241	0.563472	-0.224107	0.422	0.337236	0.218994	0.385143	0.156296	-0.599342	0.0182101	-0.603731	0.017163	-0.535973	0.0394536	0.13109	0.641443	0.130253	0.643591	-0.240396	0.388118
ADAM19	brown	-0.798667	0.000356142	0.798667	0.000356142	0.0148651	0.958067	0.0441581	0.875827	-0.319718	0.245378	0.117634	0.676294	-0.532796	0.0408642	-0.572096	0.0258497	0.81994	0.000182049	0.668164	0.00647643	0.663795	0.00696717	0.0251323	0.929157	0.0109708	0.969047	0.267644	0.334843
MYH13	brown	-0.190772	0.495838	0.190772	0.495838	-0.307491	0.264903	-0.404539	0.134743	-0.189158	0.499558	0.370086	0.174529	-0.0318577	0.910262	-0.0826454	0.769663	0.319519	0.245689	0.270123	0.330213	0.559621	0.0300654	-0.13645	0.627747	-0.266207	0.337543	-0.221543	0.427469
HRK	brown	-0.798286	0.000360187	0.798286	0.000360187	-0.111437	0.692556	-0.482231	0.0686917	-0.685475	0.00479278	-0.373968	0.169702	-0.802336	0.000319027	-0.727634	0.00210673	0.870759	2.39937e-05	0.453099	0.089862	0.382748	0.159108	0.723333	0.00230595	0.530311	0.0419932	-0.083768	0.766613
TNFSF14	brown	-0.923217	9.26471e-07	0.923217	9.26471e-07	-0.0572449	0.839417	-0.331382	0.227602	-0.456963	0.0868177	-0.0636979	0.82157	-0.62303	0.0130962	-0.752635	0.00120401	0.941579	1.63992e-07	0.554876	0.0317978	0.47994	0.0702114	0.423669	0.115556	0.355115	0.193989	-0.122343	0.664026
TNFSF13	brown	-0.75156	0.00123491	0.75156	0.00123491	-0.272577	0.325666	-0.540717	0.0374151	-0.530378	0.0419623	-0.126092	0.654312	-0.507471	0.0534835	-0.546591	0.0350017	0.789021	0.000470831	0.506969	0.0537594	0.328017	0.232645	0.607488	0.0163038	0.33754	0.218552	-0.255668	0.357724
TNFSF9	brown	-0.759349	0.00102479	0.759349	0.00102479	-0.351143	0.199377	-0.662355	0.00713524	-0.551482	0.0330824	-0.0191364	0.946032	-0.428231	0.111276	-0.529496	0.0423686	0.778584	0.000627143	0.555416	0.0315969	0.504726	0.0550051	0.608029	0.0161829	0.269332	0.331687	-0.359467	0.188194
ADAM23	brown	-0.68892	0.00450364	0.68892	0.00450364	-0.121154	0.667116	-0.134988	0.631472	-0.238359	0.392273	0.0943865	0.737933	-0.27552	0.32026	-0.406305	0.132887	0.685194	0.00481699	0.564027	0.0285213	0.364006	0.182271	0.176205	0.529885	0.0834599	0.76745	-0.0227476	0.935866
ADAM18	brown	-0.949322	6.63244e-08	0.949322	6.63244e-08	-0.10781	0.702135	-0.207065	0.459016	-0.453757	0.0893386	0.0256964	0.927571	-0.553825	0.0321918	-0.625052	0.0127179	0.960804	1.28391e-08	0.738337	0.00167037	0.629119	0.0119824	0.371707	0.172503	0.216181	0.439019	0.132429	0.638012
TNFRSF14	brown	-0.740401	0.0015953	0.740401	0.0015953	-0.466483	0.079631	-0.341737	0.212516	-0.386717	0.154467	0.470739	0.0765601	-0.181365	0.517708	-0.265697	0.338505	0.76577	0.000874202	0.841556	8.37809e-05	0.851104	5.73077e-05	0.00304684	0.991402	-0.348074	0.203605	-0.0493623	0.861316
RAB11A	brown	0.454555	0.0887059	-0.454555	0.0887059	0.454079	0.0890827	0.295877	0.284295	0.590622	0.0204357	-0.102714	0.71566	0.461259	0.0835199	0.195605	0.484771	-0.597491	0.0186661	-0.670547	0.00622042	-0.799431	0.000348138	-0.137529	0.625002	0.290672	0.293252	-0.188332	0.501468
FADD	brown	0.695228	0.00401004	-0.695228	0.00401004	0.0969291	0.731111	0.105039	0.70948	0.0566139	0.841166	-0.44479	0.0966623	0.170565	0.543342	0.453952	0.0891839	-0.625058	0.0127168	-0.591352	0.0202417	-0.489428	0.0640714	0.0979266	0.72844	0.111491	0.692415	0.191379	0.49444
SIGLEC5	brown	-0.748854	0.00131554	0.748854	0.00131554	-0.0682265	0.809093	-0.263469	0.342724	-0.377705	0.165138	-0.137048	0.626227	-0.518778	0.0475392	-0.599054	0.0182804	0.736731	0.00173074	0.435991	0.104248	0.249711	0.369418	0.436869	0.103474	0.33008	0.229545	-0.103473	0.713643
TNFRSF18	brown	-0.857596	4.3602e-05	0.857596	4.3602e-05	-0.218618	0.43375	-0.434855	0.105257	-0.56954	0.0266745	0.0192612	0.945681	-0.615895	0.0145016	-0.643999	0.00956942	0.936852	2.68825e-07	0.671548	0.00611534	0.749563	0.00129402	0.413413	0.125592	0.192409	0.492076	-0.0581805	0.836825
RGS9	brown	-0.75881	0.00103831	0.75881	0.00103831	-0.314297	0.253923	-0.441767	0.0992229	-0.205859	0.461694	0.465225	0.0805555	-0.104403	0.71117	-0.41701	0.122007	0.697682	0.00383012	0.584287	0.0221787	0.501867	0.0566232	0.101604	0.718617	-0.0696569	0.80516	-0.435928	0.104304
DLK1	brown	-0.809729	0.000253805	0.809729	0.000253805	-0.159312	0.570629	-0.39388	0.146322	-0.474288	0.0740645	0.0168721	0.95241	-0.532078	0.0411878	-0.588356	0.0210467	0.885728	1.11913e-05	0.562524	0.0290411	0.561393	0.0294371	0.367911	0.177274	0.233107	0.403094	-0.0463353	0.869752
FBP2	brown	-0.789328	0.000466767	0.789328	0.000466767	-0.173187	0.537068	-0.182859	0.514204	-0.205994	0.461394	0.399986	0.13961	-0.213092	0.445747	-0.420462	0.118633	0.784162	0.000539083	0.718015	0.00257287	0.698307	0.0037853	0.0348961	0.90174	-0.0767331	0.785773	-0.00685949	0.980644
TNFRSF10D	brown	-0.79502	0.000396456	0.79502	0.000396456	-0.100542	0.721452	-0.419988	0.119092	-0.570009	0.0265219	-0.184012	0.511509	-0.648173	0.00896615	-0.675915	0.00567301	0.852736	5.35675e-05	0.496973	0.0594742	0.549205	0.0339659	0.520491	0.0466828	0.374833	0.168638	-0.0731812	0.79549
TNFRSF10C	brown	-0.868802	2.63266e-05	0.868802	2.63266e-05	-0.331257	0.227789	-0.49091	0.0631488	-0.576252	0.0245499	0.0419267	0.88206	-0.519213	0.0473204	-0.546538	0.0350226	0.942076	1.55322e-07	0.722615	0.00234066	0.657644	0.00770733	0.433866	0.106141	0.133853	0.63437	-0.0860689	0.760373
DYRK4	brown	-0.819281	0.000186109	0.819281	0.000186109	-0.373378	0.170429	-0.545279	0.0355302	-0.570387	0.0263991	-0.0399746	0.887519	-0.435769	0.104445	-0.473444	0.0746526	0.819245	0.000186334	0.645631	0.00932992	0.396804	0.143082	0.615845	0.0145116	0.244771	0.379273	-0.21859	0.43381
PEX11A	brown	0.3503	0.200533	-0.3503	0.200533	0.0771504	0.784633	-0.0558004	0.843422	0.499766	0.0578347	0.222849	0.424679	0.63692	0.0106648	0.28621	0.301061	-0.518394	0.0477328	-0.441741	0.0992449	-0.596638	0.0188792	-0.107672	0.702501	0.0565931	0.841224	-0.531558	0.0414235
TRIM24	brown	0.879507	1.55516e-05	-0.879507	1.55516e-05	0.151453	0.590016	0.426481	0.112904	0.470166	0.0769684	-0.0511116	0.856448	0.549087	0.0340121	0.688895	0.00450564	-0.899193	5.12292e-06	-0.562039	0.0292103	-0.544721	0.0357569	-0.379911	0.162481	-0.260674	0.348057	0.220497	0.42971
IL18RAP	brown	-0.832188	0.000118834	0.832188	0.000118834	-0.0405499	0.88591	-0.423399	0.115812	-0.604237	0.0170452	-0.301065	0.275532	-0.797735	0.000366116	-0.804197	0.000301445	0.867829	2.7554e-05	0.437734	0.102713	0.418475	0.120566	0.650146	0.00869149	0.523507	0.0452033	-0.140534	0.617386
IL1RL2	brown	-0.851792	5.57043e-05	0.851792	5.57043e-05	0.240757	0.387384	0.0363796	0.897583	-0.031369	0.911634	0.0366487	0.896829	-0.364888	0.181134	-0.703319	0.00344101	0.746615	0.00138547	0.398424	0.141306	0.124094	0.659482	0.201416	0.471627	0.409063	0.130023	-0.0861776	0.760079
GALR2	brown	-0.582603	0.0226605	0.582603	0.0226605	-0.139327	0.620443	-0.302416	0.273277	-0.463631	0.081738	-0.100612	0.721263	-0.486184	0.066125	-0.444779	0.096671	0.698184	0.00379406	0.445391	0.0961581	0.637406	0.0105866	0.35071	0.19997	0.186004	0.506867	0.10262	0.715912
CDKL1	brown	-0.712772	0.00285968	0.712772	0.00285968	0.059621	0.832837	-0.301726	0.274425	-0.184456	0.510473	0.0872224	0.75725	-0.323258	0.239896	-0.625337	0.0126651	0.674325	0.00583099	0.358838	0.189025	0.409065	0.130021	0.302577	0.273008	0.361404	0.185652	-0.250561	0.367736
DPM2	brown	0.172953	0.537627	-0.172953	0.537627	-0.0909566	0.747164	0.276992	0.317575	-0.2593	0.350696	-0.303272	0.271853	-0.107437	0.703123	0.367109	0.178292	-0.0817905	0.771987	0.145304	0.60537	0.00973728	0.972525	0.0748295	0.790977	-0.143065	0.611	0.765093	0.000889176
HESX1	brown	-0.840245	8.80954e-05	0.840245	8.80954e-05	0.0117839	0.966753	-0.297288	0.281896	-0.355125	0.193975	0.0160479	0.954733	-0.539007	0.0381407	-0.755576	0.00112261	0.814667	0.000216665	0.495882	0.0601235	0.502178	0.056446	0.334015	0.223705	0.337513	0.218591	-0.240235	0.388445
INPP4B	brown	-0.629911	0.0118432	0.629911	0.0118432	-0.0381018	0.89276	-0.15072	0.591837	-0.646246	0.00924091	-0.413756	0.125247	-0.81966	0.000183768	-0.534281	0.0402003	0.772802	0.000730413	0.480219	0.0700249	0.480222	0.0700229	0.510984	0.0515813	0.339527	0.215681	0.414484	0.124517
FGF16	brown	-0.472779	0.0751183	0.472779	0.0751183	-0.415978	0.123028	-0.364497	0.181638	-0.592859	0.0198459	-0.154432	0.582637	-0.364918	0.181096	-0.183321	0.513123	0.534086	0.040287	0.529732	0.0422595	0.509664	0.0522899	0.476943	0.0722358	0.0151949	0.957137	0.0737903	0.793822
LIN7A	brown	0.557035	0.0310005	-0.557035	0.0310005	-0.0538595	0.84881	0.0741389	0.792868	0.540599	0.037465	0.390422	0.150217	0.772185	0.000742211	0.538452	0.0383783	-0.676327	0.00563261	-0.412645	0.126367	-0.376517	0.166579	-0.400309	0.139261	-0.329715	0.230092	-0.347778	0.204016
SOCS2	brown	0.431761	0.108039	-0.431761	0.108039	0.571634	0.0259974	0.438792	0.10179	0.767009	0.000847346	0.065166	0.817521	0.513433	0.050285	0.132725	0.637255	-0.60831	0.0161202	-0.6386	0.0103965	-0.744725	0.00144676	-0.316721	0.250079	0.240848	0.387199	-0.208093	0.456737
HDAC3	brown	-0.737114	0.00171618	0.737114	0.00171618	-0.176452	0.529299	-0.279275	0.313438	-0.456188	0.0874226	-0.0679365	0.80989	-0.425609	0.113722	-0.426374	0.113004	0.72199	0.00237116	0.605883	0.0166665	0.248446	0.371929	0.422941	0.11625	0.22422	0.421761	0.00757906	0.978614
PROM1	brown	0.408512	0.130592	-0.408512	0.130592	0.222545	0.425328	0.300032	0.277263	0.5776	0.0241394	0.211976	0.448188	0.563708	0.028631	0.346869	0.205282	-0.546156	0.0351763	-0.397596	0.142212	-0.527959	0.0430829	-0.35648	0.192159	-0.106443	0.705756	-0.098358	0.727286
TSC22D1	brown	-0.723239	0.0023105	0.723239	0.0023105	0.0352416	0.900772	-0.189938	0.497758	-0.152318	0.58787	0.0499566	0.859662	-0.262678	0.344229	-0.506746	0.0538825	0.658352	0.00761912	0.390455	0.15018	0.136989	0.626376	0.320823	0.243659	0.358154	0.18993	-0.141957	0.613791
KAT2B	brown	0.398947	0.140737	-0.398947	0.140737	0.406041	0.133164	0.381717	0.160329	0.550445	0.0334826	-0.119592	0.671184	0.352402	0.197659	0.175255	0.532142	-0.514693	0.0496272	-0.520236	0.0468099	-0.685567	0.0047849	-0.123575	0.660826	0.219962	0.430858	-0.0383693	0.892011
FCGBP	brown	-0.292002	0.290948	0.292002	0.290948	0.112497	0.689767	0.201451	0.471548	-0.176362	0.529514	-0.112373	0.690094	-0.391896	0.148548	-0.227816	0.414155	0.399924	0.139677	0.271612	0.327449	0.402104	0.137332	0.0301425	0.915077	0.0534543	0.849935	0.532657	0.0409265
PROZ	brown	-0.652162	0.00841767	0.652162	0.00841767	-0.313613	0.255013	-0.698789	0.00375107	-0.679483	0.00533069	-0.183568	0.512547	-0.640484	0.0101018	-0.575732	0.0247099	0.77852	0.000628207	0.439802	0.100913	0.489985	0.0637237	0.603552	0.0172046	0.310152	0.260577	-0.279119	0.31372
STK19	brown	-0.553583	0.0322829	0.553583	0.0322829	-0.27082	0.328917	-0.561126	0.0295311	-0.675588	0.00570521	-0.352266	0.197845	-0.640721	0.0100651	-0.467312	0.0790264	0.680732	0.00521483	0.29635	0.283488	0.292091	0.290795	0.659958	0.00742206	0.365288	0.180621	-0.109512	0.697636
LDB1	brown	-0.701939	0.0035332	0.701939	0.0035332	-0.413558	0.125446	-0.326886	0.234356	-0.628055	0.0121717	-0.110759	0.694343	-0.453418	0.0896081	-0.252046	0.36481	0.75846	0.00104718	0.784004	0.000541431	0.438845	0.101743	0.531158	0.0416055	0.0655608	0.816432	0.223786	0.422683
APLN	brown	-0.667262	0.00657542	0.667262	0.00657542	-0.0714925	0.800121	0.113206	0.687901	-0.403315	0.13604	0.0119762	0.966211	-0.505054	0.0548214	-0.369094	0.175778	0.729555	0.00202234	0.738359	0.00166956	0.70783	0.00315286	0.0863811	0.759528	-0.0642348	0.820088	0.520439	0.0467087
PER3	brown	0.797662	0.000366903	-0.797662	0.000366903	0.211257	0.449765	0.332883	0.225375	0.709169	0.00307117	0.227227	0.415396	0.746499	0.00138917	0.573591	0.0253764	-0.909065	2.68666e-06	-0.666313	0.00668094	-0.659539	0.00747302	-0.51	0.0521092	-0.229574	0.410463	-0.211397	0.449459
PER2	brown	0.698633	0.00376208	-0.698633	0.00376208	0.41086	0.12818	0.585986	0.0217005	0.817697	0.000196176	0.159149	0.571028	0.716275	0.00266537	0.504814	0.0549557	-0.852654	5.37492e-05	-0.653901	0.00818698	-0.792703	0.000423956	-0.548269	0.0343339	-0.118172	0.674889	-0.00662774	0.981298
ARHGEF7	brown	-0.787346	0.000493511	0.787346	0.000493511	0.0348662	0.901824	0.133069	0.636372	-0.250003	0.36884	0.123288	0.66157	-0.469928	0.0771386	-0.531721	0.0413498	0.75989	0.00101133	0.685059	0.0048287	0.573893	0.0252814	0.0318713	0.910224	0.0108196	0.969473	0.284418	0.304232
VNN2	brown	-0.727867	0.00209634	0.727867	0.00209634	-0.000872832	0.997537	-0.334018	0.223701	-0.525325	0.0443282	-0.247671	0.373472	-0.729361	0.00203072	-0.730292	0.00199071	0.766809	0.000851633	0.351368	0.199069	0.436733	0.103593	0.533003	0.040771	0.456104	0.0874887	-0.0893182	0.751585
SPHK1	brown	-0.313527	0.25515	0.313527	0.25515	-0.258111	0.352987	-0.0597717	0.832419	-0.587045	0.0214066	-0.32798	0.232701	-0.458717	0.0854606	-0.0447905	0.874062	0.436861	0.10348	0.533036	0.0407564	0.349422	0.201741	0.361013	0.186164	-0.00939393	0.973494	0.549468	0.033863
SLC5A6	brown	-0.474353	0.0740194	0.474353	0.0740194	-0.246228	0.376352	-0.0122114	0.965548	-0.403412	0.135937	0.015451	0.956415	-0.292806	0.28956	-0.0907665	0.747676	0.50386	0.0554915	0.611689	0.0153828	0.373112	0.170758	0.130297	0.643479	-0.152419	0.587618	0.391479	0.149019
MTMR3	brown	0.741633	0.00155176	-0.741633	0.00155176	0.22696	0.415958	0.537387	0.0388376	0.790087	0.000456843	0.384265	0.157323	0.823165	0.000163218	0.635817	0.0108439	-0.866422	2.94127e-05	-0.484706	0.0670762	-0.524703	0.0446264	-0.74907	0.00130897	-0.438692	0.101876	-0.00951826	0.973143
CCNA1	brown	-0.683242	0.00498801	0.683242	0.00498801	-0.18596	0.506971	-0.323658	0.239281	-0.579612	0.023536	-0.294115	0.287308	-0.535284	0.0397564	-0.437552	0.102873	0.72845	0.00207057	0.524575	0.0446879	0.430661	0.10904	0.633649	0.0112029	0.33692	0.219453	0.147901	0.598866
CPNE1	brown	0.599913	0.0180713	-0.599913	0.0180713	0.0357277	0.899409	0.352427	0.197625	0.431945	0.107872	0.243698	0.381433	0.557109	0.0309734	0.563925	0.0285564	-0.654021	0.00817129	-0.220811	0.429037	-0.264673	0.34044	-0.504417	0.0551785	-0.429668	0.10995	0.0983684	0.727258
AP1G2	brown	-0.593481	0.0196843	0.593481	0.0196843	-0.48596	0.0662684	-0.633836	0.0111715	-0.568251	0.0270979	0.172744	0.538126	-0.376316	0.166824	-0.339866	0.215194	0.730132	0.00199754	0.572042	0.0258668	0.727945	0.00209287	0.253275	0.362396	-0.114848	0.683589	-0.209294	0.454086
ENDOU	brown	0.451873	0.0908435	-0.451873	0.0908435	-0.119047	0.672605	-0.421739	0.117401	0.0145224	0.959033	-0.120642	0.668448	0.205888	0.461629	0.184527	0.510307	-0.420414	0.118679	-0.496197	0.0599355	-0.264605	0.340568	0.192953	0.49083	0.135169	0.631011	-0.522163	0.0458583
CACNA1I	brown	-0.669206	0.00636346	0.669206	0.00636346	-0.223965	0.422303	-0.459712	0.0846973	-0.685779	0.00476673	-0.249346	0.370142	-0.667833	0.00651259	-0.488716	0.0645181	0.811895	0.00023692	0.517514	0.0481783	0.58467	0.0220702	0.606399	0.0165493	0.319028	0.246456	0.14693	0.601294
CACNA1H	brown	-0.849442	6.13363e-05	0.849442	6.13363e-05	-0.108261	0.700941	-0.135113	0.631154	-0.571859	0.0259253	-0.168122	0.549218	-0.672129	0.00605494	-0.54924	0.033952	0.92435	8.43479e-07	0.733422	0.00186068	0.60667	0.0164879	0.427518	0.111937	0.224803	0.420522	0.365587	0.180237
CACNA1G	brown	-0.786216	0.000509305	0.786216	0.000509305	-0.353523	0.196137	-0.559852	0.0299828	-0.619311	0.0138148	-0.0124143	0.964976	-0.53261	0.0409479	-0.515932	0.048987	0.892148	7.80921e-06	0.661645	0.0072193	0.73339	0.00186198	0.509562	0.0523452	0.164484	0.558016	-0.0799917	0.776883
FOXH1	brown	-0.899868	4.9123e-06	0.899868	4.9123e-06	0.0644386	0.819526	-0.10252	0.716176	-0.381478	0.160612	-0.173953	0.535242	-0.604575	0.0169669	-0.687985	0.00458067	0.893067	7.40381e-06	0.588679	0.0209588	0.362405	0.184346	0.438157	0.102343	0.407593	0.131545	0.14228	0.612978
PHOX2B	brown	-0.624823	0.0127603	0.624823	0.0127603	-0.274403	0.322305	-0.550341	0.0335229	-0.434103	0.105928	0.0921237	0.744019	-0.357018	0.191442	-0.444174	0.0971799	0.713306	0.00282936	0.454154	0.0890237	0.516591	0.0486489	0.293951	0.28759	0.111264	0.693014	-0.253274	0.362399
MBD4	brown	-0.692052	0.00425282	0.692052	0.00425282	0.291008	0.292669	-0.0540802	0.848197	-0.140779	0.616768	-0.0885924	0.753546	-0.467034	0.0792286	-0.7507	0.00126009	0.584507	0.0221164	0.190837	0.495688	0.199897	0.475046	0.288319	0.297355	0.509815	0.0522089	-0.2065	0.460269
MBD2	brown	-0.541463	0.0371019	0.541463	0.0371019	0.502145	0.0564644	0.313322	0.255478	0.320446	0.244245	0.211592	0.449031	-0.127198	0.651455	-0.551097	0.0332306	0.455193	0.0882028	0.178622	0.524165	0.0810077	0.774117	-0.247823	0.373168	0.260261	0.348849	0.0402526	0.886741
WASF1	brown	-0.830401	0.000126726	0.830401	0.000126726	0.279599	0.312852	0.209842	0.452876	-0.0165864	0.953215	0.10539	0.708549	-0.353422	0.196274	-0.628817	0.0120359	0.738987	0.00164641	0.489853	0.0638055	0.241104	0.386679	0.0332647	0.906315	0.276767	0.317985	0.15504	0.581135
BAIAP3	brown	-0.839371	9.1076e-05	0.839371	9.1076e-05	-0.423427	0.115786	-0.415976	0.12303	-0.588176	0.0210959	0.180156	0.520549	-0.438771	0.101808	-0.400402	0.139161	0.926317	7.14151e-07	0.86168	3.64608e-05	0.843172	7.87041e-05	0.296678	0.282931	-0.0862986	0.759751	0.0894757	0.75116
CDK5R2	brown	-0.430739	0.10897	0.430739	0.10897	0.116985	0.677991	-0.330036	0.229611	-0.103735	0.712944	-0.00238319	0.993275	-0.288812	0.296494	-0.576488	0.0244779	0.419797	0.119277	0.0411419	0.884254	0.114807	0.683697	0.209747	0.453086	0.386224	0.155038	-0.493457	0.0615853
AP3D1	brown	-0.739723	0.00161964	0.739723	0.00161964	0.0207957	0.941359	0.127761	0.650004	-0.197961	0.479422	0.202955	0.468175	-0.374219	0.169392	-0.435597	0.104597	0.780484	0.000595917	0.669464	0.00633575	0.606076	0.0166226	-0.0876887	0.755989	-0.0569959	0.840107	0.358504	0.189466
HIST1H3F	brown	0.665411	0.00678239	-0.665411	0.00678239	-0.178814	0.523712	0.174894	0.532999	-0.128695	0.647598	-0.348196	0.203436	0.132418	0.638039	0.675995	0.00566511	-0.520861	0.0464993	-0.195974	0.483932	-0.140406	0.61771	0.0458743	0.871037	-0.243458	0.381916	0.614808	0.0147255
HIST1H2BJ	brown	-0.32128	0.24295	0.32128	0.24295	-0.518543	0.0476572	-0.562129	0.029179	-0.560317	0.0298173	0.0974791	0.729638	-0.271809	0.327085	-0.0867023	0.758658	0.507922	0.0532365	0.45073	0.0917656	0.657092	0.00777668	0.185728	0.507508	-0.22335	0.423611	-0.0377832	0.893652
MGAM	brown	-0.756992	0.00108505	0.756992	0.00108505	-0.189887	0.497875	-0.630222	0.0117889	-0.523426	0.0452426	-0.109977	0.696408	-0.544435	0.0358734	-0.68092	0.00519752	0.759652	0.00101724	0.365483	0.18037	0.354961	0.194196	0.61532	0.0146196	0.436985	0.103371	-0.458293	0.0857873
CHRNA6	brown	-0.762905	0.000939014	0.762905	0.000939014	-0.234804	0.399582	-0.174249	0.534535	-0.312155	0.257348	0.182984	0.513911	-0.307319	0.265185	-0.395403	0.144628	0.715371	0.0027145	0.729555	0.00202236	0.484956	0.0669149	0.260659	0.348086	0.0107166	0.969763	0.00201925	0.994302
WASL	brown	-0.206363	0.460574	0.206363	0.460574	0.154484	0.582508	0.489468	0.0640461	-0.0690217	0.806906	-0.107559	0.7028	-0.177936	0.525786	0.0368919	0.896148	0.243181	0.382473	0.336615	0.219896	0.255517	0.358018	-0.0503314	0.858619	-0.0382391	0.892375	0.846518	6.89932e-05
TRPA1	brown	-0.9504	5.78252e-08	0.9504	5.78252e-08	-0.228488	0.412742	-0.343523	0.209981	-0.526673	0.0436877	0.0188534	0.946829	-0.543251	0.0363591	-0.599195	0.0182461	0.967066	4.20446e-09	0.781005	0.000587591	0.609161	0.015932	0.451064	0.0914948	0.198992	0.477089	0.0139434	0.960665
PGLYRP1	brown	-0.869195	2.58432e-05	0.869195	2.58432e-05	0.0368062	0.896388	-0.265191	0.33946	-0.233692	0.401882	0.142723	0.61186	-0.454486	0.0887606	-0.738308	0.00167144	0.855648	4.73929e-05	0.479411	0.070566	0.50318	0.0558761	0.232287	0.404798	0.290969	0.292736	-0.210739	0.450903
LIMD1	brown	-0.582101	0.0228057	0.582101	0.0228057	-0.0759188	0.787998	0.233875	0.401504	-0.254833	0.359351	0.134168	0.633564	-0.368895	0.176029	-0.26424	0.341261	0.616858	0.0143054	0.710831	0.0029721	0.608115	0.0161636	-0.0977191	0.728996	-0.218107	0.434854	0.504749	0.0549922
KALRN	brown	-0.779859	0.000606054	0.779859	0.000606054	-0.120146	0.669739	-0.219041	0.432839	-0.62629	0.0124905	-0.240422	0.388065	-0.745585	0.0014186	-0.571358	0.0260859	0.889345	9.16254e-06	0.616534	0.0143711	0.551782	0.0329674	0.466268	0.0797891	0.26821	0.333783	0.287706	0.298429
HAP1	brown	-0.925378	7.73633e-07	0.925378	7.73633e-07	-0.127681	0.65021	-0.299467	0.278213	-0.474319	0.0740432	-0.0217672	0.938625	-0.586347	0.0216	-0.664167	0.00692431	0.956138	2.63676e-08	0.658636	0.00758393	0.564715	0.0282858	0.400556	0.138995	0.251185	0.366506	0.010579	0.970152
F2RL3	brown	-0.688802	0.00451331	0.688802	0.00451331	-0.232731	0.403877	-0.402257	0.137168	-0.458714	0.0854629	0.0164528	0.953592	-0.459531	0.0848357	-0.495673	0.0602482	0.73907	0.00164337	0.473509	0.0746068	0.460884	0.0838042	0.33693	0.219439	0.141712	0.614409	-0.17313	0.537204
SOCS3	brown	-0.434418	0.105647	0.434418	0.105647	0.0629163	0.823727	0.0329575	0.907177	-0.396361	0.143569	-0.187402	0.503621	-0.611318	0.0154624	-0.437241	0.103146	0.572856	0.0256082	0.345343	0.207416	0.551204	0.0331895	0.0677543	0.810392	0.0749583	0.790625	0.376354	0.166778
CLIC3	brown	0.489715	0.063892	-0.489715	0.063892	-0.147584	0.59966	0.178846	0.523636	0.124801	0.657649	0.102256	0.716881	0.393334	0.146932	0.589718	0.0206778	-0.492362	0.0622539	-0.17969	0.521647	-0.16946	0.545996	-0.255855	0.357361	-0.383409	0.158328	0.236217	0.396668
BAZ1B	brown	-0.898742	5.26802e-06	0.898742	5.26802e-06	-0.108407	0.700557	-0.126937	0.652131	-0.135268	0.630757	0.446328	0.0953766	-0.227339	0.415159	-0.533322	0.040628	0.853851	5.11282e-05	0.761289	0.000977241	0.654278	0.00813774	-0.0333958	0.905947	-0.0654981	0.816605	-0.0734674	0.794706
SEMA5A	brown	-0.437386	0.103019	0.437386	0.103019	0.148317	0.597828	0.185515	0.508005	-0.373958	0.169714	-0.269776	0.330859	-0.640221	0.0101425	-0.387284	0.153811	0.567738	0.027268	0.371581	0.172659	0.478788	0.0709849	0.132494	0.637846	0.148948	0.596253	0.645483	0.00935151
TAAR5	brown	-0.934949	3.24525e-07	0.934949	3.24525e-07	-0.0750942	0.790253	-0.273351	0.32424	-0.492601	0.0621077	-0.0459395	0.870856	-0.646528	0.00920019	-0.704399	0.00337019	0.97761	3.51028e-10	0.649317	0.00880614	0.580064	0.0234022	0.398572	0.141146	0.29279	0.289588	0.0526837	0.852076
ARTN	brown	-0.779699	0.000608666	0.779699	0.000608666	-0.178822	0.523693	-0.519076	0.0473893	-0.419013	0.12004	0.101401	0.71916	-0.460183	0.0843379	-0.63572	0.0108597	0.835235	0.000106313	0.479534	0.0704834	0.574713	0.0250253	0.332202	0.226385	0.223909	0.422421	-0.311999	0.257598
MAP7	brown	-0.665986	0.0067175	0.665986	0.0067175	0.0801154	0.776546	-0.0307074	0.913491	-0.348855	0.202524	-0.24265	0.383547	-0.579814	0.0234762	-0.550455	0.0334788	0.678959	0.00537992	0.389409	0.151371	0.22938	0.410868	0.39447	0.145663	0.375446	0.167887	0.1811	0.518329
PRC1	brown	0.474802	0.0737082	-0.474802	0.0737082	0.0849314	0.763457	0.359623	0.187989	0.0251827	0.929015	-0.440584	0.100238	0.10989	0.696636	0.464499	0.0810928	-0.459253	0.0850489	-0.206459	0.460361	-0.475111	0.0734943	0.107925	0.701829	0.0373842	0.894769	0.534761	0.0399871
PIAS2	brown	0.203435	0.467099	-0.203435	0.467099	0.417987	0.121045	0.253868	0.361236	0.51789	0.0479874	-0.0926731	0.74254	0.328418	0.23204	-0.0119975	0.966151	-0.407582	0.131556	-0.452892	0.0900276	-0.681021	0.0051883	0.0328429	0.907498	0.378604	0.164052	-0.303643	0.271237
SYT7	brown	-0.930759	4.81969e-07	0.930759	4.81969e-07	-0.168673	0.547889	-0.395107	0.144956	-0.486639	0.0658339	0.0394851	0.888888	-0.546276	0.0351278	-0.666169	0.00669702	0.96384	7.65782e-09	0.677496	0.00551922	0.636459	0.0107393	0.407637	0.131498	0.239319	0.390312	-0.081158	0.773708
ANGPTL1	brown	0.567459	0.0273607	-0.567459	0.0273607	0.254391	0.360214	0.355224	0.193842	0.682984	0.00501088	0.20203	0.470247	0.685004	0.00483348	0.435849	0.104374	-0.7226	0.00234139	-0.496645	0.0596687	-0.659701	0.00745331	-0.376973	0.166025	-0.0825673	0.769875	-0.197829	0.479721
CLDN6	brown	-0.767275	0.000841652	0.767275	0.000841652	-0.462824	0.0823417	-0.621695	0.0133508	-0.718507	0.0025472	-0.0874238	0.756705	-0.529282	0.0424674	-0.44571	0.0958921	0.826608	0.000144907	0.688057	0.0045747	0.63866	0.010387	0.668935	0.00639264	0.17788	0.525919	-0.124006	0.659709
CLDN2	brown	-0.920831	1.12371e-06	0.920831	1.12371e-06	0.0406764	0.885556	-0.0680186	0.809665	-0.385911	0.155402	-0.043884	0.876592	-0.615006	0.0146845	-0.695206	0.00401169	0.919106	1.28728e-06	0.651098	0.00856135	0.50301	0.0559723	0.29501	0.285775	0.274666	0.321822	0.160361	0.568059
LDB2	brown	-0.914361	1.84288e-06	0.914361	1.84288e-06	-0.0390145	0.890205	-0.106893	0.704563	-0.192119	0.492741	0.300467	0.276533	-0.306818	0.266005	-0.583077	0.0225241	0.855505	4.76818e-05	0.695475	0.00399162	0.595384	0.0191959	0.0794592	0.778334	0.0644251	0.819563	-0.0231511	0.93473
CLDN9	brown	-0.882105	1.35854e-05	0.882105	1.35854e-05	-0.0777503	0.782995	-0.271594	0.327483	-0.581128	0.0230893	-0.208996	0.454743	-0.72611	0.00217567	-0.674487	0.00581472	0.952001	4.68971e-08	0.606327	0.0165656	0.517716	0.0480754	0.510835	0.051661	0.362132	0.184702	0.150416	0.592594
BPY2	brown	-0.857478	4.38242e-05	0.857478	4.38242e-05	-0.204461	0.464807	-0.456112	0.0874824	-0.524766	0.0445959	-0.0117183	0.966939	-0.546935	0.034864	-0.610556	0.0156271	0.92503	7.96751e-07	0.631201	0.0116191	0.601138	0.0177758	0.460841	0.083837	0.261505	0.346466	-0.0784851	0.78099
CDY1	brown	-0.85527	4.81604e-05	0.85527	4.81604e-05	-0.086308	0.759726	-0.247936	0.372943	-0.353945	0.195566	0.0928012	0.742196	-0.50822	0.0530734	-0.632444	0.0114063	0.875449	1.90929e-05	0.592818	0.0198566	0.52045	0.0467032	0.272695	0.325448	0.19509	0.485945	-0.0386132	0.891328
PKMYT1	brown	-0.876817	1.78315e-05	0.876817	1.78315e-05	-0.0358418	0.89909	-0.107317	0.703441	-0.523981	0.044974	-0.155308	0.580472	-0.686535	0.00470225	-0.637893	0.0105088	0.912294	2.14092e-06	0.682329	0.00506956	0.620105	0.013659	0.411334	0.127696	0.266211	0.337536	0.285383	0.302522
TBX19	brown	-0.522379	0.0457526	0.522379	0.0457526	-0.447559	0.0943572	-0.326099	0.235551	-0.196262	0.483276	0.461689	0.0831953	0.0193007	0.945569	-0.0973744	0.729919	0.574635	0.0250496	0.663906	0.0069544	0.616222	0.0144345	-0.0520744	0.85377	-0.35494	0.194225	-0.1085	0.70031
MTMR7	brown	-0.766109	0.000866794	0.766109	0.000866794	-0.147329	0.600295	-0.36612	0.179555	-0.545586	0.0354059	-0.140651	0.61709	-0.607043	0.0164038	-0.571785	0.0259491	0.870645	2.41253e-05	0.582745	0.0226197	0.600686	0.0178845	0.478766	0.0709997	0.28527	0.302722	0.0879904	0.755173
SEC22C	brown	0.712901	0.00285236	-0.712901	0.00285236	0.578148	0.023974	0.653576	0.00822979	0.479708	0.0703669	-0.387566	0.153487	0.212378	0.447308	0.315382	0.252197	-0.760891	0.000986842	-0.755389	0.00112766	-0.754454	0.00115311	-0.236092	0.396925	0.205501	0.462489	0.34899	0.202337
INA	brown	-0.854542	4.96636e-05	0.854542	4.96636e-05	0.0802816	0.776094	-0.154592	0.58224	-0.487657	0.0651868	-0.318219	0.247723	-0.737361	0.00170685	-0.736039	0.00175728	0.86999	2.48888e-05	0.505794	0.0544094	0.318876	0.246693	0.538782	0.0382367	0.498377	0.0586458	0.128098	0.649135
KRT75	brown	-0.41775	0.121278	0.41775	0.121278	-0.0531743	0.850713	0.145597	0.604634	-0.336265	0.220407	-0.0932676	0.740941	-0.367111	0.17829	-0.157211	0.575784	0.517074	0.048402	0.465309	0.0804939	0.476222	0.0727295	0.0595523	0.833027	-0.0500847	0.859305	0.577661	0.024121
SLC16A6	brown	-0.783739	0.000545386	0.783739	0.000545386	-0.0390154	0.890202	-0.386658	0.154535	-0.667303	0.0065709	-0.380215	0.162118	-0.85328	5.23663e-05	-0.777175	0.000651141	0.850592	5.85239e-05	0.434801	0.105305	0.485733	0.066414	0.650631	0.00862501	0.504297	0.0552457	-0.0279978	0.921101
SLC16A5	brown	-0.550292	0.0335419	0.550292	0.0335419	0.0340529	0.904104	0.177455	0.526923	0.125367	0.656186	0.446406	0.0953119	0.0177126	0.950043	-0.247657	0.373499	0.471822	0.0757921	0.42268	0.116499	0.290912	0.292836	-0.324718	0.237657	-0.199399	0.476171	0.0650573	0.81782
P2RX6	brown	0.871267	2.34172e-05	-0.871267	2.34172e-05	-0.27515	0.320937	0.0933781	0.740644	0.0954423	0.735098	0.0164078	0.953719	0.450882	0.0916424	0.846142	7.00303e-05	-0.743647	0.0014827	-0.314545	0.253527	-0.146942	0.601265	-0.300557	0.276381	-0.538312	0.0384385	0.299154	0.278741
CCNB2	brown	-0.623882	0.0129358	0.623882	0.0129358	-0.389512	0.151253	-0.320459	0.244223	-0.7097	0.00303922	-0.220086	0.430593	-0.523558	0.0451788	-0.2572	0.354749	0.689523	0.00445444	0.705738	0.00328399	0.500016	0.0576897	0.566491	0.0276845	0.0932946	0.740868	0.254283	0.360425
TMEM257	brown	-0.379566	0.162895	0.379566	0.162895	-0.211772	0.448637	-0.371613	0.172619	-0.248451	0.371919	0.0614441	0.827794	-0.12796	0.649491	-0.177253	0.527401	0.409319	0.12976	0.266944	0.336157	0.198415	0.478394	0.296947	0.282474	0.128972	0.646886	-0.148622	0.597066
SYNGR2	brown	-0.680399	0.00524554	0.680399	0.00524554	-0.303031	0.272252	-0.618388	0.0139978	-0.83801	9.58774e-05	-0.381461	0.160632	-0.809134	0.000258615	-0.579514	0.0235653	0.82786	0.000138683	0.469423	0.0775006	0.495147	0.0605637	0.729257	0.00203524	0.376711	0.166343	-0.0484694	0.863803
DYRK1B	brown	-0.803015	0.000312521	0.803015	0.000312521	-0.399792	0.13982	-0.554448	0.0319577	-0.631304	0.0116013	-0.0388573	0.890645	-0.514264	0.0498505	-0.464193	0.0813202	0.898546	5.33207e-06	0.679531	0.00532624	0.586457	0.0215694	0.537628	0.0387332	0.15558	0.579801	-0.0616521	0.82722
SLC6A5	brown	-0.545613	0.0353951	0.545613	0.0353951	-0.385221	0.156205	-0.371884	0.172282	-0.643718	0.00961125	-0.0979041	0.728501	-0.470228	0.0769242	-0.234729	0.399736	0.679937	0.00528836	0.64432	0.00952199	0.736398	0.0017435	0.452254	0.090538	0.00484025	0.986341	0.272158	0.32644
SLC28A1	brown	-0.87946	1.55891e-05	0.87946	1.55891e-05	-0.297669	0.281249	-0.548982	0.0340533	-0.532648	0.0409304	0.072958	0.796102	-0.473396	0.0746861	-0.589418	0.0207587	0.911363	2.28779e-06	0.639014	0.0103312	0.591754	0.0201357	0.461791	0.0831181	0.205396	0.462724	-0.238988	0.390987
EXO1	brown	-0.671781	0.00609098	0.671781	0.00609098	0.161614	0.564999	0.0517241	0.854744	-0.5085	0.0529211	-0.49317	0.0617601	-0.813454	0.000225345	-0.626472	0.0124573	0.725839	0.00218812	0.397592	0.142216	0.318143	0.247841	0.516027	0.0489383	0.478556	0.0711413	0.436463	0.103831
LPAR2	brown	-0.617698	0.0141358	0.617698	0.0141358	-0.406205	0.132992	-0.353247	0.196512	-0.530103	0.0420889	0.132425	0.638023	-0.402667	0.13673	-0.319714	0.245384	0.676321	0.00563321	0.725083	0.00222316	0.691753	0.00427632	0.250298	0.368257	-0.131136	0.641326	-0.0142604	0.959771
MAP3K13	brown	-0.883506	1.2614e-05	0.883506	1.2614e-05	-0.0539699	0.848503	-0.404462	0.134825	-0.531145	0.0416117	-0.157582	0.574873	-0.669501	0.00633182	-0.758996	0.00103363	0.900587	4.69574e-06	0.513855	0.0500642	0.506961	0.0537636	0.566978	0.0275211	0.450584	0.0918833	-0.117319	0.677117
HTR3B	brown	-0.852241	5.46803e-05	0.852241	5.46803e-05	-0.171845	0.540275	-0.359981	0.187518	-0.350277	0.200565	0.207275	0.458549	-0.403015	0.13636	-0.582692	0.0226351	0.869579	2.53789e-05	0.654644	0.00808995	0.62009	0.0136619	0.235082	0.399007	0.107035	0.704187	-0.129593	0.645287
AP4M1	brown	0.523317	0.0452953	-0.523317	0.0452953	-0.0725905	0.797109	0.29102	0.292649	0.374806	0.168671	0.19141	0.494368	0.674874	0.00577606	0.69902	0.00373469	-0.633672	0.011199	-0.187554	0.503268	-0.378884	0.163715	-0.257676	0.353828	-0.33252	0.225912	0.180066	0.520761
ARHGEF2	brown	-0.587904	0.0211703	0.587904	0.0211703	-0.0681075	0.80942	0.137173	0.625907	-0.0498209	0.86004	0.418334	0.120705	-0.113761	0.686444	-0.279516	0.313002	0.542727	0.0365758	0.658211	0.00763661	0.615272	0.0146296	-0.275686	0.319957	-0.300517	0.276448	0.158229	0.573283
REPS2	brown	-0.662236	0.00714927	0.662236	0.00714927	-0.0248506	0.929949	-0.341615	0.21269	-0.234162	0.400909	-0.115411	0.682113	-0.312684	0.256499	-0.525125	0.0444241	0.626935	0.0123732	0.306959	0.265773	0.111986	0.691111	0.499152	0.0581921	0.444935	0.0965399	-0.254928	0.359166
SLC24A1	brown	-0.774608	0.00069678	0.774608	0.00069678	0.0380169	0.892997	-0.0935462	0.740192	-0.361884	0.185025	-0.148557	0.597227	-0.569906	0.0265553	-0.575518	0.0247759	0.828272	0.000136685	0.530009	0.0421319	0.354824	0.194381	0.329818	0.229938	0.302832	0.272584	0.232441	0.404479
BMP15	brown	-0.825731	0.0001494	0.825731	0.0001494	0.0627263	0.824252	-0.111137	0.693347	-0.191537	0.494077	0.163572	0.560231	-0.414353	0.124648	-0.665124	0.00681491	0.792055	0.000431919	0.492325	0.062277	0.492504	0.0621672	0.103459	0.713679	0.181744	0.516817	-0.0789685	0.779672
AURKB	brown	-0.903918	3.794e-06	0.903918	3.794e-06	-0.150649	0.592014	-0.32928	0.230744	-0.565153	0.0281363	-0.148943	0.596265	-0.637349	0.0105958	-0.637099	0.010636	0.941424	1.66791e-07	0.668001	0.00649425	0.529389	0.0424177	0.5492	0.0339676	0.330488	0.228935	0.069998	0.804223
LARGE	brown	-0.711886	0.00291058	0.711886	0.00291058	0.170922	0.542487	0.332723	0.225612	-0.00303609	0.991432	0.198149	0.478997	-0.263277	0.343089	-0.398606	0.141109	0.679547	0.00532474	0.618183	0.0140387	0.416224	0.122784	-0.129129	0.646481	-0.00582755	0.983555	0.451243	0.0913508
VAPA	brown	0.617657	0.0141442	-0.617657	0.0141442	0.231699	0.406022	0.182522	0.514993	0.628292	0.0121292	0.0928181	0.74215	0.660261	0.00738525	0.3998	0.139812	-0.775385	0.000682691	-0.663866	0.00695907	-0.764981	0.000891688	-0.244377	0.380065	0.0253954	0.928417	-0.3676	0.177668
MTA2	brown	-0.809679	0.000254204	0.809679	0.000254204	0.108	0.701631	-0.0427924	0.879641	-0.39197	0.148464	-0.201476	0.471491	-0.660318	0.00737836	-0.685188	0.00481754	0.806005	0.000285137	0.512195	0.0509373	0.382071	0.159908	0.397416	0.142409	0.389877	0.150837	0.176478	0.529239
TIAF1	brown	-0.683976	0.00492311	0.683976	0.00492311	-0.141596	0.614703	-0.147807	0.599101	-0.119166	0.672295	0.290468	0.293606	-0.130434	0.643127	-0.33415	0.223507	0.665558	0.00676577	0.643159	0.00969469	0.419439	0.119626	0.084095	0.765726	-0.0159748	0.954939	-0.0136073	0.961612
DLGAP2	brown	-0.828178	0.000137139	0.828178	0.000137139	-0.306741	0.266131	-0.348219	0.203405	-0.335908	0.220928	0.261314	0.346832	-0.254675	0.359658	-0.415552	0.123451	0.842872	7.96249e-05	0.732915	0.00188127	0.551246	0.0331731	0.191936	0.49316	-0.0310792	0.912447	-0.115349	0.682276
DLGAP1	brown	-0.628513	0.01209	0.628513	0.01209	-0.501402	0.0568902	-0.338144	0.217677	-0.403857	0.135465	0.293429	0.288487	-0.0637273	0.821489	-0.0441413	0.875874	0.660264	0.0073849	0.77089	0.000767455	0.537094	0.0389647	0.172014	0.539871	-0.243426	0.381981	0.102486	0.716269
MFHAS1	brown	-0.359434	0.188237	0.359434	0.188237	0.0726701	0.796891	0.166141	0.554001	-0.279255	0.313474	-0.244356	0.380106	-0.501718	0.0567088	-0.297887	0.280879	0.462855	0.082318	0.320147	0.24471	0.241255	0.386373	0.0942109	0.738405	0.0906618	0.747959	0.441089	0.0998042
PDLIM7	brown	-0.431809	0.107996	0.431809	0.107996	-0.194531	0.48722	-0.0799737	0.776932	-0.396503	0.143413	0.0120209	0.966085	-0.436312	0.103964	-0.252567	0.363787	0.502997	0.0559799	0.452582	0.0902748	0.3543	0.195087	0.0689819	0.807015	-0.105569	0.708072	0.174097	0.534899
MAPKAPK2	brown	-0.27744	0.316761	0.27744	0.316761	0.334727	0.222658	0.381544	0.160534	-0.0883244	0.75427	-0.0644558	0.819479	-0.463785	0.0816233	-0.352927	0.196945	0.373693	0.170041	0.213818	0.444161	0.446754	0.0950227	-0.223066	0.424217	0.0314324	0.911456	0.574218	0.0251799
STK17B	brown	-0.73634	0.00174571	0.73634	0.00174571	-0.00760305	0.978546	-0.326372	0.235136	-0.700394	0.00363873	-0.510602	0.0517856	-0.91388	1.90896e-06	-0.735497	0.00177833	0.845088	7.30149e-05	0.41383	0.125173	0.450935	0.0915996	0.722126	0.00236452	0.559632	0.0300613	0.153468	0.58502
ITGB1BP1	brown	0.341925	0.212249	-0.341925	0.212249	0.167007	0.551907	-0.0555487	0.844121	0.256951	0.355233	0.0258782	0.927059	0.240777	0.387342	0.0724984	0.797362	-0.424077	0.115168	-0.424968	0.114326	-0.379002	0.163572	-0.0894393	0.751258	0.111424	0.692592	-0.393696	0.146527
PIWIL1	brown	-0.557783	0.0307278	0.557783	0.0307278	-0.169258	0.546481	-0.422679	0.116499	-0.222742	0.424906	0.234086	0.401067	-0.170865	0.542622	-0.418176	0.120859	0.533694	0.0404617	0.404518	0.134765	0.517629	0.04812	0.188055	0.502109	0.0700297	0.804136	-0.346551	0.205725
BCL7C	brown	0.539525	0.0379198	-0.539525	0.0379198	-0.552515	0.0326873	-0.226885	0.416118	-0.36524	0.180683	-0.24721	0.37439	0.159587	0.569955	0.728507	0.00206802	-0.376308	0.166834	-0.0227151	0.935957	-0.0220675	0.93778	0.258533	0.352173	-0.32869	0.231631	0.354934	0.194232
COPB2	brown	0.883538	1.25921e-05	-0.883538	1.25921e-05	0.388657	0.152231	0.558326	0.0305309	0.596034	0.0190313	-0.0636473	0.821709	0.46859	0.0780998	0.526605	0.0437202	-0.895613	6.37032e-06	-0.738875	0.00165052	-0.623185	0.0130669	-0.536368	0.0392805	-0.15871	0.572103	0.191996	0.493022
GPR37L1	brown	-0.831504	0.000121807	0.831504	0.000121807	-0.172522	0.538657	-0.288235	0.297502	-0.493245	0.0617145	0.0188248	0.946909	-0.530283	0.0420062	-0.542653	0.0366064	0.903708	3.84611e-06	0.65942	0.00748758	0.626534	0.0124459	0.323863	0.238967	0.156518	0.577491	0.0960734	0.733405
TAAR2	brown	-0.420918	0.118192	0.420918	0.118192	-0.177005	0.52799	0.0479884	0.865143	-0.504447	0.0551617	-0.333018	0.225176	-0.465976	0.080003	-0.128248	0.648748	0.488894	0.064406	0.550904	0.0333049	0.287633	0.298557	0.420522	0.118574	0.0957904	0.734164	0.551276	0.0331615
GPR55	brown	-0.884796	1.1771e-05	0.884796	1.1771e-05	-0.155636	0.579663	-0.335381	0.221699	-0.426483	0.112903	0.114475	0.684569	-0.483814	0.0676552	-0.599683	0.018127	0.934195	3.49142e-07	0.705977	0.00326881	0.644092	0.00955569	0.298219	0.280318	0.166493	0.553151	-0.0186246	0.947473
GPR52	brown	-0.832713	0.000116594	0.832713	0.000116594	-0.078516	0.780906	-0.11673	0.67866	-0.293836	0.287788	0.0122023	0.965574	-0.379007	0.163567	-0.491038	0.0630694	0.798166	0.000361476	0.661126	0.00728119	0.346788	0.205395	0.334689	0.222714	0.208659	0.455488	0.111828	0.691527
KCNB2	brown	-0.788969	0.000471519	0.788969	0.000471519	-0.324083	0.238629	-0.456429	0.0872343	-0.486278	0.066065	0.171638	0.540771	-0.4544	0.0888292	-0.516141	0.0488797	0.87056	2.4223e-05	0.656662	0.00783097	0.706265	0.00325054	0.246304	0.376199	-0.00229741	0.993517	-0.142205	0.613165
MMP20	brown	-0.64946	0.00878625	0.64946	0.00878625	-0.495182	0.060543	-0.64954	0.00877509	-0.628234	0.0121397	-0.0648465	0.818401	-0.341922	0.212253	-0.273821	0.323374	0.720822	0.00242909	0.601842	0.0176078	0.488784	0.0644753	0.648002	0.0089902	0.158227	0.573288	-0.118175	0.674881
GTF3C3	brown	-0.605131	0.0168389	0.605131	0.0168389	0.345896	0.20664	0.274748	0.321673	0.0107388	0.969701	-0.0732278	0.795363	-0.315304	0.252322	-0.535116	0.0398302	0.446976	0.0948393	0.303462	0.271538	-0.0178588	0.949631	0.109034	0.698898	0.345795	0.206782	0.0979176	0.728464
TGM5	brown	-0.641788	0.00990163	0.641788	0.00990163	-0.448479	0.0936	-0.557455	0.0308472	-0.509049	0.0526226	0.272651	0.32553	-0.329133	0.230965	-0.350208	0.200659	0.742301	0.00152858	0.6659	0.0067272	0.84201	8.23283e-05	0.217851	0.435405	-0.137924	0.624001	-0.160026	0.56888
NDST3	brown	-0.930754	4.82181e-07	0.930754	4.82181e-07	0.0475584	0.866342	-0.19279	0.491203	-0.404412	0.134877	-0.111328	0.692845	-0.632605	0.011379	-0.760736	0.00099061	0.902383	4.18974e-06	0.551832	0.0329483	0.421508	0.117623	0.463038	0.082181	0.430718	0.108988	-0.00726829	0.97949
CER1	brown	-0.827239	0.000141741	0.827239	0.000141741	-0.29407	0.287386	-0.370159	0.174438	-0.530521	0.0418967	0.146676	0.60193	-0.468754	0.0779814	-0.485002	0.0668849	0.898351	5.39622e-06	0.773921	0.000709421	0.830381	0.000126818	0.298935	0.27911	0.0226387	0.936172	0.0582202	0.836715
LHX2	brown	-0.467708	0.0787386	0.467708	0.0787386	-0.265176	0.339488	-0.224252	0.421693	-0.646228	0.00924346	-0.346498	0.205799	-0.578521	0.0238619	-0.210755	0.450869	0.639585	0.0102416	0.515693	0.0491102	0.530514	0.0418999	0.536702	0.0391349	0.147632	0.599537	0.511543	0.0512832
SLC22A6	brown	-0.893565	7.19139e-06	0.893565	7.19139e-06	-0.235077	0.399018	-0.392191	0.148216	-0.445805	0.0958125	0.113074	0.68825	-0.469265	0.0776139	-0.604343	0.0170207	0.912232	2.15044e-06	0.666234	0.00668974	0.621806	0.0133294	0.347373	0.204579	0.140045	0.618622	-0.152902	0.586421
CPNE6	brown	-0.853413	5.20747e-05	0.853413	5.20747e-05	-0.186843	0.504917	-0.236972	0.395116	-0.400575	0.138974	0.0726468	0.796955	-0.442746	0.0983889	-0.51528	0.0493235	0.858279	4.23322e-05	0.688767	0.00451617	0.42326	0.115945	0.254477	0.360046	0.0902611	0.74904	0.00374516	0.989431
RAB9BP1	brown	-0.772317	0.000739672	0.772317	0.000739672	-0.0490254	0.862255	-0.21404	0.443677	-0.133422	0.63547	0.361163	0.185966	-0.225832	0.418342	-0.548573	0.0342139	0.733435	0.00186014	0.549963	0.0336696	0.611847	0.015349	0.0642895	0.819938	0.0771921	0.784519	-0.200341	0.474045
SLC22A8	brown	-0.880939	1.44404e-05	0.880939	1.44404e-05	-0.0624336	0.82506	-0.382998	0.158813	-0.434654	0.105437	0.0331008	0.906775	-0.606861	0.0164447	-0.775389	0.000682628	0.914174	1.86831e-06	0.537739	0.0386852	0.607161	0.0163772	0.329164	0.230919	0.283793	0.305341	-0.215859	0.439719
OTOF	brown	-0.736374	0.00174441	0.736374	0.00174441	-0.465872	0.0800793	-0.547998	0.0344411	-0.491673	0.0626772	0.281425	0.30957	-0.323073	0.24018	-0.38384	0.157822	0.80061	0.000336073	0.718967	0.00252339	0.67264	0.00600222	0.208794	0.455189	-0.134698	0.632212	-0.243081	0.382677
LIPG	brown	-0.807283	0.000274049	0.807283	0.000274049	-0.104983	0.709627	-0.429345	0.110247	-0.571555	0.0260225	-0.185129	0.508904	-0.700665	0.00362007	-0.743313	0.00149397	0.839208	9.16393e-05	0.511915	0.0510855	0.513882	0.0500497	0.549749	0.0337532	0.394857	0.145233	-0.189126	0.499631
SLC22A13	brown	-0.719919	0.0024746	0.719919	0.0024746	-0.0206566	0.941751	-0.0914458	0.745845	-0.195254	0.485573	0.279529	0.312979	-0.352619	0.197364	-0.50089	0.0571841	0.778994	0.000620285	0.583518	0.0223979	0.651153	0.00855384	-0.0689619	0.80707	-0.0284158	0.919927	0.100162	0.722466
CIAO1	brown	0.785532	0.000519065	-0.785532	0.000519065	0.314576	0.253479	0.423723	0.115505	0.486505	0.0659196	-0.0893169	0.751588	0.415428	0.123574	0.466151	0.0798749	-0.831382	0.00012234	-0.633741	0.0111874	-0.66679	0.00662776	-0.394616	0.145501	-0.0954901	0.73497	0.0659045	0.815485
TGFBRAP1	brown	-0.539988	0.0377234	0.539988	0.0377234	0.232155	0.405074	0.575812	0.0246851	0.070616	0.802526	0.14063	0.617142	-0.194803	0.486599	-0.238362	0.392267	0.47126	0.07619	0.553966	0.0321386	0.288221	0.297526	-0.228303	0.41313	-0.0865749	0.759003	0.631606	0.0115494
HS6ST1	brown	-0.66494	0.00683581	0.66494	0.00683581	0.0509763	0.856824	0.141701	0.614437	-0.124467	0.658517	0.17229	0.53921	-0.32766	0.233184	-0.421532	0.1176	0.685973	0.00475013	0.584834	0.0220239	0.487641	0.0651971	-0.119352	0.671809	-0.0666424	0.813453	0.283785	0.305357
CD101	brown	-0.735188	0.00179041	0.735188	0.00179041	-0.146201	0.603119	-0.360216	0.187209	-0.713152	0.00283806	-0.296601	0.283063	-0.841058	8.54005e-05	-0.649104	0.00883572	0.875469	1.9074e-05	0.569802	0.0265889	0.659324	0.00749931	0.531611	0.0413998	0.299856	0.277559	0.163164	0.561224
RECQL5	brown	-0.867618	2.78267e-05	0.867618	2.78267e-05	-0.0762537	0.787083	-0.228473	0.412772	-0.222986	0.424386	0.315699	0.251696	-0.336972	0.219377	-0.602906	0.017356	0.856066	4.65581e-05	0.619983	0.0136829	0.577009	0.0243188	0.0624039	0.825142	0.070288	0.803427	-0.148993	0.596139
RECQL4	brown	-0.90888	2.72114e-06	0.90888	2.72114e-06	-0.20991	0.452729	-0.284502	0.304083	-0.524803	0.0445782	-0.0524008	0.852863	-0.541619	0.0370367	-0.55898	0.0302952	0.909782	2.5564e-06	0.750732	0.00125914	0.508559	0.0528886	0.49521	0.0605257	0.234772	0.399648	0.0560616	0.842698
ZRANB2	brown	0.503336	0.0557877	-0.503336	0.0557877	0.37859	0.164068	0.122523	0.663556	0.327534	0.233375	-0.252232	0.364444	0.136337	0.628036	0.0388521	0.890659	-0.58072	0.0232087	-0.721319	0.00240432	-0.472043	0.0756361	0.0595048	0.833158	0.343944	0.209386	-0.240762	0.387373
TMPRSS11D	brown	0.851272	5.69122e-05	-0.851272	5.69122e-05	-0.0809693	0.774221	0.0183442	0.948263	0.143717	0.609356	-0.0985409	0.726797	0.355342	0.193683	0.598921	0.0183131	-0.767739	0.000831815	-0.561501	0.029399	-0.311268	0.258775	-0.200358	0.474008	-0.246964	0.374881	-0.0184453	0.947979
PEX16	brown	-0.713724	0.00280581	0.713724	0.00280581	-0.362268	0.184524	-0.189585	0.498573	-0.478566	0.0711342	0.118767	0.673335	-0.305493	0.268181	-0.198436	0.478347	0.773291	0.000721182	0.783569	0.000547937	0.538628	0.0383027	0.204266	0.465243	-0.125594	0.655598	0.28835	0.2973
ARHGAP29	brown	-0.705508	0.00329867	0.705508	0.00329867	0.290599	0.293379	0.0859709	0.760639	-0.199799	0.475267	-0.188725	0.500558	-0.551545	0.0330581	-0.697415	0.00384933	0.648667	0.00889677	0.342297	0.211719	0.286857	0.299922	0.26302	0.343576	0.42178	0.117362	0.123595	0.660776
ECEL1	brown	-0.85734	4.40838e-05	0.85734	4.40838e-05	-0.0601283	0.831433	-0.123344	0.661426	-0.492211	0.0623467	-0.0725999	0.797084	-0.637351	0.0105954	-0.601872	0.0176006	0.92279	9.59475e-07	0.704565	0.00335941	0.697866	0.00381688	0.33955	0.215649	0.20059	0.473485	0.292298	0.290436
NCR2	brown	-0.666013	0.00671457	0.666013	0.00671457	-0.234715	0.399766	-0.370828	0.1736	-0.661985	0.00717897	-0.204178	0.46544	-0.638462	0.0104183	-0.438794	0.101788	0.827208	0.000141898	0.555575	0.0315379	0.592644	0.0199022	0.447007	0.0948129	0.187021	0.504504	0.231198	0.407068
NCR1	brown	-0.94754	8.26669e-08	0.94754	8.26669e-08	-0.105765	0.707552	-0.2542	0.360586	-0.506869	0.0538142	-0.0659443	0.815375	-0.62481	0.0127627	-0.665903	0.00672689	0.968974	2.86544e-09	0.706732	0.00322116	0.578682	0.0238136	0.449003	0.0931703	0.283608	0.305672	0.104922	0.709791
AIM2	brown	-0.648193	0.00896331	0.648193	0.00896331	-0.205442	0.462622	-0.551654	0.0330164	-0.77238	0.000738467	-0.356948	0.191534	-0.823212	0.000162957	-0.627836	0.0122108	0.817742	0.000195883	0.447708	0.0942343	0.644443	0.00950389	0.651416	0.00851816	0.377749	0.165084	0.0108244	0.969459
EIF2AK3	brown	-0.725559	0.00220106	0.725559	0.00220106	0.0290845	0.918049	-0.0940545	0.738825	0.0256007	0.92784	0.337172	0.219087	-0.0625384	0.824771	-0.440773	0.100075	0.640741	0.0100622	0.500319	0.0575143	0.404145	0.13516	0.0796607	0.777785	0.140439	0.617626	-0.118454	0.674154
ITM2A	brown	0.722262	0.00235785	-0.722262	0.00235785	0.14813	0.598295	0.202946	0.468195	0.548236	0.034347	0.0995422	0.72412	0.647386	0.00907748	0.553284	0.0323955	-0.776774	0.000658096	-0.632072	0.0114697	-0.59068	0.0204202	-0.325274	0.236808	-0.123763	0.66034	-0.119757	0.670754
HOMER1	brown	-0.261083	0.347273	0.261083	0.347273	-0.457599	0.0863239	-0.309013	0.262424	-0.731709	0.00193094	-0.383356	0.158391	-0.474892	0.0736455	0.0294436	0.91704	0.417334	0.121687	0.523971	0.044979	0.295171	0.285501	0.543494	0.0362591	-0.00885497	0.975014	0.406192	0.133006
IL27RA	brown	-0.796213	0.000382877	0.796213	0.000382877	-0.177106	0.527749	-0.314957	0.252873	-0.610487	0.0156421	-0.113203	0.687911	-0.683305	0.00498241	-0.580719	0.0232091	0.929384	5.45802e-07	0.660941	0.00730329	0.741247	0.0015653	0.386019	0.155277	0.172722	0.538179	0.203821	0.466236
SH3BP5	brown	-0.301608	0.274623	0.301608	0.274623	0.166041	0.554243	0.363223	0.183284	-0.112163	0.690647	-0.0983574	0.727288	-0.286296	0.30091	-0.159854	0.5693	0.311965	0.257652	0.353878	0.195656	0.239685	0.389565	-0.0726237	0.797018	-0.0232678	0.934402	0.582394	0.022721
PCYT1B	brown	-0.856358	4.59812e-05	0.856358	4.59812e-05	-0.188368	0.501384	-0.038748	0.890951	-0.218432	0.434153	0.311418	0.258532	-0.199902	0.475034	-0.356108	0.192657	0.811498	0.000239947	0.815839	0.000208539	0.590964	0.0203447	0.0940679	0.738789	-0.0792766	0.778832	0.176418	0.52938
AKAP6	brown	-0.913898	1.90648e-06	0.913898	1.90648e-06	-0.248949	0.370929	-0.43093	0.108795	-0.573464	0.0254162	0.0175637	0.950462	-0.592131	0.0200363	-0.63507	0.0109666	0.967825	3.61964e-09	0.718172	0.00256469	0.660752	0.00732599	0.420384	0.118708	0.181421	0.517574	-0.0766038	0.786126
THEMIS2	brown	-0.699385	0.00370906	0.699385	0.00370906	0.0843853	0.764938	-0.156285	0.578064	-0.428737	0.110807	-0.174576	0.533756	-0.7417	0.00154942	-0.7366	0.00173576	0.752693	0.00120236	0.398138	0.141619	0.533553	0.0405247	0.340962	0.213623	0.338806	0.21672	0.059286	0.833764
NAPSA	brown	-0.910367	2.4541e-06	0.910367	2.4541e-06	-0.106375	0.705935	-0.175035	0.532664	-0.446095	0.0955708	0.0323386	0.908913	-0.566938	0.0275345	-0.605512	0.0167514	0.951493	5.01563e-08	0.765073	0.000889621	0.654264	0.00813947	0.312303	0.25711	0.168059	0.549369	0.176051	0.530251
MED20	brown	-0.848332	6.41566e-05	0.848332	6.41566e-05	0.129323	0.645982	-0.309904	0.260977	-0.404979	0.134279	-0.187989	0.502261	-0.698311	0.00378504	-0.858865	4.12693e-05	0.865273	3.10069e-05	0.344059	0.209223	0.43861	0.101949	0.496023	0.0600392	0.556588	0.0311644	-0.142009	0.613662
MAPK8IP1	brown	-0.715186	0.00272464	0.715186	0.00272464	-0.11068	0.694553	-0.280188	0.311792	-0.355654	0.193265	0.145113	0.605848	-0.465918	0.0800458	-0.557443	0.0308515	0.801418	0.000328005	0.529325	0.0424475	0.738912	0.00164916	0.17256	0.538566	0.0920896	0.744111	-0.00875968	0.975283
ONECUT2	brown	-0.954964	3.12172e-08	0.954964	3.12172e-08	-0.221935	0.42663	-0.410244	0.12881	-0.492162	0.0623769	0.101196	0.719706	-0.52494	0.0445125	-0.652221	0.00840985	0.974605	7.90163e-10	0.726069	0.00217758	0.67257	0.00600944	0.39592	0.144056	0.185156	0.50884	-0.112197	0.690557
PGS1	brown	-0.645035	0.00941688	0.645035	0.00941688	0.185585	0.507841	0.364831	0.181208	0.275998	0.319386	0.54966	0.0337877	0.0396057	0.888551	-0.362259	0.184537	0.479836	0.0702807	0.553931	0.0321516	0.358996	0.188816	-0.412059	0.12696	-0.186655	0.505354	0.0762393	0.787122
AKAP5	brown	-0.4724	0.0753844	0.4724	0.0753844	-0.385956	0.15535	-0.558121	0.0306051	-0.666217	0.00669165	-0.0994111	0.72447	-0.497413	0.0592135	-0.288239	0.297495	0.671165	0.00615531	0.466248	0.0798034	0.641996	0.00987007	0.38309	0.158704	0.0429812	0.879114	0.045048	0.873343
TBX4	brown	-0.944424	1.19378e-07	0.944424	1.19378e-07	-0.174996	0.532757	-0.434895	0.105221	-0.483752	0.0676958	0.0141611	0.960051	-0.541306	0.0371679	-0.687853	0.00459168	0.94376	1.28754e-07	0.647408	0.00907447	0.533375	0.0406041	0.484486	0.0672188	0.304213	0.270293	-0.179582	0.521901
SLC4A8	brown	-0.913964	1.8973e-06	0.913964	1.8973e-06	-0.122265	0.664227	-0.388468	0.152448	-0.571494	0.0260422	-0.139123	0.620959	-0.70115	0.0035868	-0.738105	0.001679	0.951013	5.34098e-08	0.607087	0.0163939	0.512393	0.0508325	0.514431	0.0497635	0.352953	0.196911	-0.0763781	0.786743
MYOT	brown	0.575451	0.0247967	-0.575451	0.0247967	-0.0116707	0.967073	0.325588	0.236329	0.250677	0.367508	-0.000838032	0.997635	0.360549	0.186771	0.56519	0.0281238	-0.56974	0.0266092	-0.281169	0.310029	-0.358559	0.189394	-0.251337	0.366206	-0.269593	0.331201	0.27081	0.328937
XAGE2	brown	-0.737637	0.00169647	0.737637	0.00169647	-0.365046	0.180931	-0.306677	0.266235	-0.393604	0.14663	0.288357	0.297288	-0.232928	0.403466	-0.262948	0.343714	0.771137	0.000762582	0.738531	0.0016632	0.574688	0.0250332	0.140567	0.617303	-0.139303	0.620503	0.0598024	0.832335
PAGE4	brown	-0.458657	0.0855066	0.458657	0.0855066	-0.179173	0.522866	-0.606698	0.0164816	-0.416703	0.122309	-0.068768	0.807604	-0.441073	0.0998174	-0.510854	0.0516508	0.580815	0.0231809	0.190558	0.496329	0.499096	0.0582248	0.416719	0.122294	0.275178	0.320885	-0.353356	0.196363
STXBP5L	brown	0.715995	0.00268052	-0.715995	0.00268052	-0.215193	0.441165	0.149653	0.594494	0.438563	0.101989	0.298303	0.280176	0.791299	0.000441352	0.790639	0.000449738	-0.813931	0.000221903	-0.315021	0.252771	-0.520058	0.0468985	-0.386399	0.154835	-0.497193	0.0593435	-0.167002	0.551918
GDF15	brown	-0.771731	0.000750979	0.771731	0.000750979	-0.029304	0.917432	-0.149398	0.59513	-0.239759	0.389414	0.138626	0.622219	-0.342736	0.211096	-0.517143	0.0483669	0.79359	0.000413255	0.566756	0.0275955	0.548352	0.0343012	0.129944	0.644386	0.11794	0.675495	0.063081	0.823272
TMEM59	brown	-0.562557	0.0290298	0.562557	0.0290298	-0.0387416	0.890969	-0.16053	0.567646	-0.264431	0.340899	0.120036	0.670027	-0.397709	0.142088	-0.515395	0.0492637	0.549738	0.0337573	0.451162	0.0914163	0.638545	0.0104052	0.153906	0.583935	0.0797974	0.777412	-0.0883656	0.754159
BAG5	brown	0.699477	0.00370258	-0.699477	0.00370258	-0.0877942	0.755703	0.412786	0.126224	0.415353	0.12365	0.160151	0.568575	0.68374	0.00494393	0.81089	0.000244639	-0.741562	0.00155425	-0.237629	0.393768	-0.396954	0.142917	-0.427715	0.111754	-0.487801	0.0650952	0.267664	0.334805
TP53I11	brown	-0.408611	0.13049	0.408611	0.13049	-0.242558	0.383732	-0.238288	0.392418	-0.708046	0.00313961	-0.284869	0.303432	-0.718299	0.00255801	-0.303366	0.271697	0.623319	0.0130415	0.492178	0.0623671	0.711941	0.00290741	0.37379	0.16992	0.0395805	0.888621	0.44606	0.0955997
TP53I3	brown	0.480332	0.0699498	-0.480332	0.0699498	-0.255858	0.357354	0.125813	0.655033	0.20935	0.453963	0.221219	0.428162	0.563447	0.0287209	0.682177	0.00508329	-0.502957	0.0560022	-0.0385011	0.891642	-0.271178	0.328253	-0.332752	0.22557	-0.514254	0.0498555	0.12174	0.665592
IGDCC3	brown	-0.59875	0.018355	0.59875	0.018355	-0.172362	0.539039	-0.167922	0.549699	-0.645599	0.00933455	-0.336515	0.220043	-0.701563	0.00355866	-0.400162	0.13942	0.728575	0.00206507	0.531937	0.0412519	0.528567	0.0427995	0.489027	0.0643226	0.190122	0.497335	0.419637	0.119433
ATP5J2	brown	-0.801153	0.000330632	0.801153	0.000330632	-0.221575	0.427401	-0.331707	0.227119	-0.241198	0.386488	0.262302	0.344944	-0.240881	0.387131	-0.502918	0.0560246	0.701167	0.00358566	0.612743	0.0151581	0.380438	0.161851	0.250572	0.367715	0.0689717	0.807044	-0.340013	0.214983
GABBR2	brown	-0.907968	2.89648e-06	0.907968	2.89648e-06	0.080174	0.776387	-0.0877997	0.755689	-0.299348	0.278414	0.0462656	0.869946	-0.57636	0.0245168	-0.738612	0.00166021	0.924767	8.14523e-07	0.610156	0.0157142	0.56011	0.0298908	0.184134	0.511225	0.244034	0.380755	0.0744824	0.791927
GTF2IRD1	brown	-0.661669	0.00721643	0.661669	0.00721643	-0.00703562	0.980147	0.0380195	0.89299	-0.301213	0.275283	-0.166073	0.554164	-0.4032	0.136163	-0.379827	0.162583	0.635844	0.0108395	0.580608	0.0232419	0.23221	0.40496	0.383324	0.158429	0.253975	0.361027	0.291912	0.291103
GDF3	brown	-0.682234	0.0050781	0.682234	0.0050781	0.295473	0.284984	-0.0442823	0.87548	-0.361133	0.186006	-0.394178	0.145989	-0.729381	0.00202987	-0.737657	0.00169574	0.704775	0.0033458	0.251733	0.365426	0.25919	0.350907	0.486844	0.0657036	0.617734	0.0141287	0.219936	0.430915
CLOCK	brown	0.80105	0.000331658	-0.80105	0.000331658	0.175412	0.531768	0.481209	0.0693666	0.67339	0.00592553	0.250875	0.367118	0.748506	0.00132624	0.678579	0.00541585	-0.908213	2.84849e-06	-0.517395	0.0482389	-0.553004	0.0325017	-0.591622	0.0201705	-0.378243	0.164487	0.0395566	0.888688
SMAD5-AS1	brown	0.72082	0.0024292	-0.72082	0.0024292	0.00902838	0.974525	0.174703	0.533456	0.198593	0.477991	-0.272258	0.326255	0.421255	0.117866	0.646347	0.00922632	-0.728417	0.00207199	-0.491939	0.0625135	-0.569949	0.0265413	0.0532635	0.850465	-0.0188848	0.946741	0.218231	0.434586
CARTPT	brown	-0.8356	0.000104891	0.8356	0.000104891	-0.176032	0.530295	-0.190349	0.49681	-0.521463	0.0462023	-0.0598746	0.832135	-0.536007	0.0394387	-0.482156	0.0687408	0.850081	5.97615e-05	0.761624	0.000969206	0.53268	0.0409162	0.417085	0.121933	0.170612	0.54323	0.220104	0.430554
GDA	brown	-0.812338	0.000233587	0.812338	0.000233587	-0.11655	0.679131	-0.411664	0.127361	-0.45582	0.0877109	-0.0204147	0.942432	-0.52639	0.0438217	-0.646343	0.0092269	0.852283	5.45852e-05	0.556658	0.0311387	0.52515	0.0444121	0.395778	0.144212	0.285276	0.302711	-0.159815	0.569397
TRAF4	brown	-0.605892	0.0166647	0.605892	0.0166647	-0.490204	0.0635869	-0.501736	0.0566985	-0.700141	0.00365625	0.046055	0.870534	-0.498192	0.0587546	-0.273521	0.323926	0.762037	0.000959377	0.740203	0.00160237	0.800826	0.000333895	0.364263	0.18194	-0.10433	0.711363	0.126994	0.651981
ABCG1	brown	-0.699751	0.00368342	0.699751	0.00368342	0.24677	0.375269	-0.17825	0.525043	-0.319351	0.24595	-0.352725	0.197219	-0.706956	0.00320714	-0.843977	7.62706e-05	0.670885	0.0061848	0.146881	0.601417	0.13997	0.618812	0.50602	0.054284	0.640484	0.0101018	-0.174953	0.532861
CELSR1	brown	-0.857947	4.29458e-05	0.857947	4.29458e-05	0.00716204	0.97979	-0.39458	0.145541	-0.318909	0.246642	0.0433671	0.878036	-0.507337	0.0535567	-0.779833	0.000606466	0.841036	8.54707e-05	0.460883	0.0838051	0.427408	0.112039	0.34918	0.202075	0.374773	0.168711	-0.333025	0.225165
KLK4	brown	-0.668087	0.00648485	0.668087	0.00648485	-0.394577	0.145545	-0.389835	0.150885	-0.714236	0.00277717	-0.0413026	0.883805	-0.608265	0.0161303	-0.374314	0.169275	0.812772	0.000230355	0.739724	0.0016196	0.831651	0.000121161	0.384064	0.157559	-0.0287516	0.918984	0.216086	0.439226
TCL1B	brown	0.977273	3.86569e-10	-0.977273	3.86569e-10	0.0966887	0.731756	0.272565	0.325687	0.326218	0.23537	-0.162002	0.564053	0.423651	0.115573	0.678254	0.00544669	-0.91414	1.87298e-06	-0.70334	0.00343959	-0.531568	0.041419	-0.316684	0.250137	-0.221142	0.428328	0.162616	0.562558
AATK	brown	-0.782586	0.000562871	0.782586	0.000562871	-0.302044	0.273896	-0.300503	0.276472	-0.606106	0.0166158	-0.00398843	0.988745	-0.576463	0.0244854	-0.453703	0.0893814	0.867481	2.80049e-05	0.80306	0.000312091	0.723557	0.00229523	0.351139	0.199382	0.0151362	0.957303	0.192912	0.490923
SNCAIP	brown	0.614421	0.0148057	-0.614421	0.0148057	0.289605	0.295108	0.32997	0.22971	0.709139	0.00307297	0.179911	0.521124	0.689666	0.00444284	0.426869	0.112542	-0.752643	0.00120378	-0.614877	0.0147111	-0.683151	0.00499609	-0.430061	0.10959	-0.0919001	0.744622	-0.211075	0.450165
RGS6	brown	-0.815764	0.000209057	0.815764	0.000209057	-0.455556	0.0879181	-0.630788	0.0116905	-0.618375	0.0140003	0.0833974	0.76762	-0.432545	0.10733	-0.458848	0.0853599	0.872129	2.24653e-05	0.736021	0.001758	0.682376	0.0050653	0.527154	0.043461	0.106056	0.706782	-0.200582	0.473503
GNA14	brown	0.620906	0.0135029	-0.620906	0.0135029	0.466542	0.0795879	0.537769	0.0386722	0.881577	1.3967e-05	0.331058	0.228085	0.714642	0.00275463	0.362874	0.183736	-0.795942	0.000385928	-0.663075	0.00705083	-0.670189	0.00625841	-0.687922	0.00458593	-0.148535	0.597283	-0.184723	0.509849
MTL5	brown	-0.773989	0.00070817	0.773989	0.00070817	-0.255612	0.357834	-0.257144	0.354857	-0.521798	0.0460373	0.0539795	0.848476	-0.434173	0.105866	-0.384734	0.156774	0.827275	0.000141561	0.739207	0.00163839	0.71728	0.00261166	0.341019	0.213542	0.0562159	0.84227	0.227161	0.415535
FEZ2	brown	-0.849866	6.02863e-05	0.849866	6.02863e-05	-0.0446426	0.874475	-0.0323412	0.908906	-0.425053	0.114245	-0.117424	0.676842	-0.56794	0.0272008	-0.530592	0.0418643	0.864755	3.17491e-05	0.664734	0.00685933	0.45955	0.0848215	0.366363	0.179244	0.224623	0.420904	0.333671	0.224211
IKBKE	brown	-0.824492	0.000155949	0.824492	0.000155949	-0.133505	0.635258	-0.343634	0.209824	-0.637158	0.0106265	-0.187236	0.504006	-0.760857	0.000987666	-0.65748	0.00772792	0.948292	7.53974e-08	0.622433	0.0132096	0.654016	0.00817197	0.476284	0.0726871	0.290246	0.293992	0.152503	0.587411
MORF4L2	brown	0.467354	0.078996	-0.467354	0.078996	-0.0658893	0.815527	0.35189	0.198356	-0.0819052	0.771675	-0.180102	0.520677	0.0451689	0.873006	0.497517	0.0591523	-0.359416	0.188262	-0.00497614	0.985958	0.0925791	0.742793	-0.158823	0.571827	-0.330688	0.228637	0.69208	0.00425065
SH3PXD2A	brown	-0.757653	0.00106786	0.757653	0.00106786	-0.0127202	0.964113	0.0031716	0.99105	-0.49429	0.0610806	-0.181692	0.516939	-0.702877	0.00347033	-0.568664	0.0269617	0.810758	0.000245663	0.628817	0.0120359	0.553158	0.0324434	0.314782	0.25315	0.186705	0.505238	0.373925	0.169754
GCC2	brown	-0.555023	0.0317433	0.555023	0.0317433	-0.113997	0.685825	-0.125754	0.655184	-0.0239605	0.932453	0.360065	0.187407	-0.00998095	0.971838	-0.294001	0.287504	0.512027	0.0510264	0.4196	0.119469	0.482169	0.0687323	-0.041178	0.884153	-0.0787583	0.780245	-0.151159	0.590747
PLCH2	brown	-0.513205	0.0504046	0.513205	0.0504046	-0.609185	0.0159269	-0.59348	0.0196845	-0.582209	0.0227744	0.216869	0.437529	-0.244291	0.380237	-0.117661	0.676225	0.676595	0.00560649	0.700521	0.00362998	0.830172	0.000127768	0.260183	0.348998	-0.248627	0.371569	-0.0155603	0.956107
CEP135	brown	-0.845908	7.06841e-05	0.845908	7.06841e-05	0.138449	0.622666	-0.213607	0.444621	-0.320542	0.244094	-0.067081	0.812245	-0.650096	0.00869839	-0.849109	6.21712e-05	0.814892	0.000215088	0.371023	0.173356	0.326175	0.235435	0.313269	0.255563	0.430862	0.108857	-0.214836	0.441943
WSCD2	brown	-0.894318	6.87977e-06	0.894318	6.87977e-06	-0.211562	0.449097	-0.296959	0.282454	-0.545259	0.0355384	0.0322124	0.909267	-0.598465	0.0184252	-0.580808	0.023183	0.966062	5.09786e-09	0.760458	0.000997369	0.694967	0.00402956	0.340928	0.213672	0.122395	0.663889	0.12466	0.658016
FAM53B	brown	-0.555624	0.03152	0.555624	0.03152	-0.484131	0.0674489	-0.317986	0.248089	-0.268229	0.333748	0.510257	0.0519707	-0.0348198	0.901954	-0.0978788	0.728568	0.623748	0.0129608	0.775996	0.000671789	0.685328	0.0048055	-0.141256	0.615562	-0.457438	0.0864487	-0.0488909	0.862629
N4BP1	brown	-0.565297	0.0280877	0.565297	0.0280877	-0.238906	0.391154	-0.100931	0.720411	-0.625077	0.0127131	-0.273449	0.324058	-0.591989	0.0200739	-0.273903	0.323224	0.665084	0.00681948	0.670394	0.00623657	0.548946	0.0340673	0.444809	0.0966456	0.0718399	0.799168	0.481898	0.0689112
LRRC14	brown	-0.690432	0.00438109	0.690432	0.00438109	-0.268493	0.333253	-0.0641088	0.820436	0.00653698	0.981554	0.674077	0.00585599	0.0829572	0.768815	-0.233107	0.403095	0.595684	0.0191199	0.732855	0.00188372	0.53073	0.0418014	-0.301371	0.275019	-0.409519	0.129554	-0.179406	0.522315
UBE3C	brown	-0.942692	1.4512e-07	0.942692	1.4512e-07	0.129798	0.644761	-0.203111	0.467825	-0.346221	0.206187	-0.13114	0.641315	-0.6426	0.00977863	-0.851471	5.6449e-05	0.905397	3.44265e-06	0.481044	0.0694758	0.344295	0.20889	0.440228	0.100545	0.506787	0.0538598	-0.121445	0.666357
RAPGEF2	brown	0.518255	0.0478026	-0.518255	0.0478026	-0.156664	0.577131	0.313127	0.255789	0.312409	0.256941	0.3878	0.153216	0.558416	0.0304984	0.63418	0.0111142	-0.561819	0.0292873	-0.00114716	0.996763	0.0149813	0.957739	-0.541953	0.0368972	-0.641074	0.0100109	0.18084	0.518941
EDEM1	brown	-0.816858	0.000201682	0.816858	0.000201682	0.135159	0.631037	-0.0305184	0.914022	-0.295482	0.284968	0.030617	0.913745	-0.612298	0.0152527	-0.737786	0.00169089	0.837298	9.84695e-05	0.564061	0.0285095	0.678615	0.00541243	0.157253	0.575682	0.229346	0.410941	0.137734	0.624483
ST18	brown	-0.588282	0.0210668	0.588282	0.0210668	-0.015246	0.956993	-0.47477	0.0737298	-0.518392	0.0477338	-0.371105	0.173254	-0.675603	0.00570375	-0.679622	0.0053177	0.679601	0.00531971	0.245781	0.377247	0.298731	0.279453	0.598124	0.0185093	0.524059	0.0449363	-0.208796	0.455184
ULK2	brown	0.724427	0.00225392	-0.724427	0.00225392	0.417153	0.121866	0.546433	0.0350649	0.851605	5.61368e-05	0.257284	0.354587	0.756796	0.0010902	0.488403	0.0647149	-0.880473	1.4795e-05	-0.659406	0.00748927	-0.703134	0.00345325	-0.629306	0.0119494	-0.166044	0.554235	-0.100131	0.722547
PCDHGA8	brown	0.655367	0.0079964	-0.655367	0.0079964	0.0194318	0.9452	0.370983	0.173406	0.555301	0.0316396	0.314027	0.254353	0.680031	0.0052796	0.617066	0.0142632	-0.772059	0.000744641	-0.349922	0.201052	-0.503836	0.055505	-0.580534	0.0232636	-0.477324	0.0719764	-0.0742079	0.792679
HERPUD1	brown	-0.827583	0.000140043	0.827583	0.000140043	-0.146563	0.602212	-0.276666	0.318169	-0.283291	0.306235	0.326924	0.234298	-0.344094	0.209173	-0.56332	0.028765	0.842029	8.22686e-05	0.677209	0.0055469	0.803073	0.000311966	0.114948	0.683327	0.0168245	0.952545	-0.0922996	0.743546
KIAA0226	brown	-0.853948	5.09203e-05	0.853948	5.09203e-05	-0.160159	0.568555	-0.219056	0.432807	-0.221862	0.426787	0.406711	0.132463	-0.31681	0.249938	-0.562613	0.0290103	0.842165	8.1838e-05	0.72802	0.00208954	0.70185	0.00353921	-0.0017393	0.995092	-0.0797044	0.777666	-0.144441	0.607537
FAM131B	brown	-0.54367	0.0361866	0.54367	0.0361866	-0.226118	0.417737	-0.27858	0.314693	-0.562113	0.0291844	-0.221086	0.428448	-0.561095	0.0295419	-0.383421	0.158315	0.618831	0.0139098	0.408752	0.130344	0.298905	0.27916	0.364949	0.181056	0.121202	0.66699	0.0626314	0.824514
AQR	brown	0.58481	0.0220308	-0.58481	0.0220308	0.493142	0.0617775	0.654217	0.00814563	0.837777	9.67186e-05	0.238146	0.392709	0.629234	0.0119623	0.333617	0.224291	-0.786628	0.000503508	-0.582548	0.0226766	-0.682421	0.00506129	-0.651222	0.00854454	-0.14102	0.616157	-0.0806326	0.775138
SEC14L5	brown	0.81616	0.000206358	-0.81616	0.000206358	0.181857	0.516552	0.361653	0.185327	0.552057	0.032862	0.117585	0.676423	0.60586	0.0166718	0.615268	0.0146303	-0.846497	6.90489e-05	-0.624623	0.0127973	-0.493456	0.0615859	-0.487233	0.0654559	-0.273377	0.324191	0.0698061	0.804751
ECE2	brown	-0.688364	0.00454929	0.688364	0.00454929	-0.196452	0.482846	-0.224738	0.42066	-0.660987	0.00729783	-0.327855	0.23289	-0.666499	0.00666013	-0.428846	0.110706	0.780325	0.000598487	0.638316	0.0104415	0.523991	0.0449694	0.608414	0.0160973	0.27652	0.318436	0.349053	0.202251
CCDC144A	brown	-0.804665	0.000297152	0.804665	0.000297152	-0.260767	0.347878	-0.309017	0.262416	-0.423604	0.115618	0.142428	0.612604	-0.341863	0.212337	-0.411978	0.127042	0.837041	9.94218e-05	0.713266	0.00283161	0.615195	0.0146454	0.297118	0.282184	0.0605038	0.830394	0.0380134	0.893007
GPRIN2	brown	-0.428695	0.110846	0.428695	0.110846	0.0655449	0.816476	-0.140735	0.616878	-0.0635401	0.822005	0.244368	0.380082	-0.26698	0.336089	-0.504886	0.0549158	0.403996	0.135318	0.115697	0.681364	0.372499	0.171518	-0.140703	0.616958	0.0140305	0.960419	-0.326111	0.235533
NOS1AP	brown	-0.844742	7.40157e-05	0.844742	7.40157e-05	-0.103998	0.712245	-0.225502	0.419041	-0.383947	0.157697	-0.0169123	0.952297	-0.475214	0.0734233	-0.54736	0.0346943	0.858498	4.19332e-05	0.632855	0.0113365	0.454063	0.0890953	0.379911	0.162481	0.234383	0.400452	0.0950831	0.736062
SEMA3E	brown	0.678788	0.00539604	-0.678788	0.00539604	-0.157254	0.575679	-0.0833611	0.767718	-0.162607	0.56258	-0.415455	0.123547	0.05646	0.841593	0.480243	0.070009	-0.556916	0.0310442	-0.405156	0.134093	-0.29874	0.279439	0.148716	0.596832	-0.0688306	0.807432	0.15063	0.592061
VPRBP	brown	-0.844666	7.42367e-05	0.844666	7.42367e-05	-0.0866478	0.758806	0.0447315	0.874226	0.0404029	0.886321	0.548074	0.034411	-0.000207374	0.999415	-0.378493	0.164186	0.702813	0.00347457	0.769418	0.000797011	0.410704	0.128339	-0.161087	0.566287	-0.157635	0.574743	-0.0775374	0.783576
HDAC9	brown	-0.733299	0.00186566	0.733299	0.00186566	-0.160869	0.566819	-0.38197	0.160028	-0.64314	0.00969754	-0.230725	0.408054	-0.764874	0.000894081	-0.617071	0.0142621	0.874123	2.03855e-05	0.538214	0.0384807	0.600011	0.0180473	0.50209	0.0564961	0.28529	0.302687	0.118127	0.675007
KNTC1	brown	-0.71816	0.00256528	0.71816	0.00256528	0.0800819	0.776637	-0.126015	0.654512	-0.149763	0.594219	0.280829	0.310639	-0.366605	0.178935	-0.65868	0.00757856	0.674434	0.00582003	0.468458	0.0781951	0.676926	0.00557426	0.0119278	0.966348	0.111773	0.691671	-0.179762	0.521476
FAM65B	brown	-0.92072	1.13373e-06	0.92072	1.13373e-06	-0.00617339	0.982579	-0.244697	0.37942	-0.415912	0.123093	-0.0301932	0.914935	-0.624324	0.0128531	-0.757968	0.00105975	0.931087	4.67678e-07	0.612318	0.0152484	0.518732	0.0475622	0.340728	0.213958	0.307418	0.265023	-0.0528098	0.851726
KMT2B	brown	-0.911007	2.3462e-06	0.911007	2.3462e-06	-0.146966	0.601204	-0.182441	0.515184	-0.292836	0.289509	0.32555	0.236387	-0.369396	0.175397	-0.569629	0.0266454	0.900678	4.66903e-06	0.783343	0.000551332	0.722387	0.00235176	0.0683507	0.808751	-0.0277005	0.921937	-0.0141754	0.960011
FRMPD4	brown	-0.595788	0.0190935	0.595788	0.0190935	-0.126834	0.652396	-0.0487834	0.862928	-0.431527	0.108252	-0.05011	0.859235	-0.435477	0.104704	-0.290117	0.294217	0.62205	0.0132826	0.617989	0.0140775	0.453471	0.0895661	0.280154	0.311854	0.0715419	0.799985	0.365129	0.180825
TOX	brown	-0.615048	0.0146758	0.615048	0.0146758	-0.101925	0.717761	-0.351005	0.199566	-0.502952	0.0560054	-0.0537946	0.84899	-0.634941	0.0109879	-0.606501	0.0165261	0.729787	0.00201234	0.408417	0.13069	0.610777	0.0155793	0.228181	0.413387	0.157047	0.576189	-0.0824041	0.770318
LZTS3	brown	0.734605	0.00181337	-0.734605	0.00181337	-0.127888	0.649677	0.249178	0.370475	0.606566	0.0165116	0.499273	0.0581218	0.900362	4.76283e-06	0.800318	0.000339025	-0.819157	0.00018688	-0.352544	0.197466	-0.387659	0.153379	-0.645131	0.0094028	-0.621501	0.0133881	-0.12152	0.666162
KIAA0247	brown	-0.623837	0.0129442	0.623837	0.0129442	0.429125	0.110449	0.261686	0.34612	-0.0780603	0.782149	-0.125655	0.655441	-0.627448	0.0122805	-0.751019	0.00125069	0.610199	0.0157047	0.259704	0.349919	0.302604	0.272963	0.03848	0.891701	0.356685	0.191886	0.208944	0.454857
RASSF2	brown	-0.75163	0.00123287	0.75163	0.00123287	0.147224	0.600558	-0.0612336	0.828376	-0.457719	0.0862308	-0.293036	0.289163	-0.820017	0.00018158	-0.768014	0.000826032	0.803132	0.000311405	0.417515	0.121509	0.386165	0.155107	0.358209	0.189857	0.403376	0.135976	0.158604	0.572364
RAPGEF5	brown	-0.720721	0.00243414	0.720721	0.00243414	0.205936	0.461523	0.350023	0.200914	-0.0507574	0.857433	0.0239643	0.932442	-0.290979	0.292719	-0.408553	0.13055	0.608364	0.0161083	0.548592	0.0342066	0.188132	0.501931	0.091565	0.745524	0.183113	0.513609	0.411215	0.127818
EIF4A3	brown	-0.252201	0.364505	0.252201	0.364505	-0.190745	0.495899	-0.154123	0.5834	-0.461296	0.0834926	-0.384205	0.157393	-0.303441	0.271572	-0.020075	0.943389	0.30005	0.277233	0.328285	0.232242	-0.0320095	0.909836	0.516707	0.0485896	0.216759	0.437768	0.301332	0.275085
MATR3	brown	0.751817	0.00122745	-0.751817	0.00122745	-0.0481642	0.864653	0.0106216	0.970031	-0.00869819	0.975456	-0.198149	0.478995	0.0903824	0.748713	0.401407	0.138079	-0.630646	0.0117152	-0.502062	0.0565118	-0.111385	0.692696	-0.169899	0.54494	-0.213391	0.445093	0.0189604	0.946528
SNX17	brown	0.64534	0.00937235	-0.64534	0.00937235	0.532165	0.0411487	0.507813	0.0532961	0.45032	0.0920974	-0.348076	0.203603	0.235259	0.398642	0.271458	0.327734	-0.720595	0.00244048	-0.728076	0.00208708	-0.829804	0.000129454	-0.166597	0.552897	0.262035	0.345455	0.171186	0.541854
MTSS1	brown	-0.680344	0.00525061	0.680344	0.00525061	0.0804638	0.775597	-0.0342484	0.903556	-0.499554	0.057958	-0.328789	0.231483	-0.791291	0.000441462	-0.650828	0.00859807	0.766499	0.00085832	0.453406	0.0896177	0.510675	0.0517464	0.386749	0.15443	0.329261	0.230774	0.314357	0.253826
SPOCK2	brown	-0.770444	0.000776321	0.770444	0.000776321	-0.209962	0.452613	-0.362985	0.183593	-0.741912	0.00154207	-0.266931	0.336182	-0.819313	0.000185912	-0.605954	0.0166506	0.913107	2.01932e-06	0.618878	0.0139004	0.658836	0.00755929	0.520538	0.0466597	0.244267	0.380285	0.189838	0.497989
CUL7	brown	-0.629947	0.0118369	0.629947	0.0118369	-0.583522	0.0223968	-0.456347	0.0872984	-0.329059	0.231077	0.493573	0.0615149	0.0119546	0.966272	-0.0887062	0.753238	0.654566	0.00810012	0.802078	0.000321526	0.659085	0.00752861	0.0939444	0.739121	-0.33628	0.220385	-0.169625	0.545598
ARHGAP11A	brown	-0.758577	0.00104422	0.758577	0.00104422	-0.0186411	0.947427	-0.242323	0.384209	-0.51131	0.0514071	-0.256137	0.356812	-0.67486	0.00577749	-0.674855	0.00577794	0.759137	0.0010301	0.500556	0.0573773	0.389099	0.151725	0.508723	0.0527998	0.390577	0.150041	-0.011842	0.96659
DNAJC6	brown	-0.732778	0.00188687	0.732778	0.00188687	-0.1956	0.484783	-0.10825	0.700971	-0.266893	0.336253	0.195364	0.485321	-0.254929	0.359163	-0.316474	0.25047	0.748861	0.00131533	0.741642	0.00155146	0.516044	0.0489294	0.147265	0.600455	-0.0366469	0.896834	0.19738	0.480738
TRIM14	brown	-0.649159	0.00882798	0.649159	0.00882798	-0.303247	0.271894	-0.349809	0.201208	-0.644775	0.00945504	-0.157264	0.575654	-0.662703	0.00709434	-0.462265	0.0827609	0.79671	0.000377338	0.605417	0.0167733	0.667201	0.00658213	0.392698	0.147646	0.0589207	0.834775	0.145315	0.605342
KIAA0125	brown	-0.633339	0.0112549	0.633339	0.0112549	-0.143942	0.608792	-0.376975	0.166022	-0.595174	0.0192493	-0.108161	0.701206	-0.706077	0.00326248	-0.586205	0.0216395	0.792221	0.000429866	0.487013	0.0655959	0.708473	0.00311345	0.323676	0.239252	0.17286	0.537848	0.0572138	0.839503
TESPA1	brown	-0.846072	7.02259e-05	0.846072	7.02259e-05	-0.0188949	0.946712	-0.134118	0.633694	-0.486945	0.0656392	-0.0996818	0.723747	-0.702817	0.00347431	-0.667456	0.00655401	0.902993	4.02857e-06	0.612259	0.0152609	0.556034	0.0313681	0.320386	0.244338	0.246093	0.376623	0.190823	0.495719
ZBTB24	brown	-0.744216	0.00146364	0.744216	0.00146364	-0.283329	0.306168	-0.516901	0.0484906	-0.434731	0.105368	0.149127	0.595807	-0.379242	0.163284	-0.526355	0.0438384	0.760294	0.0010014	0.505607	0.0545133	0.491348	0.0628775	0.29602	0.284051	0.106771	0.704886	-0.362494	0.18423
PLEKHM1	brown	-0.9296	5.35339e-07	0.9296	5.35339e-07	-0.177166	0.527608	-0.191929	0.493178	-0.394768	0.145332	0.212248	0.447593	-0.443029	0.0981486	-0.546621	0.0349893	0.945856	1.01098e-07	0.833307	0.000114102	0.755185	0.00113317	0.201384	0.471698	0.0262674	0.925965	0.126853	0.652346
KIAA0753	brown	0.422681	0.116497	-0.422681	0.116497	0.0961463	0.73321	0.349513	0.201615	0.635254	0.0109363	0.376673	0.166389	0.773131	0.000724196	0.486447	0.0659571	-0.647126	0.00911457	-0.28689	0.299863	-0.531632	0.0413901	-0.445507	0.0960612	-0.286667	0.300256	-0.209408	0.453835
C2CD2L	brown	-0.769802	0.000789199	0.769802	0.000789199	-0.376363	0.166767	-0.288236	0.297501	-0.217117	0.436993	0.441057	0.0998316	-0.0469752	0.867967	-0.271341	0.327952	0.729876	0.00200852	0.780645	0.000593341	0.620649	0.0135528	0.0970488	0.730791	-0.190063	0.49747	-0.134081	0.633787
KIAA0319	brown	0.792253	0.000429467	-0.792253	0.000429467	-0.233788	0.401682	-0.119343	0.671833	0.254391	0.360213	0.182726	0.514516	0.570203	0.0264585	0.659088	0.00752825	-0.745943	0.00140701	-0.469143	0.0777015	-0.262812	0.343973	-0.269817	0.330783	-0.382945	0.158876	-0.248431	0.371958
LRIG2	brown	-0.664035	0.00693957	0.664035	0.00693957	0.0695543	0.805442	0.230032	0.409504	0.335909	0.220928	0.635975	0.0108181	0.213513	0.444826	-0.281305	0.309785	0.4649	0.080796	0.552305	0.0327672	0.231373	0.406703	-0.339385	0.215887	-0.18524	0.508646	-0.104537	0.710813
MED24	brown	-0.706478	0.00323714	0.706478	0.00323714	-0.219957	0.43087	0.0323346	0.908924	-0.295853	0.284335	0.268938	0.332422	-0.278655	0.314559	-0.256709	0.355701	0.720851	0.00242764	0.82747	0.000140598	0.735736	0.00176904	0.0172407	0.951372	-0.225608	0.418815	0.387574	0.153477
SETDB1	brown	-0.685496	0.00479097	0.685496	0.00479097	-0.266631	0.336745	-0.552221	0.0327994	-0.489267	0.0641719	-0.0399903	0.887475	-0.433117	0.106813	-0.482465	0.0685379	0.764143	0.000910539	0.503851	0.0554967	0.437613	0.10282	0.50675	0.0538801	0.266837	0.336359	-0.207126	0.45888
FCHSD2	brown	-0.780952	0.000588421	0.780952	0.000588421	-0.125017	0.657091	-0.403705	0.135626	-0.612701	0.015167	-0.294579	0.286513	-0.680733	0.00521476	-0.605768	0.0166928	0.867096	2.85107e-05	0.499693	0.0578769	0.4176	0.121425	0.643437	0.00965303	0.448129	0.0938871	0.0649375	0.818151
TOX4	brown	0.553478	0.0323225	-0.553478	0.0323225	0.215293	0.440948	0.600583	0.0179091	0.277626	0.316423	-0.156854	0.576663	0.277412	0.316812	0.515111	0.0494108	-0.573357	0.02545	-0.226496	0.416938	-0.29412	0.2873	-0.265015	0.339794	-0.178755	0.523851	0.614653	0.0147576
TRANK1	brown	-0.686476	0.00470728	0.686476	0.00470728	0.00738717	0.979155	0.145618	0.604581	0.23551	0.398125	0.717556	0.00259702	0.131122	0.641361	-0.321899	0.241991	0.552355	0.0327484	0.645533	0.00934424	0.470004	0.0770845	-0.43449	0.105582	-0.295663	0.28466	-0.0992341	0.724943
RHOBTB1	brown	0.609999	0.0157483	-0.609999	0.0157483	-0.27871	0.314459	-0.00848557	0.976056	0.267121	0.335824	0.116441	0.679415	0.662353	0.00713554	0.72865	0.00206177	-0.680992	0.00519093	-0.272171	0.326415	-0.586876	0.0214533	-0.100553	0.721421	-0.309425	0.261755	-0.171181	0.541864
SMG7	brown	-0.570874	0.0262415	0.570874	0.0262415	-0.131743	0.639769	0.189409	0.498978	-0.236645	0.395787	0.151571	0.589723	-0.258168	0.352878	-0.188527	0.501016	0.539188	0.0380631	0.695088	0.00402052	0.536086	0.0394039	0.0192252	0.945782	-0.185264	0.508589	0.438535	0.102014
LPPR4	brown	0.483358	0.0679526	-0.483358	0.0679526	0.0444674	0.874963	0.320216	0.244603	0.329941	0.229754	0.0924861	0.743044	0.423835	0.115399	0.433936	0.106078	-0.587926	0.0211643	-0.240987	0.386917	-0.346091	0.206368	-0.2865	0.300551	-0.254731	0.35955	0.0246417	0.930537
NUAK1	brown	-0.304647	0.269576	0.304647	0.269576	-0.514763	0.0495908	-0.275998	0.319386	-0.710231	0.00300759	-0.18012	0.520633	-0.432797	0.107102	0.0408451	0.885084	0.495584	0.0603016	0.597152	0.0187506	0.573264	0.0254794	0.303601	0.271307	-0.238734	0.391505	0.462209	0.0828032
SNAP91	brown	0.855067	4.85762e-05	-0.855067	4.85762e-05	-0.17977	0.521458	0.112049	0.690946	0.395018	0.145054	0.221627	0.42729	0.718705	0.00253692	0.80098	0.000332356	-0.875001	1.95219e-05	-0.474073	0.0742139	-0.449877	0.0924574	-0.413095	0.125912	-0.48293	0.0682323	-0.128394	0.648373
TELO2	brown	-0.6915	0.00429626	0.6915	0.00429626	-0.607356	0.0163333	-0.433842	0.106162	-0.34733	0.204639	0.455269	0.0881435	-0.0242286	0.931699	-0.116075	0.680374	0.683605	0.0049558	0.841234	8.48261e-05	0.543078	0.0364306	0.130126	0.643919	-0.333316	0.224735	-0.198307	0.478638
SRGAP3	brown	-0.706492	0.00323626	0.706492	0.00323626	-0.282575	0.307511	-0.293735	0.287962	-0.330116	0.229492	0.250932	0.367004	-0.316544	0.250359	-0.415565	0.123438	0.739323	0.00163416	0.579348	0.0236147	0.598621	0.0183867	0.0913968	0.745977	-0.109215	0.69842	-0.112283	0.690329
TMCC2	brown	-0.778778	0.000623899	0.778778	0.000623899	-0.374138	0.169492	-0.57205	0.0258644	-0.536605	0.0391772	0.118589	0.673799	-0.434394	0.105668	-0.48905	0.0643083	0.859411	4.02968e-05	0.629166	0.0119741	0.65171	0.00847855	0.379765	0.162657	0.0772618	0.784329	-0.202168	0.469939
SUPT7L	brown	0.242815	0.383214	-0.242815	0.383214	0.12638	0.653569	-0.186892	0.504805	0.314535	0.253543	0.122412	0.663845	0.321237	0.243016	-0.0259596	0.92683	-0.403097	0.136272	-0.424948	0.114345	-0.374556	0.168978	0.000561403	0.998416	0.177146	0.527655	-0.714814	0.00274511
ATP2C2	brown	-0.846524	6.8975e-05	0.846524	6.8975e-05	-0.388921	0.151929	-0.533166	0.0406979	-0.59136	0.0202397	0.106882	0.704592	-0.495217	0.0605219	-0.543099	0.0364218	0.881725	1.38591e-05	0.695539	0.00398685	0.689775	0.004434	0.397256	0.142584	0.055676	0.843767	-0.217213	0.436784
ZBTB40	brown	-0.66066	0.00733713	0.66066	0.00733713	-0.408888	0.130203	-0.186238	0.506323	-0.234082	0.401074	0.480793	0.0696429	-0.102523	0.716171	-0.226222	0.417517	0.627896	0.0122001	0.800429	0.000337902	0.647693	0.00903394	-0.082222	0.770813	-0.38715	0.153966	-0.103845	0.712651
LPGAT1	brown	-0.859862	3.95096e-05	0.859862	3.95096e-05	0.07895	0.779722	-0.00297267	0.991611	-0.36159	0.185409	-0.177153	0.527638	-0.573068	0.0255411	-0.59886	0.018328	0.842683	8.02112e-05	0.608579	0.0160606	0.318673	0.247011	0.41786	0.12117	0.377554	0.16532	0.29165	0.291556
HELZ	brown	-0.642299	0.0098242	0.642299	0.0098242	0.221665	0.427208	0.347697	0.204129	0.267335	0.335423	0.486922	0.0656535	-0.0305059	0.914057	-0.432777	0.10712	0.500402	0.0574659	0.492049	0.0624459	0.418039	0.120994	-0.360815	0.186423	-0.119234	0.672117	0.0654715	0.816678
KIAA0020	brown	-0.930972	4.72661e-07	0.930972	4.72661e-07	0.116593	0.679017	-0.141429	0.615125	-0.281635	0.309194	0.00909083	0.974349	-0.523432	0.0452396	-0.754699	0.0011464	0.881772	1.38248e-05	0.535348	0.0397283	0.401063	0.138448	0.324137	0.238546	0.401294	0.1382	-0.0439334	0.876454
DLEC1	brown	-0.820261	0.000180102	0.820261	0.000180102	-0.421167	0.117951	-0.502864	0.056055	-0.41725	0.12177	0.383718	0.157965	-0.275764	0.319814	-0.438901	0.101695	0.846437	6.92143e-05	0.765463	0.000880982	0.779658	0.000609328	0.193118	0.49045	-0.114242	0.685181	-0.259242	0.350806
EXOG	brown	-0.769132	0.000802844	0.769132	0.000802844	-0.202875	0.468354	-0.437104	0.103266	-0.709272	0.00306499	-0.33562	0.221349	-0.717492	0.00260041	-0.594363	0.0194569	0.841452	8.41181e-05	0.557182	0.0309469	0.530842	0.04175	0.725464	0.00220546	0.414962	0.12404	0.0519137	0.854217
AMMECR1	brown	0.257787	0.353613	-0.257787	0.353613	0.355222	0.193845	0.653712	0.00821183	0.431053	0.108683	-0.000970483	0.997261	0.271398	0.327846	0.240862	0.38717	-0.413552	0.125452	-0.205436	0.462634	-0.490911	0.063148	-0.336955	0.219403	-0.0678202	0.81021	0.336649	0.219848
HS3ST3B1	brown	-0.843299	7.83149e-05	0.843299	7.83149e-05	-0.142202	0.613175	-0.322913	0.240426	-0.638494	0.0104132	-0.188329	0.501474	-0.750622	0.00126239	-0.655534	0.00797501	0.932565	4.07688e-07	0.636472	0.0107372	0.664165	0.00692459	0.512804	0.0506155	0.292192	0.29062	0.153496	0.584952
HS3ST3A1	brown	-0.85442	4.99198e-05	0.85442	4.99198e-05	-0.256165	0.356758	-0.454146	0.0890299	-0.578821	0.0237718	-0.0462815	0.869902	-0.542728	0.0365753	-0.564626	0.028316	0.900754	4.64664e-06	0.656597	0.00783928	0.621809	0.0133289	0.52206	0.045909	0.241072	0.386743	-0.0382515	0.89234
SLC23A1	brown	0.670123	0.00626538	-0.670123	0.00626538	-0.224621	0.420909	-0.0593367	0.833623	-0.153583	0.584735	-0.178735	0.523898	0.0589006	0.834831	0.484602	0.0671436	-0.509834	0.0521982	-0.326171	0.235441	0.0924929	0.743025	-0.0620558	0.826104	-0.307032	0.265655	0.207531	0.457983
FGF19	brown	-0.897018	5.85374e-06	0.897018	5.85374e-06	-0.273442	0.324071	-0.327612	0.233257	-0.468687	0.0780302	0.0901547	0.749327	-0.419158	0.1199	-0.485996	0.0662456	0.894568	6.77907e-06	0.803215	0.000310618	0.544734	0.0357518	0.411875	0.127146	0.132833	0.636978	0.00786312	0.977812
NR1I3	brown	-0.845369	7.22076e-05	0.845369	7.22076e-05	-0.114183	0.685335	-0.259584	0.350148	-0.390976	0.149588	0.0186702	0.947345	-0.465837	0.0801053	-0.553517	0.0323076	0.887051	1.04097e-05	0.630011	0.0118257	0.571865	0.0259236	0.372423	0.171612	0.230686	0.408136	0.0872487	0.757179
NR1H4	brown	-0.773534	0.000716626	0.773534	0.000716626	0.0590329	0.834464	-0.0281575	0.920653	-0.386877	0.154282	-0.0859557	0.76068	-0.643009	0.00971719	-0.631004	0.0116531	0.839571	9.03862e-05	0.582516	0.0226857	0.554333	0.032001	0.213667	0.44449	0.217473	0.436223	0.256718	0.355683
CLEC2B	brown	-0.861125	3.73697e-05	0.861125	3.73697e-05	0.0433978	0.87795	-0.281037	0.310266	-0.46481	0.0808624	-0.19791	0.479537	-0.684458	0.00488088	-0.794947	0.000397302	0.861777	3.63048e-05	0.460972	0.0837374	0.44265	0.0984699	0.515247	0.0493405	0.483777	0.0676795	-0.108727	0.699711
FGFBP1	brown	-0.852083	5.50388e-05	0.852083	5.50388e-05	0.00223055	0.993705	-0.226073	0.417833	-0.330679	0.22865	0.00386326	0.989098	-0.541768	0.0369743	-0.702954	0.00346518	0.842503	8.07733e-05	0.530719	0.0418064	0.384948	0.156524	0.308528	0.263212	0.307002	0.265704	-0.11602	0.680519
REC8	brown	-0.753149	0.00118944	0.753149	0.00118944	-0.397087	0.14277	-0.51215	0.0509612	-0.548433	0.0342694	-0.00522606	0.985252	-0.430788	0.108924	-0.436219	0.104047	0.772631	0.000733664	0.625509	0.0126335	0.320296	0.244478	0.451513	0.091133	0.108643	0.699932	-0.25136	0.366161
RCE1	brown	-0.729335	0.00203186	0.729335	0.00203186	-0.416962	0.122054	-0.59943	0.0181886	-0.592915	0.0198314	0.134933	0.631613	-0.451392	0.0912307	-0.435738	0.104473	0.841134	8.51523e-05	0.692062	0.00425206	0.779207	0.000616758	0.391199	0.149335	0.0270537	0.923755	-0.120495	0.66883
SLC12A6	brown	-0.530448	0.0419302	0.530448	0.0419302	0.334607	0.222834	0.172823	0.537938	-0.0720035	0.798719	-0.13624	0.628283	-0.418659	0.120387	-0.57219	0.0258197	0.50628	0.0541397	0.290617	0.293348	0.313597	0.255039	0.135368	0.630504	0.350704	0.199978	0.178944	0.523405
KCNE2	brown	0.909598	2.58926e-06	-0.909598	2.58926e-06	-0.0294348	0.917065	0.344371	0.208783	0.38248	0.159425	0.0481385	0.864725	0.598636	0.0183831	0.82744	0.000140745	-0.867577	2.78803e-05	-0.473304	0.0747501	-0.447149	0.0946957	-0.458104	0.0859335	-0.446043	0.095614	0.260128	0.349104
NR2E3	brown	-0.980996	1.21935e-10	0.980996	1.21935e-10	-0.0432431	0.878382	-0.216563	0.438193	-0.352917	0.19696	0.110143	0.695971	-0.510269	0.0519643	-0.714724	0.00275008	0.949956	6.12022e-08	0.683782	0.00494019	0.539112	0.0380956	0.278885	0.314142	0.234575	0.400055	-0.0711824	0.800972
SRA1	brown	-0.505107	0.0547919	0.505107	0.0547919	-0.426365	0.113013	-0.537999	0.0385732	-0.857732	4.33462e-05	-0.41159	0.127436	-0.670664	0.00620804	-0.297628	0.28132	0.657882	0.00767757	0.491146	0.0630026	0.398448	0.141281	0.684055	0.00491616	0.202398	0.469422	0.12497	0.657213
BCL2L10	brown	-0.790381	0.000453048	0.790381	0.000453048	-0.331443	0.227512	-0.490764	0.0632391	-0.565301	0.0280863	0.0429079	0.879318	-0.475762	0.0730452	-0.46708	0.0791951	0.882794	1.30998e-05	0.714758	0.00274816	0.670338	0.0062425	0.4337	0.10629	0.12217	0.664474	-0.00968434	0.972675
BCL2L11	brown	-0.764406	0.000904593	0.764406	0.000904593	-0.0073018	0.979396	-0.196404	0.482955	-0.403576	0.135763	-0.0526001	0.852309	-0.608123	0.0161619	-0.666411	0.00666994	0.79646	0.000380112	0.522493	0.045697	0.60346	0.0172263	0.326982	0.234211	0.255346	0.35835	0.0464572	0.869412
HCN4	brown	-0.855221	4.82602e-05	0.855221	4.82602e-05	-0.349276	0.201943	-0.464389	0.0811742	-0.591634	0.0201672	0.0811243	0.773799	-0.532692	0.0409109	-0.518281	0.0477899	0.950744	5.53136e-08	0.776291	0.000666565	0.727221	0.00212523	0.363714	0.182649	0.0514735	0.855441	-0.0105106	0.970344
FRAT1	brown	-0.530113	0.042084	0.530113	0.042084	-0.046323	0.869786	0.0318057	0.910408	-0.0282495	0.920394	0.0831966	0.768165	-0.083621	0.767012	-0.234757	0.399679	0.414799	0.124202	0.437175	0.103204	-0.0159242	0.955082	0.201115	0.472302	0.116423	0.679462	0.00586076	0.983462
TROAP	brown	-0.721806	0.00238023	0.721806	0.00238023	-0.207563	0.457913	-0.198805	0.477513	-0.650111	0.00869626	-0.300609	0.276294	-0.614399	0.0148103	-0.386411	0.154822	0.794935	0.000397443	0.687347	0.00463385	0.494057	0.061221	0.594716	0.0193663	0.251934	0.365031	0.398676	0.141032
SH2D3C	brown	-0.80347	0.000308213	0.80347	0.000308213	-0.120281	0.669387	-0.157425	0.575258	-0.471254	0.0761944	0.0143012	0.959656	-0.532722	0.0408972	-0.525531	0.04423	0.825401	0.000151123	0.674871	0.00577632	0.61359	0.0149795	0.248651	0.37152	0.092301	0.743542	0.170541	0.543401
SH2D3A	brown	-0.721199	0.00241027	0.721199	0.00241027	-0.0665886	0.813601	-0.441351	0.0995794	-0.498752	0.0584259	-0.131273	0.640973	-0.638689	0.0103824	-0.701648	0.00355292	0.798571	0.000357157	0.429877	0.109758	0.544868	0.035697	0.455628	0.0878615	0.367769	0.177455	-0.176632	0.528872
CST8	brown	-0.636475	0.0107369	0.636475	0.0107369	-0.247439	0.373933	-0.532948	0.0407958	-0.434575	0.105507	0.0243144	0.931457	-0.405602	0.133624	-0.468087	0.078464	0.728712	0.00205905	0.43756	0.102866	0.458614	0.0855397	0.369102	0.175767	0.179406	0.522315	-0.211955	0.448234
DNAJB6	brown	0.448531	0.0935574	-0.448531	0.0935574	0.313411	0.255336	0.155179	0.580791	0.384838	0.156653	-0.226863	0.416164	0.343473	0.210052	0.228603	0.412499	-0.556035	0.031368	-0.641487	0.00994755	-0.810724	0.000245935	0.0614032	0.827907	0.331968	0.226731	-0.166503	0.553126
SLC17A4	brown	-0.905218	3.4837e-06	0.905218	3.4837e-06	-0.104598	0.710651	-0.310281	0.260367	-0.477713	0.0717119	-0.0666135	0.813532	-0.605034	0.0168611	-0.674681	0.00579533	0.944143	1.23275e-07	0.656184	0.00789175	0.550163	0.033592	0.453	0.0899406	0.305993	0.267358	0.0118579	0.966545
GJC1	brown	0.634166	0.0111164	-0.634166	0.0111164	0.00957161	0.972993	0.520336	0.0467601	0.334446	0.22307	0.0900242	0.749679	0.491658	0.0626867	0.692741	0.00419919	-0.666737	0.0066336	-0.212086	0.447948	-0.32264	0.240846	-0.486439	0.0659622	-0.485553	0.06653	0.423154	0.116047
AP1M2	brown	-0.847673	6.58782e-05	0.847673	6.58782e-05	-0.145924	0.603815	-0.0711634	0.801024	-0.364709	0.181365	0.0886519	0.753385	-0.403053	0.136319	-0.420107	0.118977	0.873302	2.12219e-05	0.804573	0.000297995	0.616053	0.0144691	0.256232	0.356628	0.0602603	0.831068	0.332272	0.22628
FARSB	brown	-0.634338	0.0110878	0.634338	0.0110878	0.0169426	0.952212	-0.0732966	0.795174	-0.450446	0.0919955	-0.326474	0.23498	-0.629696	0.011881	-0.537175	0.0389292	0.630524	0.0117362	0.343496	0.210018	0.223563	0.423158	0.448185	0.0938412	0.34259	0.211303	0.158299	0.573111
ABCC5	brown	-0.644835	0.00944621	0.644835	0.00944621	-0.340466	0.214333	-0.65857	0.00759208	-0.584222	0.0221971	-0.0930587	0.741503	-0.495976	0.0600673	-0.534562	0.0400756	0.646663	0.00918082	0.445529	0.0960427	0.385785	0.155549	0.610434	0.0156537	0.270971	0.328637	-0.451656	0.0910181
ABCB6	brown	-0.88755	1.01273e-05	0.88755	1.01273e-05	-0.288469	0.297092	-0.394899	0.145186	-0.340835	0.213805	0.305541	0.268101	-0.270698	0.329144	-0.493196	0.0617441	0.880407	1.48451e-05	0.750391	0.00126925	0.623903	0.0129318	0.222267	0.425921	0.0169396	0.95222	-0.196117	0.483608
ABCC9	brown	-0.681725	0.00512411	0.681725	0.00512411	-0.0186548	0.947388	-0.225809	0.418391	-0.224169	0.42187	0.0998515	0.723294	-0.349008	0.202312	-0.57634	0.024523	0.610744	0.0155865	0.43941	0.101253	0.377486	0.165403	0.250303	0.368247	0.214809	0.442001	-0.261734	0.346029
SCAMP3	brown	-0.618283	0.0140187	0.618283	0.0140187	-0.0867084	0.758641	0.139972	0.618808	-0.254055	0.360871	0.0595389	0.833064	-0.215614	0.440251	-0.149764	0.594217	0.608998	0.015968	0.701328	0.00357462	0.364712	0.181361	0.139335	0.620421	-0.0134471	0.962064	0.524673	0.0446408
IL18BP	brown	-0.55849	0.0304717	0.55849	0.0304717	-0.365863	0.179883	-0.493325	0.061666	-0.795958	0.000385751	-0.29414	0.287265	-0.67369	0.00589508	-0.352779	0.197147	0.756066	0.00110951	0.550247	0.0335592	0.662872	0.00707455	0.550621	0.0334142	0.134771	0.632025	0.23881	0.39135
MUC12	brown	-0.773406	0.000719027	0.773406	0.000719027	-0.180379	0.520024	-0.200306	0.474124	-0.438358	0.102168	0.0471874	0.867376	-0.470611	0.076651	-0.456683	0.0870358	0.84508	7.30362e-05	0.69506	0.00402263	0.56516	0.028134	0.215363	0.440797	0.0508089	0.85729	0.157432	0.575242
TSPAN32	brown	-0.64479	0.00945276	0.64479	0.00945276	-0.474374	0.0740048	-0.562406	0.0290824	-0.761382	0.000974997	-0.0977532	0.728904	-0.602501	0.0174515	-0.358106	0.189994	0.796235	0.000382635	0.683689	0.00494839	0.712243	0.00288998	0.533626	0.0404919	0.0427439	0.879777	0.0829411	0.768859
USH1C	brown	0.693372	0.0041506	-0.693372	0.0041506	-0.324568	0.237885	0.0799545	0.776984	-0.0275287	0.92242	0.0612392	0.828361	0.32742	0.233547	0.740226	0.00160153	-0.543974	0.0360622	-0.105032	0.709498	0.163074	0.561443	-0.281373	0.309662	-0.588747	0.0209404	0.403614	0.135723
HHLA1	brown	-0.615863	0.014508	0.615863	0.014508	-0.155169	0.580815	0.000516239	0.998543	-0.504722	0.0550071	-0.141726	0.614375	-0.543801	0.0361331	-0.285441	0.302419	0.732988	0.00187829	0.687038	0.00465979	0.578229	0.0239494	0.280112	0.311928	0.0298714	0.915838	0.587952	0.0211571
KCNK7	brown	-0.862153	3.57007e-05	0.862153	3.57007e-05	-0.43983	0.100889	-0.533835	0.0403986	-0.505605	0.0545143	0.24633	0.376148	-0.351117	0.199413	-0.448884	0.0932678	0.901698	4.37714e-06	0.805235	0.000291995	0.679938	0.00528827	0.327226	0.23384	-0.027374	0.922855	-0.199863	0.475123
UST	brown	0.740832	0.00157995	-0.740832	0.00157995	0.00534799	0.984908	0.217104	0.43702	0.621524	0.0133836	0.296532	0.28318	0.837861	9.64124e-05	0.70147	0.00356501	-0.834285	0.000110095	-0.499717	0.057863	-0.552374	0.032741	-0.435182	0.104966	-0.337332	0.218854	-0.171627	0.540798
ARPC1B	brown	-0.663404	0.00701258	0.663404	0.00701258	-0.135068	0.631267	-0.147444	0.60001	-0.691462	0.00429922	-0.350307	0.200524	-0.77432	0.000702058	-0.451164	0.0914144	0.811023	0.000243607	0.607383	0.0163274	0.562425	0.0290756	0.476937	0.0722403	0.219852	0.431096	0.49997	0.0577161
TSPAN1	brown	-0.843523	7.76355e-05	0.843523	7.76355e-05	-0.00658427	0.98142	-0.405632	0.133592	-0.423598	0.115623	-0.143459	0.610006	-0.618401	0.0139953	-0.785178	0.000524178	0.846375	6.93857e-05	0.408747	0.130349	0.369602	0.175138	0.536271	0.0393231	0.497121	0.0593862	-0.265235	0.339378
TRIM10	brown	-0.95058	5.64958e-08	0.95058	5.64958e-08	-0.161522	0.565224	-0.283676	0.305551	-0.45265	0.0902203	0.0803941	0.775787	-0.529373	0.0424256	-0.628579	0.0120781	0.970347	2.1422e-09	0.751384	0.00124002	0.631337	0.0115957	0.337257	0.218964	0.167622	0.550423	0.0285737	0.919483
ENAM	brown	-0.732737	0.00188853	0.732737	0.00188853	-0.197975	0.47939	-0.265745	0.338414	-0.219427	0.432009	0.31271	0.256457	-0.174345	0.534306	-0.363902	0.182406	0.733878	0.00184231	0.634467	0.0110663	0.518	0.0479316	0.1461	0.603372	0.0182646	0.948488	-0.0655126	0.816565
PDIA6	brown	-0.580028	0.0234129	0.580028	0.0234129	0.185192	0.508757	-0.0762142	0.78719	-0.418326	0.120713	-0.267836	0.334483	-0.707237	0.00318959	-0.637662	0.0105456	0.686775	0.00468203	0.344952	0.207965	0.637174	0.010624	0.345533	0.20715	0.389449	0.151325	0.318076	0.247947
CELA3A	brown	-0.812927	0.000229209	0.812927	0.000229209	0.0228663	0.935532	-0.131596	0.640145	-0.433718	0.106274	-0.16128	0.565816	-0.62674	0.0124085	-0.629964	0.011834	0.86747	2.80189e-05	0.577368	0.0242096	0.546621	0.0349897	0.408901	0.13019	0.335556	0.221442	0.230114	0.409333
TOB1	brown	0.303998	0.270649	-0.303998	0.270649	0.525939	0.0440357	0.334036	0.223674	0.617037	0.014269	-0.0144175	0.959328	0.299598	0.277993	-0.0327634	0.907721	-0.409384	0.129692	-0.595065	0.0192773	-0.614347	0.0148212	-0.26242	0.34472	0.273464	0.324031	-0.237574	0.39388
C4orf6	brown	-0.704722	0.0033492	0.704722	0.0033492	-0.203637	0.466648	-0.272685	0.325466	-0.447994	0.0939983	0.0952665	0.73557	-0.449659	0.092635	-0.468364	0.0782635	0.754132	0.00116201	0.60019	0.018004	0.630787	0.0116907	0.17961	0.521835	0.0031407	0.991137	0.00870324	0.975442
AKAP9	brown	0.349707	0.201348	-0.349707	0.201348	0.29306	0.289123	0.40623	0.132966	0.503311	0.055802	0.237172	0.394704	0.337607	0.218456	0.123135	0.661969	-0.481865	0.0689324	-0.297931	0.280806	-0.247232	0.374346	-0.53492	0.0399171	-0.211493	0.449248	-0.157131	0.575983
CLEC3A	brown	-0.744798	0.00144437	0.744798	0.00144437	-0.0608809	0.829351	-0.155937	0.578921	-0.360108	0.18735	-0.0801386	0.776483	-0.45042	0.0920161	-0.498953	0.0583082	0.711245	0.00294787	0.495523	0.0603384	0.360644	0.186647	0.436579	0.103729	0.293361	0.288605	0.0824929	0.770077
EBI3	brown	-0.882308	1.34405e-05	0.882308	1.34405e-05	-0.0843397	0.765062	-0.159504	0.570158	-0.510097	0.0520568	-0.122541	0.66351	-0.658423	0.00761029	-0.61213	0.0152885	0.929718	5.29678e-07	0.658693	0.00757691	0.518305	0.0477777	0.401106	0.138402	0.2497	0.369441	0.22611	0.417755
HNRNPA3P1	brown	-0.811405	0.000240657	0.811405	0.000240657	-0.221414	0.427744	-0.106802	0.704805	-0.224482	0.421204	0.436527	0.103775	-0.207147	0.458833	-0.358876	0.188975	0.801795	0.00032429	0.828233	0.000136872	0.729252	0.00203548	-0.020237	0.942932	-0.183132	0.513565	0.120156	0.669713
PDZK1IP1	brown	-0.691752	0.00427641	0.691752	0.00427641	0.0757632	0.788424	-0.271612	0.327449	-0.297459	0.281604	-0.188749	0.500504	-0.451428	0.0912014	-0.645608	0.00933333	0.625866	0.012568	0.279233	0.313513	0.197624	0.480185	0.526115	0.0439523	0.524422	0.0447612	-0.233598	0.402076
LPCAT3	brown	-0.599294	0.0182218	0.599294	0.0182218	0.124932	0.657312	0.186291	0.5062	-0.144827	0.606568	-0.00216332	0.993895	-0.318299	0.247597	-0.347971	0.203748	0.579243	0.0236458	0.45457	0.0886947	0.246557	0.375693	0.122922	0.662522	0.178796	0.523755	0.36648	0.179095
CHST4	brown	-0.636977	0.0106556	0.636977	0.0106556	-0.292206	0.290594	-0.26564	0.338612	-0.601902	0.0175934	-0.270659	0.329218	-0.562341	0.029105	-0.331316	0.227701	0.728713	0.002059	0.593391	0.0197077	0.328344	0.232153	0.518117	0.0478724	0.155848	0.57914	0.248842	0.371142
SLC25A13	brown	0.561778	0.0293019	-0.561778	0.0293019	-0.289882	0.294626	-0.282691	0.307306	-0.131932	0.639285	-0.238237	0.392522	0.184625	0.510079	0.435687	0.104517	-0.552196	0.0328092	-0.381838	0.160185	-0.410426	0.128624	0.248969	0.37089	-0.0401763	0.886954	-0.265107	0.339619
SLC25A15	brown	-0.600943	0.0178225	0.600943	0.0178225	0.0291503	0.917864	-0.0999612	0.723001	-0.339789	0.215305	-0.262798	0.343999	-0.438912	0.101685	-0.423278	0.115928	0.576526	0.0244661	0.407357	0.13179	0.138777	0.621835	0.504133	0.0553379	0.397475	0.142344	0.167064	0.551771
ZNF197	brown	0.297443	0.281633	-0.297443	0.281633	-0.0372206	0.895227	-0.0253933	0.928423	0.330609	0.228755	0.180854	0.518906	0.550615	0.0334167	0.33315	0.22498	-0.455593	0.087889	-0.285665	0.302024	-0.41945	0.119615	-0.0397137	0.888249	-0.0284537	0.919821	-0.370699	0.173761
DHRS9	brown	-0.739193	0.00163891	0.739193	0.00163891	-0.0635623	0.821944	-0.449146	0.0930533	-0.64738	0.00907839	-0.36885	0.176086	-0.831547	0.000121617	-0.753354	0.00118369	0.833317	0.000114061	0.386461	0.154763	0.488031	0.0649498	0.681	0.00519019	0.516987	0.0484463	-0.0607101	0.829824
RCL1	brown	0.820939	0.000176036	-0.820939	0.000176036	0.378419	0.164275	0.384863	0.156623	0.476572	0.0724894	-0.15438	0.582763	0.370883	0.173531	0.425163	0.114141	-0.845421	7.20593e-05	-0.742542	0.0015203	-0.600755	0.0178677	-0.286608	0.30036	0.0416849	0.882736	0.0882419	0.754493
TENM1	brown	-0.524178	0.044879	0.524178	0.044879	0.015555	0.956122	0.0398694	0.887813	0.297897	0.280862	0.491675	0.0626759	0.296153	0.283825	-0.186979	0.504603	0.34252	0.211402	0.408633	0.130466	0.00599633	0.983079	-0.124503	0.658422	-0.0133465	0.962347	-0.281039	0.310263
LHFP	brown	0.699226	0.00372022	-0.699226	0.00372022	0.476789	0.072341	0.554953	0.0317691	0.754396	0.00115473	0.151819	0.589108	0.564582	0.028331	0.352294	0.197805	-0.836833	0.000100196	-0.712356	0.00288347	-0.630857	0.0116785	-0.598317	0.0184615	-0.10481	0.710088	-0.0862576	0.759862
TNK2	brown	-0.818609	0.000190329	0.818609	0.000190329	-0.464258	0.0812715	-0.46424	0.0812847	-0.365519	0.180325	0.413589	0.125414	-0.140497	0.61748	-0.309651	0.261388	0.816129	0.000206574	0.828096	0.000137534	0.662195	0.00715412	0.199175	0.476675	-0.152677	0.58698	-0.19189	0.493266
ALG3	brown	-0.61126	0.015475	0.61126	0.015475	-0.0123507	0.965155	-0.0482099	0.864526	-0.516922	0.0484799	-0.226741	0.416421	-0.625529	0.0126298	-0.425087	0.114213	0.722227	0.00235958	0.575803	0.0246879	0.641386	0.00996301	0.365215	0.180714	0.217513	0.436137	0.523575	0.0451703
MPHOSPH9	brown	-0.556606	0.0311578	0.556606	0.0311578	0.0446181	0.874543	-0.238892	0.391182	-0.452702	0.0901793	-0.354935	0.194231	-0.591618	0.0201716	-0.576469	0.0244835	0.538903	0.0381852	0.304338	0.270087	0.259474	0.350361	0.571526	0.026032	0.473359	0.0747119	-0.0372446	0.89516
SSX3	brown	-0.365828	0.179929	0.365828	0.179929	-0.0325159	0.908415	-0.169152	0.546737	-0.0503286	0.858626	0.297242	0.281973	-0.1046	0.710646	-0.296059	0.283984	0.426919	0.112495	0.256581	0.35595	0.517418	0.048227	-0.158019	0.5738	-0.0864897	0.759233	-0.101334	0.719337
OLIG2	brown	0.650432	0.00865226	-0.650432	0.00865226	-0.117508	0.676625	-0.291188	0.292357	-0.0108224	0.969465	-0.210892	0.450567	0.145303	0.605373	0.348649	0.20281	-0.512747	0.0506459	-0.562155	0.0291698	-0.307195	0.265388	0.0492805	0.861544	-0.0121268	0.965787	-0.210626	0.451152
GPA33	brown	-0.655004	0.00804325	0.655004	0.00804325	-0.137965	0.623897	0.0014105	0.996019	-0.446737	0.0950368	-0.115192	0.682687	-0.486237	0.0660911	-0.290368	0.293781	0.750296	0.00127207	0.677288	0.00553928	0.489014	0.0643305	0.29212	0.290743	0.0736833	0.794115	0.53362	0.0404948
PLIN3	brown	-0.112352	0.690148	0.112352	0.690148	-0.447661	0.0942726	-0.223235	0.423857	-0.721511	0.00239481	-0.395218	0.144833	-0.457274	0.0865766	0.135057	0.631296	0.308451	0.263337	0.446378	0.0953349	0.325198	0.236923	0.44958	0.0926993	-0.0847237	0.76402	0.522599	0.0456451
RCAN2	brown	-0.440009	0.100735	0.440009	0.100735	-0.168419	0.548501	-0.122454	0.663736	-0.515467	0.0492264	-0.225215	0.419649	-0.575635	0.0247398	-0.285121	0.302986	0.586408	0.0215831	0.426832	0.112576	0.342586	0.211309	0.243807	0.381211	0.0474668	0.866597	0.330808	0.228458
MSLN	brown	-0.528784	0.0426986	0.528784	0.0426986	-0.343827	0.209551	-0.482903	0.0682505	-0.228452	0.412816	0.446324	0.0953802	-0.0851847	0.76277	-0.306979	0.265741	0.573101	0.0255308	0.463535	0.0818098	0.64969	0.00875431	-0.0190524	0.946268	-0.184685	0.509938	-0.399727	0.13989
RASGRP2	brown	-0.696302	0.00393048	0.696302	0.00393048	-0.34524	0.207561	-0.428328	0.111185	-0.795727	0.000388364	-0.245901	0.377006	-0.754416	0.00115418	-0.469695	0.0773052	0.843039	7.91105e-05	0.627604	0.0122524	0.613475	0.0150036	0.527282	0.0434007	0.139987	0.61877	0.173754	0.535715
KCNMB2	brown	-0.832398	0.000117934	0.832398	0.000117934	-0.340083	0.214883	-0.388414	0.15251	-0.282235	0.308119	0.365476	0.180379	-0.143606	0.609636	-0.394477	0.145656	0.761645	0.000968709	0.745123	0.00143368	0.537364	0.0388473	0.235731	0.397668	-0.03367	0.905178	-0.272879	0.325109
RABEPK	brown	-0.648438	0.0089288	0.648438	0.0089288	-0.30519	0.26868	-0.511891	0.0510982	-0.564541	0.028345	-0.184793	0.509685	-0.380448	0.161839	-0.343022	0.21069	0.649127	0.00883249	0.499265	0.0581261	0.236469	0.39615	0.695165	0.00401478	0.343732	0.209685	-0.107265	0.703577
TIMM17B	brown	-0.647793	0.00901983	0.647793	0.00901983	-0.512691	0.0506753	-0.529758	0.0422474	-0.857375	4.40191e-05	-0.286632	0.300318	-0.63443	0.0110726	-0.297805	0.281018	0.801074	0.000331418	0.713063	0.00284314	0.627983	0.0121845	0.686062	0.0047425	0.106969	0.704361	0.208623	0.455568
SLC17A2	brown	-0.752499	0.00120786	0.752499	0.00120786	-0.143914	0.608862	-0.377391	0.165518	-0.433498	0.106471	0.159654	0.569789	-0.514783	0.0495809	-0.629664	0.0118866	0.810354	0.000248835	0.541966	0.036892	0.734592	0.00181388	0.164349	0.558343	0.0794278	0.77842	-0.170135	0.544375
GLYAT	brown	-0.722382	0.00235197	0.722382	0.00235197	-0.202851	0.468408	-0.0787749	0.7802	-0.457075	0.0867309	-0.0529956	0.85121	-0.472635	0.0752195	-0.325646	0.23624	0.785526	0.000519155	0.729909	0.00200711	0.478804	0.0709741	0.295452	0.28502	0.0309168	0.912903	0.411805	0.127217
ABCC4	brown	-0.782247	0.000568092	0.782247	0.000568092	0.222934	0.424497	-0.0913927	0.745989	-0.0170231	0.951985	0.105357	0.708636	-0.2938	0.28785	-0.692288	0.00423443	0.684874	0.0048447	0.369838	0.174842	0.268652	0.332955	0.235844	0.397436	0.428562	0.110969	-0.209869	0.452818
IGSF6	brown	-0.729575	0.00202147	0.729575	0.00202147	0.0296785	0.91638	-0.350534	0.200212	-0.648931	0.00885987	-0.494375	0.0610288	-0.897945	5.53239e-06	-0.7826	0.000562655	0.824918	0.000153673	0.346393	0.205945	0.39458	0.145542	0.699932	0.00367077	0.59337	0.0197129	0.0364086	0.897501
CDK2AP2	brown	-0.739732	0.0016193	0.739732	0.0016193	-0.210924	0.450497	-0.362374	0.184386	-0.399986	0.13961	0.218778	0.433405	-0.348065	0.203618	-0.452995	0.0899453	0.788954	0.000471727	0.644385	0.00951234	0.748545	0.00132503	0.209081	0.454556	0.0395235	0.888781	-0.0229718	0.935235
AKAP8	brown	-0.876343	1.826e-05	0.876343	1.826e-05	-0.116844	0.678362	-0.28499	0.303218	-0.229777	0.410038	0.281874	0.308765	-0.307034	0.26565	-0.621799	0.0133307	0.784831	0.000529237	0.637171	0.0106244	0.426164	0.113201	0.183927	0.511708	0.130558	0.64281	-0.351252	0.199228
CWC27	brown	0.604175	0.0170595	-0.604175	0.0170595	0.0819093	0.771664	0.205455	0.462593	0.205679	0.462094	-0.314994	0.252814	0.355956	0.192861	0.539299	0.0380159	-0.628528	0.0120873	-0.469895	0.0771623	-0.599306	0.0182188	0.123336	0.661448	0.0987889	0.726134	0.23844	0.392107
SAP18	brown	0.476151	0.072778	-0.476151	0.072778	0.537063	0.038978	0.474147	0.0741624	0.746054	0.00140345	0.0518896	0.854284	0.545336	0.0355072	0.20918	0.454338	-0.656249	0.00788352	-0.683081	0.00500228	-0.785281	0.000522687	-0.366512	0.179054	0.171814	0.54035	-0.1614	0.565521
APC2	brown	-0.686067	0.00474211	0.686067	0.00474211	-0.251881	0.365135	-0.153345	0.585324	-0.12396	0.659829	0.497001	0.0594572	-0.0795613	0.778056	-0.26756	0.335	0.699226	0.00372019	0.707088	0.00319889	0.656192	0.00789078	-0.101477	0.718957	-0.248768	0.37129	0.0267644	0.924568
CCNO	brown	-0.888295	9.7172e-06	0.888295	9.7172e-06	0.0976784	0.729105	0.00608976	0.982815	-0.224024	0.422176	0.0537453	0.849127	-0.469201	0.0776597	-0.650374	0.00866019	0.845284	7.24518e-05	0.592329	0.0199846	0.369825	0.174858	0.181569	0.517228	0.248024	0.372767	0.0855313	0.76183
TCIRG1	brown	-0.604562	0.0169699	0.604562	0.0169699	-0.450551	0.0919102	-0.388098	0.152873	-0.749107	0.00130785	-0.121668	0.665778	-0.586153	0.0216541	-0.291488	0.291837	0.726823	0.00214322	0.735201	0.00178989	0.68048	0.005238	0.427212	0.112221	-0.0607578	0.829692	0.206805	0.459591
NMUR1	brown	-0.827938	0.000138303	0.827938	0.000138303	-0.151258	0.590501	-0.398629	0.141083	-0.317166	0.249378	0.174436	0.534091	-0.362178	0.184642	-0.596123	0.019009	0.828122	0.000137406	0.582926	0.0225676	0.479722	0.0703574	0.262678	0.344228	0.178525	0.524393	-0.268689	0.332886
B3GALT5	brown	-0.914999	1.75821e-06	0.914999	1.75821e-06	-0.201451	0.471549	-0.399429	0.140214	-0.516086	0.0489076	0.0553814	0.844585	-0.563535	0.0286908	-0.646029	0.0092722	0.965077	6.12578e-09	0.698268	0.00378812	0.661341	0.00725549	0.387667	0.15337	0.200268	0.474209	-0.0714489	0.80024
IKZF1	brown	-0.771927	0.000747186	0.771927	0.000747186	-0.0447314	0.874226	-0.301653	0.274548	-0.628862	0.012028	-0.276528	0.31842	-0.85184	5.55945e-05	-0.746459	0.00139043	0.878199	1.66275e-05	0.497704	0.0590417	0.629038	0.0119968	0.496548	0.0597261	0.362634	0.184049	0.0922906	0.74357
CRISP3	brown	-0.81357	0.000224502	0.81357	0.000224502	-0.280693	0.310883	-0.444268	0.0971012	-0.532665	0.040923	0.0410286	0.884571	-0.475491	0.0732318	-0.515774	0.0490681	0.859448	4.02324e-05	0.61605	0.0144697	0.632404	0.011413	0.422382	0.116784	0.150888	0.591421	-0.0739087	0.793498
KLHL41	brown	0.594294	0.0194746	-0.594294	0.0194746	-0.194235	0.487896	-0.121492	0.666237	0.386817	0.154351	0.387731	0.153296	0.673451	0.00591936	0.504761	0.0549853	-0.702043	0.00352621	-0.417015	0.122002	-0.35298	0.196874	-0.33881	0.216714	-0.373534	0.170237	-0.574263	0.0251657
B3GNT3	brown	-0.88857	9.56895e-06	0.88857	9.56895e-06	-0.243197	0.382443	-0.427301	0.112139	-0.599338	0.0182112	-0.0525583	0.852425	-0.602851	0.0173692	-0.614213	0.014849	0.942262	1.52174e-07	0.71383	0.00279984	0.712188	0.00289313	0.523878	0.0450236	0.236708	0.395657	0.00144485	0.995923
TLR6	brown	-0.915273	1.72293e-06	0.915273	1.72293e-06	0.0789008	0.779856	-0.109594	0.697418	-0.448452	0.093622	-0.191473	0.494225	-0.717695	0.00258969	-0.763584	0.000923303	0.92182	1.03809e-06	0.586803	0.0214734	0.470633	0.0766351	0.437798	0.102658	0.410982	0.128055	0.146169	0.603201
PCGF3	brown	-0.843359	7.8132e-05	0.843359	7.8132e-05	0.197536	0.480384	0.0580034	0.837315	0.0751481	0.790106	0.244306	0.380208	-0.174841	0.533126	-0.627638	0.0122464	0.670654	0.00620909	0.485858	0.0663337	0.225916	0.418164	0.0799573	0.776977	0.261755	0.345989	-0.167208	0.551421
PKDREJ	brown	0.89684	5.91723e-06	-0.89684	5.91723e-06	0.0479174	0.865341	0.310059	0.260727	0.461038	0.0836874	0.020275	0.942825	0.640026	0.0101729	0.759576	0.00101913	-0.895165	6.5431e-06	-0.576621	0.0244371	-0.58937	0.0207716	-0.409035	0.130052	-0.322474	0.241103	0.106218	0.706352
TRDN	brown	0.499182	0.0581747	-0.499182	0.0581747	-0.0736928	0.794089	0.0220204	0.937912	0.458795	0.085401	0.233533	0.402212	0.635812	0.0108448	0.45975	0.0846681	-0.609631	0.0158288	-0.331274	0.227763	-0.514887	0.0495265	-0.214023	0.443713	-0.206176	0.46099	-0.387311	0.15378
NPM2	brown	-0.494866	0.0607328	0.494866	0.0607328	-0.388245	0.152705	-0.42358	0.115641	-0.689099	0.00448893	-0.175903	0.530603	-0.566245	0.0277671	-0.273176	0.324561	0.707831	0.00315282	0.600128	0.0180191	0.766971	0.000848149	0.444345	0.0970358	0.0181146	0.94891	0.267928	0.334312
HMG20B	brown	-0.578696	0.0238092	0.578696	0.0238092	0.269336	0.331679	0.475123	0.0734856	0.190122	0.497335	0.347527	0.204365	-0.0490511	0.862183	-0.273391	0.324165	0.490494	0.0634064	0.493953	0.061284	0.314158	0.254144	-0.344102	0.209163	-0.083248	0.768025	0.439154	0.101475
CACNG2	brown	-0.663302	0.00702436	0.663302	0.00702436	-0.237672	0.39368	-0.424104	0.115143	-0.554987	0.0317564	-0.168711	0.547799	-0.516604	0.0486425	-0.414046	0.124955	0.769031	0.000804928	0.504733	0.0550013	0.356966	0.191511	0.518476	0.0476911	0.270734	0.329078	0.056864	0.840473
CITED2	brown	-0.562386	0.0290892	0.562386	0.0290892	0.296683	0.282922	0.241503	0.385869	-0.150331	0.592806	-0.139524	0.619943	-0.486703	0.0657934	-0.483328	0.0679723	0.59977	0.0181059	0.357388	0.190948	0.397585	0.142223	0.133972	0.634066	0.297722	0.28116	0.514994	0.0494714
SEMA3A	brown	0.515392	0.0492652	-0.515392	0.0492652	0.443554	0.0977036	0.555616	0.0315227	0.801503	0.000327161	0.244206	0.380409	0.661259	0.00726523	0.325689	0.236174	-0.710003	0.00302112	-0.5583	0.0305404	-0.641907	0.00988356	-0.56854	0.0270025	-0.0926812	0.742518	-0.119542	0.671315
TUBA1B	brown	-0.662159	0.00715842	0.662159	0.00715842	-0.132289	0.638369	-0.302234	0.273579	-0.509016	0.0526408	-0.352287	0.197815	-0.497898	0.0589275	-0.41505	0.123952	0.68129	0.00516371	0.423876	0.11536	0.0921288	0.744005	0.671892	0.00607952	0.448441	0.0936307	0.0865679	0.759022
TUBB3	brown	0.609114	0.0159424	-0.609114	0.0159424	0.368272	0.176816	0.705114	0.00332393	0.656657	0.00783168	0.0953859	0.735249	0.580723	0.023208	0.542444	0.036693	-0.695246	0.00400867	-0.432159	0.107678	-0.588179	0.0210951	-0.57566	0.0247322	-0.222657	0.425089	0.358147	0.18994
TUBB4B	brown	0.580707	0.0232126	-0.580707	0.0232126	0.0870827	0.757628	0.505158	0.0547638	0.49042	0.0634529	0.169652	0.545535	0.630415	0.0117553	0.688367	0.00454905	-0.609218	0.0159195	-0.241685	0.385501	-0.41681	0.122204	-0.504691	0.0550247	-0.390237	0.150427	0.37956	0.162903
BTN2A2	brown	-0.698112	0.00379926	0.698112	0.00379926	-0.202687	0.468775	-0.476492	0.0725441	-0.648676	0.00889549	-0.294995	0.285801	-0.676731	0.00559319	-0.601591	0.0176675	0.76526	0.000885468	0.476148	0.0727799	0.480059	0.0701318	0.654683	0.00808491	0.381814	0.160214	-0.100124	0.722566
SYCP2	brown	-0.690121	0.00440613	0.690121	0.00440613	0.21538	0.440759	0.108391	0.700598	0.095254	0.735604	0.174968	0.532825	-0.168715	0.547789	-0.538812	0.038224	0.54391	0.0360881	0.430438	0.109244	0.233075	0.403161	0.107468	0.70304	0.25999	0.349369	-0.0629192	0.823719
SCML2	brown	0.542369	0.0367242	-0.542369	0.0367242	-0.0978509	0.728643	0.160974	0.566563	0.060495	0.830419	-0.195627	0.484723	0.282962	0.306822	0.529141	0.0425328	-0.561683	0.0293349	-0.232278	0.404818	-0.286146	0.301174	0.0405605	0.88588	-0.152639	0.587074	0.218491	0.434024
PRG3	brown	-0.737914	0.00168609	0.737914	0.00168609	0.146267	0.602956	0.119336	0.67185	-0.161832	0.564468	-0.087033	0.757763	-0.361505	0.18552	-0.471563	0.0759756	0.690629	0.0043654	0.469874	0.0771769	0.211667	0.448866	0.285554	0.302219	0.335296	0.221824	0.284058	0.30487
WFDC2	brown	-0.634036	0.0111381	0.634036	0.0111381	-0.465491	0.0803597	-0.505796	0.0544083	-0.663626	0.00698676	-0.0610161	0.828978	-0.436369	0.103914	-0.247018	0.374773	0.764326	0.000906407	0.624159	0.0128839	0.588046	0.0211313	0.488955	0.0643678	0.0360658	0.898462	0.126521	0.653203
MYCNOS	brown	-0.837191	9.88645e-05	0.837191	9.88645e-05	-0.237408	0.39422	-0.414216	0.124785	-0.52022	0.0468177	0.0457711	0.871325	-0.548093	0.0344034	-0.606233	0.016587	0.903878	3.80399e-06	0.648271	0.00895239	0.745653	0.00141638	0.374725	0.168771	0.140566	0.617306	-0.0721948	0.798194
BASP1	brown	-0.487103	0.0655386	0.487103	0.0655386	-0.39786	0.141923	-0.661696	0.00721322	-0.741076	0.00157133	-0.206746	0.459723	-0.600797	0.0178577	-0.375958	0.167261	0.685141	0.00482161	0.446126	0.0955452	0.607824	0.0162285	0.559964	0.029943	0.171192	0.541838	-0.0720493	0.798593
RAPGEF3	brown	-0.62331	0.0130433	0.62331	0.0130433	-0.525207	0.0443848	-0.386772	0.154403	-0.431034	0.108701	0.262665	0.344253	-0.152467	0.587499	-0.139476	0.620064	0.644745	0.00945933	0.726311	0.0021665	0.474361	0.0740134	0.145084	0.605922	-0.272446	0.325907	-0.0813153	0.77328
TIMM17A	brown	-0.770735	0.000770523	0.770735	0.000770523	-0.207072	0.459001	-0.455323	0.0881009	-0.734548	0.00181564	-0.396629	0.143274	-0.739049	0.00164414	-0.580125	0.0233841	0.842426	8.10155e-05	0.533732	0.0404447	0.391302	0.14922	0.782968	0.000557026	0.466669	0.0794957	0.0578008	0.837877
ZER1	brown	-0.836283	0.000102266	0.836283	0.000102266	-0.41093	0.128108	-0.29709	0.282231	-0.309449	0.261715	0.432794	0.107105	-0.135033	0.631357	-0.300501	0.276476	0.81507	0.000213845	0.885047	1.16121e-05	0.700461	0.00363413	0.122769	0.662917	-0.203301	0.4674	-0.0595748	0.832964
MCRS1	brown	0.702812	0.00347466	-0.702812	0.00347466	-0.142777	0.611723	-0.10632	0.706081	0.118163	0.674912	-0.164619	0.557687	0.460956	0.0837497	0.631805	0.0115152	-0.702056	0.00352533	-0.473692	0.0744792	-0.568165	0.0271264	0.0897935	0.750302	-0.0457723	0.871322	-0.0936695	0.73986
FAM3C	brown	-0.504419	0.055177	0.504419	0.055177	-0.0169401	0.952219	0.240442	0.388024	0.0387211	0.891026	0.450104	0.0922726	-0.0274648	0.922599	-0.190157	0.497254	0.441205	0.0997041	0.61264	0.0151801	0.481475	0.0691901	-0.323436	0.239622	-0.285558	0.302212	0.186625	0.505424
ACAA2	brown	0.702162	0.00351815	-0.702162	0.00351815	-0.116352	0.679648	-0.14617	0.603197	-0.0812399	0.773485	-0.420428	0.118666	0.129212	0.646268	0.449849	0.0924804	-0.599375	0.018202	-0.48701	0.0655974	-0.405901	0.133311	0.197628	0.480176	0.0348861	0.901768	-0.0321552	0.909428
ECI2	brown	0.652338	0.00839416	-0.652338	0.00839416	-0.132675	0.637383	-0.231803	0.405807	0.230795	0.407908	-0.06312	0.823165	0.537153	0.0389388	0.51012	0.0520443	-0.698825	0.00374853	-0.573962	0.02526	-0.609735	0.015806	0.0853941	0.762202	0.00677332	0.980887	-0.433539	0.106435
CLEC10A	brown	-0.75128	0.00124307	0.75128	0.00124307	-0.09397	0.739052	-0.393197	0.147086	-0.617981	0.0140791	-0.264227	0.341285	-0.788258	0.000481056	-0.710903	0.00296788	0.827464	0.000140627	0.419924	0.119154	0.432248	0.107598	0.521605	0.0461324	0.377101	0.165869	-0.0583344	0.836399
FST	brown	-0.603522	0.0172117	0.603522	0.0172117	-0.0389644	0.890345	-0.207582	0.457869	-0.570073	0.0265008	-0.34483	0.208137	-0.750137	0.0012768	-0.532886	0.0408237	0.758117	0.00105595	0.412406	0.126608	0.449992	0.0923637	0.462303	0.0827328	0.331895	0.22684	0.307888	0.264254
C1orf61	brown	-0.828716	0.000134554	0.828716	0.000134554	-0.257577	0.35402	-0.25041	0.368036	-0.553886	0.0321688	0.0474213	0.866724	-0.526185	0.043919	-0.449341	0.0928943	0.914631	1.8067e-06	0.822608	0.000166348	0.735162	0.00179143	0.298515	0.279819	0.02582	0.927223	0.248365	0.372089
SEMA6B	brown	-0.845844	7.08634e-05	0.845844	7.08634e-05	-0.20074	0.473147	-0.420806	0.1183	-0.647539	0.00905585	-0.125291	0.656384	-0.70058	0.00362592	-0.661561	0.00722928	0.91018	2.48652e-06	0.653219	0.00827696	0.678474	0.00542574	0.522225	0.045828	0.267544	0.335031	-0.011813	0.966672
SEMA4D	brown	-0.475494	0.0732297	0.475494	0.0732297	-0.413044	0.125964	-0.500028	0.0576824	-0.642308	0.00982279	0.0220554	0.937814	-0.564002	0.02853	-0.373958	0.169714	0.629107	0.0119846	0.521142	0.0463608	0.800206	0.000340166	0.263234	0.343169	-0.116939	0.678111	-0.0708548	0.801871
MYBBP1A	brown	-0.740327	0.00159794	0.740327	0.00159794	-0.272448	0.325903	-0.0293972	0.91717	-0.136589	0.627393	0.579182	0.0236641	-0.0527126	0.851996	-0.232146	0.405093	0.718821	0.00253093	0.877616	1.71265e-05	0.783826	0.000544085	-0.211941	0.448265	-0.389023	0.151812	0.136344	0.628017
IPO8	brown	-0.752055	0.0012206	0.752055	0.0012206	0.464638	0.0809899	0.163402	0.560644	0.0615478	0.827508	0.0434486	0.877808	-0.443963	0.0973579	-0.826203	0.000146966	0.66203	0.00717358	0.241822	0.385223	0.297597	0.281372	0.022698	0.936005	0.425027	0.11427	-0.0475165	0.866458
PITRM1	brown	-0.643047	0.0097114	0.643047	0.0097114	0.165115	0.556486	0.307038	0.265644	0.138833	0.621694	0.406679	0.132497	-0.0422754	0.881086	-0.33492	0.222375	0.514008	0.0499842	0.555063	0.031728	0.315217	0.252459	-0.256079	0.356924	-0.0727245	0.796742	0.182096	0.515991
BATF	brown	-0.777201	0.000650691	0.777201	0.000650691	-0.23379	0.401679	-0.372786	0.171162	-0.728689	0.00206004	-0.300102	0.277146	-0.720495	0.00244548	-0.519312	0.0472707	0.873648	2.08653e-05	0.669982	0.00628035	0.541275	0.0371807	0.651952	0.00844597	0.313993	0.254406	0.219605	0.431625
DCTN2	brown	-0.901682	4.38153e-06	0.901682	4.38153e-06	-0.394057	0.146124	-0.480892	0.0695767	-0.558527	0.0304584	0.0692798	0.806197	-0.43926	0.101383	-0.491939	0.0625134	0.906853	3.12375e-06	0.777965	0.000637588	0.543576	0.0362254	0.484075	0.0674855	0.109601	0.6974	-0.142383	0.612716
TM9SF1	brown	0.655583	0.00796867	-0.655583	0.00796867	0.121263	0.666833	0.434759	0.105342	0.329809	0.229951	-0.0253816	0.928456	0.464425	0.0811477	0.625209	0.0126888	-0.643164	0.00969397	-0.297873	0.280904	-0.245915	0.376978	-0.33477	0.222594	-0.261751	0.345996	0.438296	0.102222
AGR2	brown	-0.867892	2.74738e-05	0.867892	2.74738e-05	-0.312327	0.257072	-0.419121	0.119935	-0.618252	0.0140249	-0.0175776	0.950423	-0.574014	0.0252437	-0.524375	0.0447838	0.951286	5.15422e-08	0.752954	0.00119495	0.713694	0.00280747	0.469511	0.0774371	0.138153	0.623419	0.0866369	0.758835
AGPAT2	brown	-0.609443	0.01587	0.609443	0.01587	-0.428014	0.111476	-0.242385	0.384082	-0.480019	0.0701583	0.127144	0.651595	-0.244947	0.378919	-0.0936908	0.739803	0.705711	0.0032857	0.772622	0.000733849	0.572367	0.0257633	0.190845	0.495669	-0.1957	0.484555	0.31592	0.251345
OLFM4	brown	0.705111	0.0033241	-0.705111	0.0033241	0.271703	0.327281	0.287596	0.298623	0.395441	0.144586	-0.0778805	0.78264	0.238823	0.391323	0.302471	0.273184	-0.658045	0.0076573	-0.681687	0.00512753	-0.356543	0.192075	-0.385807	0.155522	-0.111016	0.693668	0.0323836	0.908786
SLC34A2	brown	-0.466866	0.0793511	0.466866	0.0793511	-0.0697002	0.805042	0.0582382	0.836665	-0.258987	0.351298	0.0946611	0.737195	-0.345742	0.206857	-0.241303	0.386274	0.527751	0.0431803	0.525434	0.0442762	0.486056	0.0662072	0.0193469	0.945439	-0.0774831	0.783724	0.366552	0.179003
NPC2	brown	-0.730495	0.00198207	0.730495	0.00198207	0.0376191	0.894111	-0.301285	0.275163	-0.641399	0.00996098	-0.488216	0.0648329	-0.882145	1.35565e-05	-0.754892	0.00114114	0.812403	0.000233101	0.357858	0.190323	0.433126	0.106806	0.71494	0.00273814	0.590744	0.0204032	0.112771	0.689045
GNLY	brown	-0.805181	0.000292475	0.805181	0.000292475	-0.0736559	0.79419	-0.311094	0.259055	-0.647911	0.00900304	-0.336812	0.21961	-0.80145	0.000327684	-0.707257	0.00318835	0.848545	6.36069e-05	0.518177	0.0478424	0.458177	0.0858767	0.613958	0.0149023	0.424844	0.114443	0.054172	0.847942
COLEC10	brown	0.874134	2.03747e-05	-0.874134	2.03747e-05	-0.00590105	0.983348	0.147823	0.599061	0.223568	0.423147	-0.183243	0.513306	0.352674	0.197289	0.62536	0.012661	-0.798883	0.000353861	-0.565048	0.0281721	-0.420992	0.11812	-0.166265	0.553701	-0.198672	0.477813	0.140012	0.618706
MAB21L2	brown	-0.83923	9.15624e-05	0.83923	9.15624e-05	-0.340138	0.214803	-0.214435	0.442816	-0.337698	0.218324	0.30823	0.263698	-0.227619	0.41457	-0.321774	0.242184	0.829138	0.000132558	0.833492	0.000113334	0.581616	0.0229466	0.129515	0.645488	-0.152411	0.58764	0.0622956	0.825441
DNPH1	brown	-0.724651	0.00224338	0.724651	0.00224338	-0.320949	0.243463	-0.309507	0.261621	-0.627092	0.0123448	-0.132118	0.638809	-0.515342	0.0492913	-0.354212	0.195206	0.809065	0.000259177	0.681284	0.00516424	0.637695	0.0105403	0.509653	0.0522959	0.123299	0.661543	0.25918	0.350926
SLCO1B1	brown	-0.522122	0.0458786	0.522122	0.0458786	-0.272886	0.325097	-0.207315	0.458461	-0.0957807	0.73419	0.494269	0.0610931	0.0904589	0.748506	-0.0886467	0.753399	0.530181	0.0420531	0.633324	0.0112573	0.534434	0.0401321	-0.0856344	0.761551	-0.236389	0.396313	-0.00253719	0.99284
TRIM3	brown	0.68649	0.00470607	-0.68649	0.00470607	-0.0785609	0.780783	0.131211	0.641133	0.341022	0.213538	0.240956	0.386978	0.576414	0.0245004	0.664012	0.00694217	-0.637452	0.0105793	-0.304551	0.269734	-0.165813	0.554795	-0.413435	0.12557	-0.415658	0.123346	0.119452	0.671549
RBCK1	brown	-0.547013	0.0348326	0.547013	0.0348326	-0.664654	0.00686854	-0.390373	0.150272	-0.459698	0.0847083	0.370234	0.174344	-0.000907119	0.99744	0.101052	0.720089	0.607536	0.016293	0.874124	2.03842e-05	0.668716	0.00641642	0.132885	0.636844	-0.428939	0.11062	0.14521	0.605606
STAMBP	brown	-0.857443	4.38891e-05	0.857443	4.38891e-05	-0.155553	0.579867	-0.211486	0.449263	-0.430702	0.109003	-0.0803626	0.775873	-0.454716	0.0885791	-0.499005	0.058278	0.836876	0.000100035	0.687257	0.00464145	0.347144	0.204899	0.471933	0.0757138	0.259388	0.350525	0.0756558	0.788717
POLR3G	brown	-0.88654	1.07061e-05	0.88654	1.07061e-05	-0.150433	0.592552	-0.540931	0.0373249	-0.496076	0.0600077	-0.0554706	0.844337	-0.551802	0.0329595	-0.728819	0.00205435	0.882552	1.32684e-05	0.503996	0.0554152	0.445264	0.0962646	0.565418	0.0280464	0.416271	0.122737	-0.342105	0.211993
TAF6L	brown	-0.800409	0.000338104	0.800409	0.000338104	0.180892	0.518817	0.117873	0.675671	-0.302296	0.273475	-0.201992	0.470333	-0.605069	0.016853	-0.631934	0.0114932	0.761052	0.000982941	0.496762	0.0595992	0.206945	0.459281	0.31225	0.257195	0.377451	0.165445	0.275289	0.320681
RGS14	brown	-0.575731	0.0247101	0.575731	0.0247101	-0.167536	0.550631	-0.515517	0.0492006	-0.687222	0.00464433	-0.398355	0.141382	-0.781609	0.00057804	-0.641508	0.00994441	0.704017	0.0033951	0.326694	0.234648	0.467996	0.0785296	0.624369	0.0128447	0.393137	0.147153	-0.15288	0.586475
IGF2BP1	brown	-0.600635	0.0178967	0.600635	0.0178967	-0.421439	0.11769	-0.463814	0.0816021	-0.499453	0.0580165	0.142381	0.612722	-0.372543	0.171463	-0.331249	0.227801	0.709103	0.00307516	0.64117	0.00999621	0.665806	0.00673781	0.210003	0.452524	-0.132705	0.637306	-0.0925356	0.74291
IGF2BP3	brown	-0.716219	0.00266838	0.716219	0.00266838	-0.1846	0.510136	-0.332062	0.226591	-0.513997	0.0499898	-0.104989	0.709614	-0.548973	0.0340566	-0.543651	0.0361944	0.729482	0.00202551	0.502183	0.056443	0.558304	0.0305389	0.493857	0.0613426	0.241977	0.384909	-0.0514826	0.855416
SCGB1D1	brown	-0.778611	0.000626693	0.778611	0.000626693	0.0222871	0.937161	-0.149114	0.595839	-0.536594	0.0391822	-0.355223	0.193844	-0.777871	0.000639197	-0.670808	0.00619285	0.842937	7.9425e-05	0.511461	0.0513269	0.361882	0.185028	0.522557	0.0456656	0.42118	0.117939	0.218018	0.435045
SLMO1	brown	-0.723128	0.00231585	0.723128	0.00231585	-0.130284	0.643513	-0.27292	0.325034	-0.568451	0.0270319	-0.282555	0.307547	-0.591019	0.0203302	-0.470786	0.0765262	0.778639	0.000626221	0.517823	0.0480214	0.252158	0.364589	0.544018	0.036044	0.353142	0.196654	0.166157	0.553963
DMRT2	brown	-0.514591	0.0496806	0.514591	0.0496806	-0.358804	0.18907	-0.437669	0.10277	-0.584963	0.0219877	-0.0293787	0.917222	-0.466569	0.0795687	-0.27889	0.314133	0.677984	0.00547243	0.550015	0.0336497	0.762993	0.000936969	0.383736	0.157944	0.00178016	0.994976	0.17945	0.522212
KHDRBS3	brown	-0.673751	0.00588888	0.673751	0.00588888	-0.137459	0.625182	-0.24345	0.381932	-0.606612	0.0165012	-0.266383	0.337213	-0.669383	0.00634446	-0.475139	0.073475	0.796847	0.000375825	0.520615	0.0466214	0.607162	0.016377	0.52202	0.0459287	0.277126	0.317331	0.339671	0.215475
LBX1	brown	-0.905013	3.53118e-06	0.905013	3.53118e-06	-0.156611	0.577262	-0.314524	0.25356	-0.437807	0.102649	0.0926565	0.742585	-0.517267	0.0483041	-0.611154	0.0154978	0.948654	7.2096e-08	0.70976	0.00303566	0.629546	0.0119073	0.331377	0.22761	0.181486	0.517423	0.0123098	0.965271
KLF1	brown	-0.730719	0.00197254	0.730719	0.00197254	-0.164124	0.558891	-0.439854	0.100869	-0.592418	0.0199612	-0.264045	0.34163	-0.622234	0.0132474	-0.545884	0.0352857	0.818967	0.000188069	0.519734	0.0470597	0.360603	0.1867	0.633991	0.0111457	0.412254	0.126763	0.0181927	0.94869
FARS2	brown	-0.491312	0.0628998	0.491312	0.0628998	-0.424729	0.114552	-0.525324	0.044329	-0.633191	0.0112798	-0.292688	0.289763	-0.344935	0.207989	-0.144886	0.606419	0.564429	0.0283834	0.452456	0.0903759	0.155737	0.579416	0.708775	0.00309502	0.25128	0.366319	0.020536	0.942091
CGREF1	brown	-0.318835	0.246757	0.318835	0.246757	-0.273932	0.323171	-0.467397	0.0789642	-0.609875	0.0157755	-0.213258	0.445384	-0.550639	0.0334075	-0.279097	0.313759	0.552199	0.032808	0.285441	0.302419	0.513798	0.0500939	0.333184	0.224931	0.087643	0.756112	0.100034	0.722806
CSPG5	brown	-0.551381	0.0331211	0.551381	0.0331211	-0.162873	0.561932	-0.317978	0.248101	-0.605402	0.0167766	-0.323852	0.238982	-0.617594	0.0141568	-0.386834	0.154331	0.686793	0.0046805	0.401663	0.137804	0.440853	0.100007	0.553655	0.0322555	0.295512	0.284917	0.276828	0.317874
AVIL	brown	-0.654493	0.0081097	0.654493	0.0081097	0.0594027	0.833441	-0.139032	0.62119	0.0240139	0.932303	0.341627	0.212674	-0.163805	0.559666	-0.58932	0.0207851	0.503297	0.0558098	0.351794	0.198488	0.21755	0.436057	-0.0553382	0.844705	0.0858403	0.760993	-0.498767	0.0584173
DLL3	brown	-0.888354	9.68512e-06	0.888354	9.68512e-06	-0.355707	0.193194	-0.387529	0.153529	-0.554278	0.0320213	0.143681	0.609449	-0.493367	0.0616404	-0.505544	0.0545484	0.949613	6.3933e-08	0.839208	9.16401e-05	0.79691	0.000375124	0.327224	0.233843	-0.00778033	0.978046	0.0234373	0.933925
CLDN16	brown	-0.609609	0.0158337	0.609609	0.0158337	0.296902	0.28255	-0.0679686	0.809802	-0.126548	0.653135	-0.215382	0.440754	-0.48889	0.0644086	-0.665977	0.00671859	0.607362	0.016332	0.107302	0.703481	0.00860362	0.975723	0.324383	0.238169	0.565326	0.0280778	-0.0517522	0.854666
PNMA2	brown	0.456338	0.0873054	-0.456338	0.0873054	0.477206	0.0720566	0.5023	0.0563762	0.885491	1.13367e-05	0.354539	0.194765	0.689177	0.00448262	0.261931	0.345653	-0.626699	0.012416	-0.558981	0.0302947	-0.641179	0.00999469	-0.630811	0.0116864	-0.0683523	0.808747	-0.210032	0.452459
FUT9	brown	-0.779501	0.000611906	0.779501	0.000611906	-0.125874	0.654874	-0.41708	0.121938	-0.371357	0.172938	0.0449035	0.873746	-0.405164	0.134085	-0.569243	0.0267716	0.798698	0.000355813	0.487495	0.0652891	0.498597	0.058517	0.419804	0.119271	0.299454	0.278235	-0.150381	0.592682
FAM189B	brown	-0.567591	0.0273167	0.567591	0.0273167	-0.496976	0.0594722	-0.3084	0.263421	-0.225769	0.418477	0.577299	0.0242307	0.0824306	0.770246	-0.0339024	0.904526	0.584793	0.0220354	0.78528	0.000522707	0.632339	0.0114241	-0.135379	0.630475	-0.458682	0.0854874	-0.0802544	0.776168
POLD3	brown	-0.714295	0.00277386	0.714295	0.00277386	-0.273827	0.323363	-0.543806	0.0361307	-0.547021	0.0348297	-0.220923	0.428796	-0.443177	0.0980223	-0.461559	0.0832932	0.713543	0.00281595	0.475786	0.0730288	0.157345	0.575456	0.715106	0.00272902	0.412631	0.12638	-0.23257	0.404211
TBR1	brown	-0.935635	3.03437e-07	0.935635	3.03437e-07	-0.0147568	0.958372	-0.15213	0.588336	-0.368979	0.175923	0.0387578	0.890923	-0.540747	0.0374023	-0.681642	0.00513167	0.911872	2.20653e-06	0.635222	0.0109415	0.551106	0.033227	0.304751	0.269405	0.247185	0.37444	0.0561629	0.842417
SLC12A7	brown	-0.367536	0.17775	0.367536	0.17775	-0.335854	0.221008	-0.298884	0.279195	-0.288563	0.296928	0.266392	0.337195	-0.254092	0.360797	-0.239383	0.390181	0.458431	0.0856811	0.414142	0.12486	0.544467	0.0358604	-0.0999834	0.722942	-0.310875	0.259408	-0.174973	0.532812
YME1L1	brown	-0.857626	4.35442e-05	0.857626	4.35442e-05	-0.0510009	0.856756	-0.393111	0.147182	-0.642785	0.00975081	-0.292942	0.289325	-0.818367	0.000191866	-0.775653	0.000677902	0.940405	1.86098e-07	0.512204	0.0509323	0.530263	0.0420151	0.601578	0.0176706	0.470787	0.0765256	0.0119659	0.96624
PLK4	brown	-0.740554	0.00158983	0.740554	0.00158983	0.101488	0.718929	-0.122424	0.663815	-0.450978	0.0915649	-0.206829	0.459538	-0.729946	0.00200549	-0.706729	0.00322136	0.823518	0.000161258	0.453086	0.089872	0.554488	0.031943	0.342766	0.211054	0.357814	0.190382	0.191104	0.495073
STAG3	brown	-0.579306	0.023627	0.579306	0.023627	-0.329244	0.230798	-0.612952	0.015114	-0.70726	0.00318819	-0.224794	0.420541	-0.653662	0.00821849	-0.475336	0.0733388	0.764604	0.000900131	0.471179	0.0762474	0.651616	0.00849124	0.590764	0.0203978	0.240451	0.388006	-0.0285474	0.919557
STAG2	brown	0.491312	0.0629002	-0.491312	0.0629002	0.342544	0.211368	0.40917	0.129913	0.374009	0.169651	-0.181247	0.517983	0.261265	0.346925	0.286066	0.301315	-0.548945	0.0340677	-0.53342	0.0405841	-0.500574	0.0573666	-0.141681	0.614489	0.121136	0.667163	0.20819	0.456524
RFPL3	brown	-0.898748	5.26608e-06	0.898748	5.26608e-06	-0.175726	0.531022	-0.416386	0.122623	-0.563303	0.0287708	-0.085745	0.761251	-0.647329	0.00908561	-0.689632	0.00444559	0.934594	3.35915e-07	0.640491	0.0101006	0.568407	0.0270464	0.521344	0.0462609	0.311683	0.258106	-0.0854323	0.762098
RFPL2	brown	-0.887637	1.00785e-05	0.887637	1.00785e-05	-0.186985	0.504589	-0.49325	0.0617117	-0.599003	0.0182931	-0.155578	0.579806	-0.651651	0.00848644	-0.696606	0.0039082	0.922545	9.78863e-07	0.6037	0.0171701	0.53141	0.041491	0.634837	0.0110051	0.396317	0.143618	-0.142128	0.61336
RFPL1S	brown	0.625403	0.0126531	-0.625403	0.0126531	-0.140265	0.618066	0.0352608	0.900718	-0.0344286	0.903051	-0.251548	0.36579	0.0947482	0.736961	0.42744	0.112009	-0.56436	0.0284069	-0.374277	0.169321	-0.244254	0.380313	0.0180715	0.949032	-0.175026	0.532686	0.0644643	0.819455
RAI1	brown	-0.783375	0.000550848	0.783375	0.000550848	-0.123804	0.660234	-0.165254	0.556148	-0.0714403	0.800264	0.497665	0.0590649	-0.154843	0.58162	-0.504716	0.0550109	0.720496	0.00244543	0.617747	0.014126	0.544956	0.0356612	-0.128542	0.647992	-0.126279	0.653828	-0.279525	0.312987
PTTG2	brown	-0.978084	3.05814e-10	0.978084	3.05814e-10	-0.0257408	0.927446	-0.0784409	0.781111	-0.312862	0.256214	0.118886	0.673025	-0.477644	0.0717585	-0.646457	0.0092104	0.93407	3.53357e-07	0.744459	0.00145557	0.536228	0.039342	0.24008	0.38876	0.183351	0.513053	0.0933735	0.740656
MASP2	brown	-0.72702	0.00213429	0.72702	0.00213429	-0.405093	0.134159	-0.47305	0.0749279	-0.571444	0.0260582	0.122674	0.663166	-0.456353	0.087294	-0.420593	0.118506	0.817589	0.000196874	0.761135	0.000980939	0.812548	0.000232015	0.346623	0.205625	-0.0394377	0.889021	-0.0341662	0.903786
GRAP	brown	-0.589244	0.0208055	0.589244	0.0208055	-0.200837	0.472929	-0.221298	0.427993	-0.635079	0.0109651	-0.142676	0.611979	-0.662574	0.00710948	-0.426623	0.112771	0.733476	0.00185848	0.602874	0.0173635	0.835289	0.000106103	0.330842	0.228407	0.04609	0.870436	0.342549	0.211362
GIPC1	brown	-0.783393	0.000550586	0.783393	0.000550586	-0.530183	0.042052	-0.502866	0.056054	-0.646584	0.00919227	0.036103	0.898358	-0.366002	0.179706	-0.270526	0.329465	0.829134	0.000132575	0.832397	0.000117938	0.550333	0.0335258	0.52133	0.046268	0.00661331	0.981338	0.0195438	0.944885
TRAF3IP2	brown	-0.84304	7.91095e-05	0.84304	7.91095e-05	0.0262748	0.925944	0.0970839	0.730697	-0.0580062	0.837308	0.365934	0.179792	-0.21749	0.436186	-0.477206	0.072057	0.778255	0.000632674	0.724313	0.0022593	0.485969	0.0662628	-0.0908787	0.747374	-0.0291236	0.917939	0.117056	0.677806
TOB2	brown	0.554238	0.0320365	-0.554238	0.0320365	-0.406625	0.132552	-0.0122099	0.965552	0.320194	0.244636	0.416667	0.122345	0.819098	0.000187253	0.832852	0.000116008	-0.617064	0.0142637	-0.124841	0.657547	-0.381096	0.161066	-0.344467	0.208648	-0.589057	0.0208562	-0.143437	0.610063
ZNF271	brown	0.631476	0.0115717	-0.631476	0.0115717	0.354513	0.1948	0.505306	0.0546807	0.612469	0.0152163	-0.00418425	0.988192	0.60505	0.0168573	0.509076	0.052608	-0.752025	0.00122145	-0.558761	0.0303739	-0.707979	0.00314371	-0.348202	0.203428	-0.027181	0.923397	0.147425	0.600056
WDR4	brown	-0.456459	0.087211	0.456459	0.087211	-0.141145	0.615842	-0.242978	0.382885	-0.371334	0.172968	-0.0450331	0.873385	-0.323496	0.23953	-0.264959	0.339899	0.500288	0.0575319	0.423094	0.116103	0.300289	0.276831	0.27607	0.319256	0.126074	0.654357	0.0648805	0.818307
ZNF460	brown	0.84755	6.62041e-05	-0.84755	6.62041e-05	-0.0162103	0.954275	0.179647	0.521747	0.227105	0.415652	-0.132349	0.638217	0.413867	0.125135	0.702173	0.00351746	-0.759132	0.00103023	-0.483618	0.0677832	-0.419729	0.119343	-0.203611	0.466706	-0.226598	0.416724	0.262854	0.343893
OR5I1	brown	-0.877937	1.68503e-05	0.877937	1.68503e-05	0.0710916	0.801221	0.0261681	0.926244	-0.212678	0.446651	0.0925193	0.742954	-0.440751	0.100094	-0.599945	0.0180634	0.855922	4.68438e-05	0.608527	0.0160722	0.468554	0.0781259	0.143677	0.609458	0.179508	0.522075	0.193558	0.489444
CYSLTR1	brown	-0.718531	0.00254593	0.718531	0.00254593	-0.0686057	0.80805	-0.387843	0.153167	-0.617521	0.0141715	-0.281	0.310333	-0.809537	0.000255349	-0.730637	0.00197601	0.828977	0.000133316	0.447202	0.0946521	0.617522	0.0141712	0.553309	0.0323862	0.400009	0.139585	-0.0118938	0.966443
CCR9	brown	-0.596831	0.018831	0.596831	0.018831	-0.228566	0.412577	-0.359578	0.188048	-0.19985	0.475153	0.278564	0.314723	-0.107883	0.701942	-0.334628	0.222803	0.580144	0.0233785	0.510085	0.0520634	0.537909	0.0386119	0.189668	0.498381	0.0151691	0.95721	-0.232505	0.404345
UTP14A	brown	0.563975	0.0285392	-0.563975	0.0285392	0.0647522	0.818661	0.205391	0.462734	0.152967	0.586262	-0.178306	0.524912	0.252331	0.364249	0.45338	0.0896384	-0.502189	0.0564395	-0.34711	0.204945	-0.45326	0.089734	-0.193157	0.490362	-0.107457	0.703068	0.196801	0.482053
CPLX2	brown	-0.943448	1.33358e-07	0.943448	1.33358e-07	-0.134712	0.632175	-0.324159	0.238512	-0.455971	0.0875928	0.00160562	0.995469	-0.53096	0.0416959	-0.649156	0.00882845	0.951828	4.79884e-08	0.680161	0.00526751	0.489633	0.0639431	0.413202	0.125804	0.272237	0.326294	-0.0488293	0.8628
SPINT3	brown	-0.593805	0.0196004	0.593805	0.0196004	-0.187748	0.502819	-0.406984	0.132178	-0.375814	0.167436	-0.0614992	0.827642	-0.363236	0.183267	-0.386697	0.15449	0.679168	0.00536023	0.418753	0.120294	0.318467	0.247334	0.428096	0.1114	0.254296	0.360398	-0.0571694	0.839626
FRS3	brown	-0.826368	0.000146127	0.826368	0.000146127	0.043223	0.878438	0.0997526	0.723558	0.065695	0.816062	0.385941	0.155368	-0.0444425	0.875033	-0.411351	0.127679	0.704715	0.00334969	0.663037	0.00705526	0.326519	0.234913	-0.0599829	0.831835	0.020106	0.943301	0.0421597	0.881409
FRS2	brown	0.705925	0.00327212	-0.705925	0.00327212	0.299459	0.278227	0.457328	0.0865344	0.353076	0.196743	-0.278074	0.31561	0.337067	0.219239	0.498873	0.0583554	-0.721307	0.0024049	-0.528296	0.0429259	-0.540645	0.0374455	-0.138774	0.621844	0.0416592	0.882808	0.360089	0.187375
DIAPH2-AS1	brown	-0.727442	0.00211535	0.727442	0.00211535	0.101264	0.719523	0.0141822	0.959992	-0.0901265	0.749403	0.0875774	0.75629	-0.289946	0.294514	-0.480609	0.0697648	0.692988	0.00418015	0.469973	0.0771065	0.227099	0.415666	0.155169	0.580816	0.237261	0.394523	0.116028	0.680496
NEU3	brown	-0.739131	0.00164117	0.739131	0.00164117	-0.37614	0.167039	-0.450277	0.0921324	-0.734382	0.00182219	-0.103203	0.714359	-0.639818	0.0102052	-0.454571	0.0886935	0.854801	4.91257e-05	0.743165	0.001499	0.787695	0.000488717	0.501026	0.0571059	0.0749884	0.790542	0.137468	0.625159
FTCD	brown	-0.785943	0.000513195	0.785943	0.000513195	-0.214914	0.441772	-0.426163	0.113202	-0.433839	0.106165	0.149765	0.594214	-0.461665	0.0832135	-0.557629	0.0307838	0.87452	1.99914e-05	0.598446	0.0184298	0.675954	0.00566911	0.238635	0.391709	0.0898699	0.750095	-0.106101	0.706662
PPP1R17	brown	-0.591013	0.0203317	0.591013	0.0203317	-0.488803	0.0644636	-0.416957	0.122059	-0.591242	0.0202709	0.0937348	0.739684	-0.318611	0.247108	-0.165585	0.555346	0.686615	0.00469553	0.78856	0.000476987	0.762708	0.000943607	0.344584	0.208484	-0.146353	0.602738	0.177648	0.526468
TUBGCP2	brown	-0.928663	5.82054e-07	0.928663	5.82054e-07	-0.070559	0.802683	-0.156456	0.577642	-0.372773	0.171178	0.104854	0.70997	-0.522124	0.0458775	-0.650091	0.00869909	0.920982	1.1103e-06	0.736815	0.00172756	0.561669	0.0293399	0.222524	0.425373	0.149009	0.596101	0.0274177	0.922732
SRCAP	brown	-0.867688	2.77362e-05	0.867688	2.77362e-05	-0.269393	0.331572	-0.204805	0.464041	-0.440069	0.100683	0.185018	0.509163	-0.397086	0.142771	-0.411325	0.127705	0.90198	4.29903e-06	0.843961	7.63167e-05	0.729324	0.00203236	0.246183	0.376441	-0.0272652	0.92316	0.222451	0.425528
CCL27	brown	-0.942782	1.4367e-07	0.942782	1.4367e-07	-0.189081	0.499737	-0.304788	0.269342	-0.394877	0.145211	0.156646	0.577175	-0.443578	0.0976828	-0.616552	0.0143673	0.925224	7.83814e-07	0.721378	0.00240139	0.558084	0.0306184	0.273577	0.323823	0.119132	0.672384	-0.130894	0.641946
HPSE	brown	-0.763178	0.000932662	0.763178	0.000932662	-0.0154633	0.95638	-0.339623	0.215544	-0.635739	0.0108567	-0.433289	0.106659	-0.844102	7.58986e-05	-0.746861	0.00137763	0.8401	8.8586e-05	0.431321	0.108439	0.38303	0.158775	0.663135	0.00704386	0.529121	0.042542	0.0277715	0.921738
CYP46A1	brown	-0.708964	0.00308357	0.708964	0.00308357	-0.368841	0.176097	-0.286769	0.300077	-0.318503	0.247277	0.425249	0.114061	-0.205288	0.462964	-0.318438	0.247379	0.722648	0.00233902	0.754463	0.00115288	0.66205	0.0071713	-0.0477168	0.8659	-0.288616	0.296836	-0.116913	0.678179
SLC26A1	brown	-0.844188	7.56415e-05	0.844188	7.56415e-05	-0.216867	0.437533	-0.520336	0.0467601	-0.506755	0.0538775	0.0169926	0.952071	-0.51404	0.0499676	-0.629835	0.0118566	0.888809	9.44195e-06	0.549023	0.0340371	0.5459	0.0352793	0.449143	0.0930561	0.267443	0.33522	-0.225375	0.419309
SLC22A7	brown	-0.815076	0.000213804	0.815076	0.000213804	-0.213018	0.445907	-0.490508	0.0633977	-0.463346	0.0819509	0.0955414	0.734832	-0.484954	0.0669162	-0.599816	0.0180948	0.884702	1.18304e-05	0.568666	0.0269611	0.60909	0.0159477	0.353363	0.196354	0.194886	0.486411	-0.184726	0.509843
CD300C	brown	-0.787501	0.000491379	0.787501	0.000491379	0.109262	0.698295	-0.199506	0.475928	-0.566877	0.0275548	-0.479123	0.070759	-0.853119	5.27198e-05	-0.774601	0.000696914	0.828639	0.000134922	0.385905	0.155409	0.273204	0.324509	0.655862	0.00793288	0.610836	0.0155666	0.129355	0.645901
CFHR4	brown	0.403704	0.135628	-0.403704	0.135628	0.33437	0.223182	0.320987	0.243403	0.451785	0.0909141	0.0402178	0.886838	0.291356	0.292066	0.162664	0.562441	-0.440927	0.0999431	-0.514854	0.0495437	-0.256345	0.356408	-0.323587	0.23939	-0.00586589	0.983447	0.0358425	0.899088
CFHR3	brown	-0.754408	0.00115438	0.754408	0.00115438	-0.0995414	0.724122	-0.154276	0.583022	-0.341038	0.213514	0.159013	0.571361	-0.380213	0.16212	-0.450302	0.0921118	0.795887	0.000386554	0.662367	0.00713382	0.703803	0.00340913	0.139885	0.61903	0.0320954	0.909595	0.195075	0.48598
SMR3B	brown	-0.502888	0.0560416	0.502888	0.0560416	-0.0511298	0.856397	-0.0526177	0.85226	-0.225789	0.418432	0.0458655	0.871062	-0.278268	0.315259	-0.256425	0.356253	0.575878	0.024665	0.395097	0.144967	0.362876	0.183735	0.0659794	0.815279	0.021157	0.940342	0.286743	0.300123
ACTL7A	brown	-0.951348	5.11245e-08	0.951348	5.11245e-08	-0.253932	0.361111	-0.329369	0.230611	-0.518233	0.047814	0.0794323	0.778407	-0.511078	0.0515312	-0.570376	0.0264026	0.963323	8.38731e-09	0.811808	0.000237583	0.656728	0.00782268	0.400952	0.138568	0.135603	0.629903	0.0234116	0.933997
PPARGC1A	brown	-0.955674	2.82036e-08	0.955674	2.82036e-08	-0.0874154	0.756728	-0.243914	0.380996	-0.319233	0.246135	0.161807	0.564529	-0.422714	0.116467	-0.642197	0.00983959	0.935168	3.17665e-07	0.715334	0.00271651	0.577357	0.024213	0.275052	0.321116	0.193458	0.489672	-0.0560906	0.842618
MMP24	brown	-0.877356	1.73536e-05	0.877356	1.73536e-05	-0.200359	0.474005	-0.357103	0.191328	-0.555534	0.0315531	-0.0337097	0.905067	-0.5886	0.0209803	-0.576796	0.0243837	0.941526	1.64954e-07	0.711483	0.00293397	0.646283	0.00923558	0.469364	0.077543	0.23001	0.409549	0.102828	0.715357
PPBPP2	brown	-0.472824	0.0750864	0.472824	0.0750864	-0.297834	0.28097	-0.350634	0.200075	-0.699944	0.00366993	-0.35812	0.189976	-0.619982	0.0136829	-0.254635	0.359737	0.673898	0.00587403	0.52123	0.046317	0.529144	0.0425313	0.578005	0.0240169	0.179547	0.521983	0.397959	0.141814
OCLM	brown	-0.825558	0.000150303	0.825558	0.000150303	0.0936161	0.740004	-0.105341	0.708678	-0.405296	0.133946	-0.223091	0.424164	-0.673144	0.00595056	-0.68783	0.00459357	0.847228	6.70658e-05	0.457272	0.0865776	0.320385	0.244339	0.426179	0.113187	0.427558	0.1119	0.171972	0.539972
JTB	brown	-0.606043	0.0166302	0.606043	0.0166302	-0.173509	0.536298	-0.495992	0.0600576	-0.687389	0.00463035	-0.411819	0.127203	-0.690476	0.00437762	-0.522843	0.0455259	0.691523	0.00429446	0.373759	0.169959	0.313254	0.255587	0.7625	0.000948465	0.485623	0.0664851	-0.0182988	0.948391
RUNDC3A	brown	-0.591825	0.020117	0.591825	0.020117	-0.12215	0.664527	-0.101706	0.718347	-0.540605	0.0374622	-0.326737	0.234582	-0.50869	0.0528175	-0.28751	0.298773	0.639172	0.0103063	0.520815	0.0465223	0.257301	0.354554	0.509676	0.0522837	0.268337	0.333544	0.409201	0.129881
TRAFD1	brown	-0.549705	0.0337704	0.549705	0.0337704	-0.384636	0.156889	-0.388506	0.152405	-0.394187	0.145979	0.0797499	0.777542	-0.163313	0.560862	-0.137194	0.625855	0.615423	0.0145984	0.586574	0.0215369	0.288359	0.297286	0.290672	0.293251	-0.0179016	0.94951	-0.0148539	0.958098
TXNL4A	brown	-0.564094	0.0284981	0.564094	0.0284981	0.000696561	0.998034	0.358949	0.188878	0.0386629	0.891189	0.371499	0.172762	-0.0471706	0.867423	-0.148335	0.597782	0.515479	0.0492203	0.719449	0.00249861	0.41791	0.12112	-0.313227	0.255629	-0.298228	0.280304	0.427306	0.112134
UTS2	brown	-0.644643	0.00947445	0.644643	0.00947445	-0.116684	0.67878	-0.577794	0.0240806	-0.590005	0.0206008	-0.307877	0.264272	-0.681609	0.00513468	-0.672466	0.00602013	0.730049	0.0020011	0.237325	0.39439	0.33217	0.226431	0.640768	0.0100579	0.498972	0.0582971	-0.272978	0.324926
EDAR	brown	-0.959355	1.61976e-08	0.959355	1.61976e-08	-0.0770197	0.78499	-0.239047	0.390867	-0.418007	0.121025	0.0261077	0.926414	-0.568425	0.0270406	-0.692755	0.00419817	0.959541	1.5729e-08	0.683988	0.00492211	0.493125	0.0617878	0.33613	0.220604	0.249425	0.369986	-0.0183929	0.948126
MAGED2	brown	0.448325	0.093726	-0.448325	0.093726	-0.421037	0.118077	-0.289786	0.294793	0.0451311	0.873111	0.0607934	0.829593	0.519728	0.0470629	0.594995	0.0192949	-0.497349	0.0592515	-0.166167	0.553938	-0.370851	0.173572	0.17385	0.535487	-0.198191	0.4789	-0.293223	0.288842
SRSF8	brown	0.297003	0.282379	-0.297003	0.282379	0.548274	0.0343321	0.357383	0.190955	0.686002	0.00474759	0.034288	0.903445	0.457678	0.0862627	0.0332602	0.906327	-0.504354	0.0552135	-0.59624	0.0189793	-0.768361	0.000818785	-0.228725	0.412243	0.318823	0.246777	-0.311649	0.258161
APOBEC2	brown	-0.890702	8.48489e-06	0.890702	8.48489e-06	-0.188892	0.500172	-0.368646	0.176343	-0.491957	0.0625027	0.047778	0.86573	-0.559963	0.0299433	-0.652572	0.00836287	0.935967	2.93643e-07	0.656098	0.00790272	0.66874	0.00641373	0.350937	0.199659	0.174538	0.533848	-0.0918059	0.744875
POP1	brown	0.809635	0.000254564	-0.809635	0.000254564	0.0597069	0.832599	0.238978	0.391007	0.355934	0.19289	-0.117994	0.675353	0.499782	0.0578255	0.643949	0.00957689	-0.848926	6.26336e-05	-0.53994	0.0377437	-0.654096	0.00816152	-0.172916	0.537714	-0.144817	0.606591	0.0585259	0.835868
PRSS21	brown	-0.813904	0.000222098	0.813904	0.000222098	-0.337635	0.218415	-0.576121	0.0245903	-0.699728	0.00368502	-0.0851934	0.762746	-0.63563	0.0108745	-0.570876	0.026241	0.927469	6.46445e-07	0.657406	0.00773717	0.685342	0.00480426	0.538139	0.0385127	0.207095	0.458948	-0.0758053	0.788308
MSL3	brown	-0.875515	1.90306e-05	0.875515	1.90306e-05	-0.212219	0.447657	-0.4388	0.101783	-0.635598	0.0108798	-0.136794	0.626871	-0.668054	0.00648842	-0.653407	0.00825203	0.914457	1.83e-06	0.671716	0.00609784	0.569535	0.0266761	0.579241	0.0236464	0.316686	0.250135	-0.0581248	0.836979
SEC61B	brown	-0.931073	4.68284e-07	0.931073	4.68284e-07	-0.0400936	0.887186	-0.388793	0.152076	-0.513145	0.0504359	-0.130457	0.643069	-0.67667	0.00559911	-0.799111	0.000351467	0.940445	1.8531e-07	0.545084	0.0356092	0.495278	0.0604853	0.531089	0.0416372	0.446568	0.0951775	-0.149677	0.594434
ERP29	brown	-0.477586	0.0717981	0.477586	0.0717981	-0.462679	0.0824503	-0.343502	0.210011	-0.637006	0.010651	-0.150962	0.591237	-0.35883	0.189035	-0.0457259	0.871452	0.60617	0.0166013	0.648978	0.00885326	0.5756	0.0247505	0.521105	0.0463787	-0.017844	0.949672	0.401861	0.137592
CLP1	brown	-0.839145	9.18566e-05	0.839145	9.18566e-05	0.255375	0.358293	0.119505	0.671411	-0.232695	0.403951	-0.160455	0.56783	-0.559729	0.0300269	-0.686988	0.00466402	0.788058	0.000483769	0.493789	0.0613839	0.348914	0.202443	0.322906	0.240437	0.432872	0.107034	0.278673	0.314526
LILRB5	brown	-0.588428	0.0210271	0.588428	0.0210271	-0.256168	0.356752	-0.325094	0.237081	-0.302257	0.273541	0.199237	0.476535	-0.311598	0.258243	-0.402534	0.136872	0.607504	0.0163002	0.524887	0.0445381	0.517206	0.0483348	0.148343	0.597763	-0.0589626	0.834659	-0.208333	0.456207
SLC38A3	brown	-0.769597	0.000793357	0.769597	0.000793357	-0.431567	0.108215	-0.415702	0.123302	-0.525637	0.0441794	0.189849	0.497963	-0.351712	0.198599	-0.347418	0.204517	0.809831	0.000252993	0.807546	0.000271812	0.794606	0.000401257	0.331974	0.226722	-0.0872504	0.757174	0.0252638	0.928787
SF3B2	brown	-0.616099	0.0144597	0.616099	0.0144597	0.111208	0.69316	0.370651	0.173821	0.323413	0.239658	0.510946	0.0516017	0.203269	0.467472	-0.177996	0.525643	0.438301	0.102217	0.567243	0.0274327	0.0612618	0.828298	-0.342868	0.210908	-0.170084	0.544496	0.122388	0.663906
SDS	brown	-0.829036	0.000133036	0.829036	0.000133036	-0.0970973	0.730661	-0.357298	0.191068	-0.649811	0.00873767	-0.234682	0.399834	-0.809274	0.000257472	-0.728654	0.00206159	0.938671	2.233e-07	0.568426	0.0270403	0.668789	0.00640851	0.515567	0.0491752	0.348159	0.203488	0.0874778	0.756559
SLC27A5	brown	-0.628962	0.0120103	0.628962	0.0120103	-0.615786	0.0145238	-0.752253	0.00121492	-0.683752	0.00494287	0.0268325	0.924377	-0.383959	0.157682	-0.295495	0.284947	0.739337	0.00163364	0.637868	0.0105127	0.60159	0.0176679	0.547848	0.0345004	0.00222269	0.993727	-0.265615	0.33866
SLC27A2	brown	-0.963985	7.46346e-09	0.963985	7.46346e-09	-0.0167358	0.952795	-0.2583	0.352623	-0.427985	0.111503	-0.0636296	0.821758	-0.622274	0.01324	-0.761364	0.000975434	0.943125	1.38278e-07	0.609049	0.0159568	0.437617	0.102816	0.443662	0.0976122	0.379194	0.163342	-0.0643225	0.819847
LILRB4	brown	-0.658437	0.00760866	0.658437	0.00760866	0.0833667	0.767703	-0.297262	0.28194	-0.665506	0.00677161	-0.591937	0.0200874	-0.939076	2.14096e-07	-0.760946	0.000985511	0.778339	0.000631254	0.284862	0.303445	0.395406	0.144624	0.721588	0.002391	0.632908	0.0113275	0.146143	0.603265
KLK11	brown	-0.823147	0.000163319	0.823147	0.000163319	-0.0358236	0.899141	-0.0621734	0.825779	-0.429713	0.109909	-0.0375828	0.894213	-0.575596	0.0247517	-0.563878	0.0285726	0.883199	1.28218e-05	0.699957	0.00366908	0.684517	0.00487577	0.262445	0.344672	0.158471	0.572691	0.316101	0.251059
ATF7	brown	-0.614296	0.0148318	0.614296	0.0148318	-0.0772199	0.784443	-0.252483	0.363952	-0.557012	0.0310088	-0.355927	0.1929	-0.68189	0.00510921	-0.526273	0.043877	0.713753	0.00280415	0.46424	0.0812851	0.475005	0.0735676	0.600585	0.0179088	0.385805	0.155526	0.209267	0.454145
TDRKH	brown	-0.748654	0.00132169	0.748654	0.00132169	-0.173779	0.535656	-0.364295	0.181899	-0.565932	0.0278727	-0.213275	0.445347	-0.596817	0.0188344	-0.561243	0.0294896	0.796043	0.000384797	0.578107	0.0239861	0.545026	0.035633	0.606113	0.0166143	0.340015	0.214981	0.0300403	0.915364
LILRA1	brown	-0.867211	2.83588e-05	0.867211	2.83588e-05	-0.00241026	0.993198	-0.242228	0.3844	-0.514523	0.0497155	-0.229443	0.410737	-0.726611	0.00215283	-0.721894	0.0023759	0.916076	1.62266e-06	0.539102	0.0381001	0.375111	0.168296	0.479264	0.0706642	0.414124	0.124878	0.0720423	0.798612
LILRB3	brown	-0.848837	6.28602e-05	0.848837	6.28602e-05	0.0478614	0.865497	-0.266456	0.337075	-0.541015	0.0372897	-0.297595	0.281375	-0.804809	0.000295845	-0.793245	0.000417387	0.919722	1.22676e-06	0.461634	0.0832365	0.449904	0.0924353	0.516267	0.0488148	0.477465	0.0718802	0.0685918	0.808088
LILRA3	brown	-0.814867	0.00021526	0.814867	0.00021526	-0.11753	0.676567	-0.466853	0.0793606	-0.63385	0.0111693	-0.261098	0.347244	-0.768697	0.000811816	-0.743594	0.00148449	0.899946	4.88847e-06	0.467302	0.0790338	0.461549	0.0833008	0.580215	0.0233575	0.429428	0.11017	-0.127326	0.651125
ADAP1	brown	-0.668062	0.00648751	0.668062	0.00648751	-0.244682	0.379452	-0.221275	0.428043	-0.732827	0.00188488	-0.275543	0.320219	-0.744573	0.00145178	-0.422165	0.116992	0.807832	0.000269394	0.688125	0.0045691	0.674926	0.00577083	0.472239	0.0754978	0.118068	0.67516	0.429307	0.110281
UPK1A	brown	0.923452	9.08749e-07	-0.923452	9.08749e-07	-0.115297	0.682414	0.145599	0.604629	0.176448	0.529309	-0.160465	0.567807	0.438641	0.101921	0.781491	0.000579898	-0.841612	8.36024e-05	-0.508622	0.0528546	-0.390094	0.15059	-0.165816	0.554787	-0.303782	0.271006	0.234471	0.400269
ZPBP	brown	-0.950953	5.38277e-08	0.950953	5.38277e-08	-0.0134247	0.962127	-0.0514832	0.855414	-0.325878	0.235887	0.0840673	0.765801	-0.502776	0.0561053	-0.638199	0.01046	0.91022	2.47941e-06	0.719846	0.00247832	0.554224	0.0320415	0.255325	0.358392	0.190575	0.496289	0.140559	0.617323
SOX30	brown	-0.808737	0.000261863	0.808737	0.000261863	0.256797	0.355531	-0.029027	0.91821	-0.0848844	0.763584	-0.00799523	0.97744	-0.421887	0.117258	-0.73158	0.00193636	0.742546	0.00152014	0.336203	0.220498	0.178017	0.525595	0.226244	0.417472	0.45673	0.0869995	-0.108614	0.700009
CNTRL	brown	-0.733261	0.00186718	0.733261	0.00186718	0.156567	0.577369	0.024207	0.931759	-0.0628147	0.824008	0.185856	0.507212	-0.373077	0.170802	-0.617339	0.0142081	0.69315	0.00416767	0.379276	0.163243	0.351505	0.198882	-0.0155193	0.956223	0.15728	0.575615	-0.0148026	0.958243
CYB561D2	brown	-0.45252	0.0903248	0.45252	0.0903248	-0.282397	0.307831	-0.229842	0.409902	-0.480713	0.0696961	-0.0469594	0.868011	-0.391211	0.149322	-0.176828	0.528409	0.603155	0.0172977	0.573751	0.0253262	0.615468	0.0145891	0.300381	0.276678	-0.0190467	0.946284	0.330375	0.229105
RAPGEF4	brown	0.611392	0.0154465	-0.611392	0.0154465	0.384741	0.156766	0.384376	0.157194	0.63101	0.0116521	0.097087	0.730688	0.552647	0.0326371	0.350561	0.200174	-0.7381	0.00167916	-0.625829	0.0125747	-0.620332	0.0136146	-0.442089	0.0989478	-0.0388435	0.890683	-0.106388	0.705901
TRIM31	brown	-0.858072	4.27136e-05	0.858072	4.27136e-05	-0.245472	0.377866	-0.466679	0.0794878	-0.544134	0.0359963	-0.0296094	0.916574	-0.549145	0.0339894	-0.598003	0.0185392	0.914959	1.76342e-06	0.595355	0.0192034	0.531118	0.041624	0.465903	0.0800568	0.238912	0.391142	-0.124515	0.658392
STMN2	brown	-0.596335	0.0189555	0.596335	0.0189555	-0.162542	0.562737	-0.367757	0.177469	-0.695942	0.00395704	-0.34819	0.203445	-0.78198	0.000572235	-0.53171	0.0413547	0.781792	0.000575179	0.454286	0.0889188	0.600856	0.0178435	0.513835	0.0500744	0.276968	0.317619	0.22389	0.422463
KERA	brown	-0.904671	3.61169e-06	0.904671	3.61169e-06	-0.0277876	0.921692	-0.313815	0.254691	-0.451701	0.0909815	-0.132075	0.638918	-0.603444	0.0172299	-0.731948	0.00192102	0.891757	7.98749e-06	0.576912	0.0243483	0.420073	0.119009	0.517295	0.0482894	0.425033	0.114264	-0.0897261	0.750484
ESM1	brown	-0.797345	0.000370353	0.797345	0.000370353	0.156646	0.577175	0.185685	0.507609	-0.32171	0.242283	-0.114181	0.685341	-0.627977	0.0121856	-0.604615	0.0169578	0.803659	0.000306449	0.587131	0.0213829	0.490809	0.0632109	0.185741	0.507478	0.221339	0.427905	0.443956	0.097364
WDR5	brown	0.566636	0.0276355	-0.566636	0.0276355	-0.130583	0.642744	0.345338	0.207422	0.332151	0.22646	0.26923	0.331877	0.635154	0.0109528	0.762549	0.000947318	-0.598614	0.0183884	-0.12032	0.669286	-0.158239	0.57326	-0.429774	0.109853	-0.536074	0.0394091	0.355114	0.193991
ADAMTS13	brown	-0.733059	0.00187539	0.733059	0.00187539	-0.249763	0.369316	-0.36437	0.181802	-0.156483	0.577575	0.452509	0.0903333	-0.109869	0.696694	-0.437299	0.103095	0.679776	0.00530337	0.552307	0.0327667	0.429862	0.109772	-0.00238835	0.99326	-0.0850646	0.763095	-0.438727	0.101847
ATE1	brown	-0.904398	3.67687e-06	0.904398	3.67687e-06	-0.05675	0.840789	0.037067	0.895657	-0.266031	0.337875	0.161366	0.565604	-0.354696	0.194552	-0.467114	0.0791707	0.859775	3.96603e-05	0.801392	0.000328258	0.512188	0.050941	0.152298	0.587918	0.0619978	0.826264	0.277576	0.316514
KRR1	brown	0.627867	0.0122052	-0.627867	0.0122052	0.197746	0.479908	0.353746	0.195836	0.48144	0.0692136	-0.0269658	0.924002	0.520934	0.0464636	0.471426	0.0760725	-0.779165	0.000617456	-0.577624	0.0241322	-0.755182	0.00113326	-0.23649	0.396107	-0.0513561	0.855768	-0.0942755	0.738231
KATNA1	brown	0.495566	0.0603123	-0.495566	0.0603123	0.365804	0.179959	0.289046	0.296083	0.622086	0.0132758	-0.0235414	0.933632	0.553222	0.0324191	0.295791	0.284442	-0.658214	0.00763624	-0.629838	0.011856	-0.888083	9.83242e-06	-0.177195	0.527539	0.194275	0.487804	-0.246098	0.376612
PRDM7	brown	-0.562111	0.0291853	0.562111	0.0291853	-0.330514	0.228897	-0.340994	0.213577	-0.580049	0.0234065	-0.053168	0.850731	-0.477236	0.0720362	-0.257193	0.354764	0.727963	0.0020921	0.646201	0.00924734	0.55163	0.0330257	0.302688	0.272823	-0.00925665	0.973881	0.250944	0.366981
BTN2A1	brown	-0.734534	0.00181616	0.734534	0.00181616	-0.0496481	0.860521	-0.233427	0.40243	-0.0901984	0.749209	0.374572	0.168958	-0.220859	0.428934	-0.544371	0.0358996	0.696404	0.00392297	0.518527	0.0476654	0.444318	0.0970587	0.00447599	0.987369	0.049541	0.860819	-0.280343	0.311512
PTPRT	brown	-0.914679	1.80022e-06	0.914679	1.80022e-06	-0.0848281	0.763737	-0.307952	0.26415	-0.461573	0.0832829	-0.0835126	0.767307	-0.571686	0.0259808	-0.667736	0.00652326	0.924051	8.64742e-07	0.63959	0.0102407	0.51849	0.0476843	0.520822	0.0465186	0.369504	0.175261	0.0056782	0.983977
CD160	brown	-0.731725	0.0019303	0.731725	0.0019303	-0.205004	0.463598	-0.522323	0.0457798	-0.719449	0.0024986	-0.275651	0.32002	-0.795673	0.000388975	-0.673019	0.00596334	0.842947	7.93943e-05	0.488775	0.0644811	0.589176	0.0208241	0.613344	0.0150313	0.349552	0.201562	-0.0674123	0.811333
KIF3A	brown	0.77548	0.000680999	-0.77548	0.000680999	0.202842	0.468427	0.581391	0.0230123	0.64561	0.00933296	0.16161	0.565009	0.697184	0.00386609	0.685504	0.00479029	-0.891497	8.10784e-06	-0.517073	0.0484027	-0.648927	0.00886041	-0.571856	0.0259263	-0.350777	0.199878	0.152117	0.588369
CAPN11	brown	0.475225	0.0734154	-0.475225	0.0734154	0.336208	0.22049	0.469675	0.0773198	0.314594	0.253449	-0.157887	0.574124	0.179312	0.522537	0.243602	0.381626	-0.528746	0.0427161	-0.433257	0.106688	-0.327734	0.233073	-0.279326	0.313346	-0.0370031	0.895836	0.268384	0.333457
CAPN10	brown	-0.239612	0.389714	0.239612	0.389714	-0.422257	0.116904	-0.544499	0.0358474	-0.104873	0.709921	0.529394	0.0424158	0.14858	0.59717	-0.045835	0.871147	0.281429	0.309563	0.303439	0.271576	0.419584	0.119484	-0.0985909	0.726663	-0.302728	0.272756	-0.503147	0.0558947
PKIG	brown	-0.625429	0.0126482	0.625429	0.0126482	-0.0714852	0.800141	-0.217235	0.436737	-0.350889	0.199725	-0.210115	0.452277	-0.358752	0.189139	-0.40697	0.132193	0.579201	0.0236585	0.380122	0.162229	0.0586974	0.835393	0.53824	0.0384694	0.399681	0.13994	-0.0528865	0.851513
DMC1	brown	-0.809077	0.000259076	0.809077	0.000259076	-0.152722	0.586867	-0.0688871	0.807276	-0.321681	0.242327	0.177208	0.527509	-0.349174	0.202083	-0.418205	0.120831	0.800093	0.000341317	0.775997	0.000671766	0.527602	0.0432501	0.102103	0.717289	-0.0378962	0.893335	0.163852	0.559551
LDB3	brown	-0.559028	0.030278	0.559028	0.030278	-0.495167	0.060552	-0.544021	0.0360429	-0.748992	0.00131136	-0.179837	0.521299	-0.577892	0.0240512	-0.311458	0.258469	0.701923	0.00353431	0.552345	0.0327522	0.479834	0.0702823	0.508752	0.0527842	0.034357	0.903251	-0.032704	0.907888
PTP4A3	brown	-0.583095	0.022519	0.583095	0.022519	-0.383098	0.158695	-0.442495	0.098602	-0.799062	0.000351983	-0.181289	0.517886	-0.723232	0.00231084	-0.404934	0.134326	0.76729	0.000841341	0.628879	0.012025	0.813178	0.00022736	0.453841	0.0892718	0.0295531	0.916732	0.199734	0.475414
NUDT5	brown	0.435367	0.104802	-0.435367	0.104802	0.129766	0.644842	0.133998	0.633998	0.377521	0.16536	0.09571	0.73438	0.443325	0.0978972	0.289083	0.296019	-0.532459	0.041016	-0.341481	0.212882	-0.391611	0.14887	-0.245855	0.377097	-0.0872371	0.75721	-0.2255	0.419046
SOX21	brown	-0.617522	0.0141713	0.617522	0.0141713	-0.328767	0.231516	-0.16364	0.560065	-0.473735	0.0744491	0.167205	0.55143	-0.328798	0.231468	-0.210876	0.450603	0.695253	0.00400815	0.763237	0.000931312	0.786893	0.000499795	0.0988154	0.726063	-0.224518	0.421127	0.316082	0.251089
INSL6	brown	-0.826417	0.000145878	0.826417	0.000145878	-0.188301	0.501538	-0.379811	0.162602	-0.495363	0.0604344	-0.0139344	0.96069	-0.554947	0.0317715	-0.583502	0.0224024	0.896892	5.8985e-06	0.602228	0.0175161	0.621468	0.0133944	0.435329	0.104836	0.228274	0.413191	0.0132684	0.962568
ADAMTS7	brown	-0.847468	6.64232e-05	0.847468	6.64232e-05	-0.260076	0.349204	-0.281063	0.310219	-0.367948	0.177227	0.150385	0.592671	-0.351893	0.198353	-0.466416	0.0796803	0.83702	9.94988e-05	0.744842	0.00144292	0.520038	0.046908	0.329257	0.230778	0.0812644	0.773418	-0.0510844	0.856523
ADAMTS6	brown	-0.747623	0.00135361	0.747623	0.00135361	-0.0521676	0.853511	-0.185659	0.507669	-0.35397	0.195533	-0.0190616	0.946243	-0.479107	0.0707699	-0.59483	0.019337	0.686016	0.0047464	0.543809	0.0361297	0.353913	0.19561	0.328277	0.232253	0.232785	0.403763	-0.134133	0.633654
LZTS1	brown	-0.848936	6.2608e-05	0.848936	6.2608e-05	-0.121333	0.666651	-0.216031	0.439346	-0.551998	0.0328845	-0.0701613	0.803775	-0.688396	0.0045467	-0.625686	0.0126009	0.944404	1.19656e-07	0.704553	0.00336015	0.724122	0.00226832	0.330382	0.229094	0.161935	0.564217	0.221464	0.427638
TREH	brown	-0.800112	0.000341123	0.800112	0.000341123	-0.200591	0.473482	-0.301187	0.275327	-0.597903	0.0185638	-0.0918425	0.744777	-0.646401	0.00921854	-0.550706	0.0333816	0.903815	3.8196e-06	0.668469	0.00644315	0.737607	0.0016976	0.434084	0.105945	0.180494	0.519752	0.19148	0.494209
MAP4K1	brown	-0.60808	0.0161716	0.60808	0.0161716	-0.327195	0.233887	-0.503327	0.0557929	-0.75377	0.00117206	-0.157356	0.575429	-0.748342	0.00133128	-0.511794	0.0511496	0.799966	0.000342616	0.543994	0.0360537	0.809627	0.000254623	0.424628	0.114647	0.085514	0.761877	0.069207	0.806397
RASSF1	brown	-0.52168	0.0460955	0.52168	0.0460955	-0.319733	0.245355	-0.200772	0.473074	-0.494091	0.0612005	-0.122629	0.663281	-0.290682	0.293235	-0.091011	0.747017	0.542309	0.0367492	0.616964	0.0142838	0.242016	0.38483	0.458229	0.0858369	0.0707815	0.802072	0.294561	0.286544
PKP3	brown	-0.931504	4.50036e-07	0.931504	4.50036e-07	-0.135598	0.629916	-0.224976	0.420155	-0.461094	0.0836454	0.0136632	0.961455	-0.555259	0.0316552	-0.610978	0.0155359	0.950094	6.01373e-08	0.724363	0.00225695	0.563791	0.0286024	0.353642	0.195977	0.189934	0.497768	0.0993781	0.724559
CEP250	brown	-0.877149	1.75356e-05	0.877149	1.75356e-05	-0.353389	0.196319	-0.356907	0.19159	-0.53696	0.0390229	0.172593	0.538486	-0.474438	0.0739599	-0.476631	0.0724491	0.946968	8.85789e-08	0.845198	7.26967e-05	0.794097	0.00040723	0.274072	0.322913	-0.0466221	0.868952	0.061533	0.827549
WBP4	brown	0.397976	0.141797	-0.397976	0.141797	-0.254318	0.360355	-0.142211	0.613152	0.00783029	0.977905	-0.153982	0.583749	0.373597	0.170158	0.521547	0.0461611	-0.440685	0.100152	-0.212625	0.446766	-0.450859	0.0916611	0.287164	0.299381	-0.000435521	0.998771	-0.0415278	0.883175
ABCB8	brown	-0.710588	0.00298645	0.710588	0.00298645	-0.507423	0.0535097	-0.58209	0.022809	-0.636566	0.0107221	0.0633045	0.822656	-0.404029	0.135283	-0.318081	0.247939	0.803573	0.000307252	0.775731	0.000676511	0.662359	0.00713478	0.491881	0.0625496	0.0133559	0.962321	-0.0574884	0.838742
WIF1	brown	0.480762	0.0696631	-0.480762	0.0696631	-0.0267044	0.924737	-0.075104	0.790226	0.35315	0.196643	0.132805	0.637049	0.502341	0.0563527	0.352778	0.197148	-0.566216	0.0277768	-0.476414	0.0725979	-0.546685	0.0349639	-0.129393	0.645802	-0.0515374	0.855263	-0.4619	0.0830359
ANXA10	brown	-0.956983	2.32837e-08	0.956983	2.32837e-08	-0.00882619	0.975095	-0.0968468	0.731332	-0.309728	0.261262	0.0921355	0.743988	-0.495088	0.0605994	-0.666606	0.0066482	0.919048	1.29314e-06	0.719997	0.00247066	0.515362	0.0492809	0.251449	0.365985	0.208659	0.455488	0.0617629	0.826913
POLI	brown	0.523367	0.0452712	-0.523367	0.0452712	0.140332	0.617897	0.0252201	0.92891	0.534584	0.0400654	0.212066	0.44799	0.603325	0.0172578	0.298995	0.279008	-0.672428	0.00602408	-0.592459	0.0199504	-0.50486	0.0549303	-0.217446	0.436281	-0.00509601	0.985619	-0.527964	0.0430807
KLK8	brown	-0.972004	1.48015e-09	0.972004	1.48015e-09	-0.185023	0.509151	-0.235764	0.397601	-0.422124	0.117032	0.134865	0.631785	-0.458987	0.085253	-0.578994	0.0237203	0.953816	3.66639e-08	0.804966	0.000294418	0.569371	0.0267298	0.295463	0.285001	0.116548	0.679136	0.0233402	0.934198
DUSP10	brown	-0.646348	0.00922621	0.646348	0.00922621	0.247026	0.374757	0.0216434	0.938973	-0.33246	0.226002	-0.420294	0.118795	-0.694347	0.00407626	-0.705593	0.00329325	0.609699	0.0158139	0.240777	0.387344	0.102317	0.716719	0.466424	0.0796743	0.547466	0.0346522	0.0995772	0.724027
MST1L	brown	-0.435091	0.105047	0.435091	0.105047	-0.456666	0.0870497	-0.482705	0.0683803	-0.529283	0.0424672	0.0737822	0.793844	-0.350372	0.200434	-0.181794	0.516699	0.596201	0.0189893	0.511182	0.0514756	0.69448	0.00406624	0.306546	0.26645	-0.110982	0.693758	0.0410863	0.884409
GALNT6	brown	-0.692062	0.00425211	0.692062	0.00425211	-0.206489	0.460294	-0.436832	0.103506	-0.787056	0.000497529	-0.406023	0.133182	-0.862957	3.44383e-05	-0.621308	0.0134252	0.84299	7.92625e-05	0.505318	0.0546743	0.629126	0.0119812	0.660945	0.00730285	0.349732	0.201314	0.129026	0.646746
GALNT5	brown	-0.685524	0.00478856	0.685524	0.00478856	0.148751	0.596744	0.0281465	0.920684	-0.357728	0.190497	-0.212614	0.446791	-0.602399	0.0174757	-0.58923	0.0208094	0.681326	0.00516043	0.497228	0.0593227	0.398096	0.141664	0.366391	0.179208	0.37251	0.171504	0.270066	0.330319
PADI2	brown	-0.844159	7.57272e-05	0.844159	7.57272e-05	-0.354788	0.194429	-0.340784	0.213878	-0.551651	0.0330175	0.135888	0.629179	-0.489711	0.0638943	-0.436088	0.104162	0.92567	7.5473e-07	0.849383	6.14829e-05	0.722935	0.00232515	0.28783	0.298212	-0.0417857	0.882454	0.126969	0.652047
NXPH2	brown	-0.799943	0.000342852	0.799943	0.000342852	-0.000234448	0.999338	0.133237	0.635945	-0.281631	0.309201	0.0663474	0.814265	-0.465894	0.080063	-0.463533	0.0818111	0.830189	0.000127688	0.732206	0.00191034	0.53869	0.0382764	0.0651553	0.81755	0.0211697	0.940307	0.423064	0.116132
GPR45	brown	-0.893109	7.38561e-06	0.893109	7.38561e-06	-0.157375	0.575383	-0.256147	0.356792	-0.236232	0.396638	0.32718	0.23391	-0.263958	0.341795	-0.534839	0.0399528	0.840429	8.74803e-05	0.693683	0.00412672	0.511207	0.051462	0.126658	0.652851	0.0447056	0.874299	-0.172497	0.538715
PTGDR2	brown	-0.353813	0.195745	0.353813	0.195745	-0.248929	0.370969	-0.594411	0.0194445	-0.533722	0.040449	-0.123304	0.66153	-0.494123	0.0611813	-0.393005	0.147301	0.536305	0.0393084	0.200018	0.474773	0.487974	0.064986	0.342552	0.211357	0.161084	0.566294	-0.211255	0.449769
HRH3	brown	-0.638861	0.0103552	0.638861	0.0103552	-0.0929064	0.741912	-0.0270098	0.923878	-0.52519	0.0443928	-0.321847	0.242072	-0.607471	0.0163075	-0.356495	0.19214	0.710696	0.00298008	0.565466	0.0280304	0.325517	0.236437	0.474077	0.074211	0.239427	0.39009	0.499946	0.0577303
PXMP4	brown	0.634491	0.0110624	-0.634491	0.0110624	0.331797	0.226985	0.741564	0.00155417	0.571627	0.0259996	-0.00132946	0.996248	0.49468	0.0608449	0.575297	0.0248441	-0.708918	0.00308639	-0.371763	0.172432	-0.582671	0.022641	-0.506	0.0542952	-0.239204	0.390547	0.489578	0.0639772
NRM	brown	-0.107343	0.703371	0.107343	0.703371	-0.297378	0.281743	-0.0487733	0.862957	-0.578983	0.0237235	-0.383864	0.157794	-0.331157	0.227938	0.196858	0.481923	0.25483	0.359357	0.396316	0.143618	0.229124	0.411405	0.386727	0.154455	-0.0320013	0.909859	0.685055	0.00482907
SYNRG	brown	-0.588762	0.0209363	0.588762	0.0209363	0.052404	0.852854	0.0806433	0.775109	-0.123316	0.661498	0.246875	0.375059	-0.355616	0.193316	-0.490764	0.0632389	0.580986	0.0231309	0.513174	0.0504208	0.533742	0.0404401	-0.188926	0.500093	-0.100732	0.720945	0.0450339	0.873382
SCN11A	brown	-0.81205	0.000235754	0.81205	0.000235754	-0.214292	0.443127	-0.201867	0.470613	-0.355444	0.193548	0.293339	0.288642	-0.353179	0.196604	-0.473947	0.0743016	0.8073	0.000273899	0.764676	0.000898521	0.789103	0.00046975	0.105468	0.708342	-0.0868563	0.758241	0.023852	0.932758
POU6F2	brown	-0.627844	0.0122094	0.627844	0.0122094	-0.145044	0.606022	-0.372934	0.170979	-0.426492	0.112894	0.0620904	0.826009	-0.488813	0.064457	-0.502057	0.0565149	0.736468	0.00174079	0.415794	0.123211	0.637066	0.0106413	0.233631	0.402009	0.122763	0.662934	-0.0199449	0.943755
CYP4F8	brown	-0.512061	0.0510079	0.512061	0.0510079	-0.20624	0.460847	-0.39932	0.140332	-0.388274	0.152671	-0.105019	0.709532	-0.406501	0.132683	-0.396393	0.143534	0.598938	0.0183091	0.281881	0.308753	0.239309	0.390332	0.360304	0.187093	0.19162	0.493887	-0.16759	0.550501
VPS45	brown	-0.479163	0.0707326	0.479163	0.0707326	-0.243031	0.382778	-0.506583	0.053972	-0.678294	0.0054429	-0.287035	0.299608	-0.657885	0.00767727	-0.439992	0.100749	0.653726	0.00820997	0.38155	0.160526	0.668865	0.0064003	0.576484	0.024479	0.256697	0.355725	0.0854131	0.76215
COPE	brown	-0.793715	0.000411763	0.793715	0.000411763	0.0101951	0.971234	-0.0926047	0.742724	-0.493234	0.0617209	-0.186772	0.505083	-0.667495	0.00654971	-0.592951	0.0198221	0.842017	8.23074e-05	0.583682	0.022351	0.589061	0.0208551	0.42506	0.114238	0.305448	0.268256	0.343319	0.210269
RBPJL	brown	-0.812548	0.000232019	0.812548	0.000232019	-0.208434	0.455985	-0.292852	0.28948	-0.335643	0.221316	0.197136	0.481293	-0.309192	0.262133	-0.446523	0.0952148	0.83017	0.000127774	0.677261	0.00554186	0.636794	0.0106851	0.269098	0.332123	0.0780939	0.782057	0.0138571	0.960908
CTRC	brown	-0.922654	9.70196e-07	0.922654	9.70196e-07	-0.0669749	0.812537	-0.303954	0.270723	-0.261161	0.347125	0.222255	0.425948	-0.379249	0.163275	-0.670513	0.00622397	0.888097	9.82482e-06	0.60487	0.0168988	0.477617	0.0717772	0.207179	0.458762	0.200437	0.473828	-0.234957	0.399265
SCRG1	brown	0.677265	0.00554153	-0.677265	0.00554153	0.0686042	0.808054	0.0553145	0.844771	0.429085	0.110486	-0.0210045	0.940772	0.544812	0.0357199	0.477601	0.0717878	-0.742844	0.00150995	-0.647875	0.00900813	-0.706413	0.00324123	-0.123682	0.660548	-0.00944607	0.973347	-0.298278	0.280219
TWF2	brown	-0.501174	0.0570207	0.501174	0.0570207	-0.350054	0.200872	-0.236407	0.396276	-0.771832	0.000749015	-0.384894	0.156587	-0.651614	0.00849149	-0.18758	0.503208	0.675964	0.00566815	0.62785	0.0122084	0.485555	0.0665285	0.536939	0.0390317	0.0744012	0.79215	0.53891	0.038182
LAMB4	brown	-0.890694	8.48874e-06	0.890694	8.48874e-06	0.0128745	0.963678	-0.257788	0.353612	-0.483103	0.0681193	-0.14752	0.599818	-0.7014	0.00356972	-0.754533	0.00115095	0.937722	2.46153e-07	0.568191	0.0271178	0.51208	0.0509979	0.450313	0.0921029	0.401065	0.138446	0.04675	0.868595
IKZF3	brown	-0.809753	0.000253614	0.809753	0.000253614	-0.0896358	0.750727	-0.251539	0.365808	-0.620695	0.0135438	-0.17741	0.527031	-0.790023	0.00045768	-0.687454	0.00462495	0.898936	5.2051e-06	0.614813	0.0147244	0.714874	0.00274179	0.424023	0.11522	0.250621	0.367619	0.17063	0.543187
ATF5	brown	-0.559759	0.030016	0.559759	0.030016	-0.600535	0.0179207	-0.687419	0.00462782	-0.798124	0.000361923	-0.0729428	0.796144	-0.510022	0.0520973	-0.270655	0.329224	0.736003	0.00175869	0.618761	0.0139237	0.779165	0.000617448	0.523873	0.0450262	-0.0423145	0.880976	-0.0444465	0.875022
NLGN4Y	brown	-0.598645	0.0183809	0.598645	0.0183809	0.0789498	0.779723	-0.0104232	0.970591	0.167036	0.551838	0.393637	0.146593	0.0541676	0.847954	-0.369993	0.174646	0.449273	0.0929495	0.401656	0.137812	0.12525	0.656489	-0.0368889	0.896156	0.0965634	0.732091	-0.254804	0.359406
RNF44	brown	-0.665274	0.00679788	0.665274	0.00679788	0.36623	0.179414	0.19956	0.475807	0.229136	0.41138	0.320299	0.244473	-0.220345	0.430037	-0.684308	0.00489405	0.539133	0.0380868	0.299109	0.278816	0.295785	0.284451	-0.206167	0.461009	0.170871	0.542608	-0.172996	0.537524
PPM1E	brown	-0.689725	0.00443806	0.689725	0.00443806	-0.408452	0.130654	-0.40453	0.134753	-0.39195	0.148487	0.180189	0.520471	-0.243708	0.381411	-0.30477	0.269373	0.697529	0.00384112	0.702094	0.00352278	0.413492	0.125512	0.273166	0.32458	-0.0720122	0.798695	-0.170472	0.543564
AAK1	brown	-0.761996	0.000960357	0.761996	0.000960357	-0.26626	0.337443	-0.0702166	0.803623	-0.284994	0.30321	0.337992	0.217897	-0.270889	0.328791	-0.341678	0.2126	0.746415	0.00139185	0.789585	0.000463394	0.623754	0.0129597	-0.0451522	0.873052	-0.255619	0.357819	0.105569	0.708074
CPEB3	brown	0.522562	0.0456634	-0.522562	0.0456634	0.116573	0.679071	0.36458	0.181532	0.292713	0.28972	-0.00613731	0.982681	0.344993	0.207908	0.479926	0.0702206	-0.518424	0.0477173	-0.230991	0.4075	-0.213435	0.444998	-0.235832	0.397461	-0.173723	0.53579	0.358261	0.189789
ADNP2	brown	0.527292	0.043396	-0.527292	0.043396	0.184437	0.510517	0.370695	0.173766	0.441978	0.0990428	0.0272969	0.923071	0.392632	0.147719	0.366482	0.179092	-0.639435	0.010265	-0.385829	0.155497	-0.519097	0.0473788	-0.270004	0.330434	-0.122732	0.663013	0.00283539	0.991998
LMTK2	brown	-0.66191	0.00718783	0.66191	0.00718783	-0.0393404	0.889293	0.0495961	0.860665	0.258018	0.353168	0.712427	0.00287943	0.195626	0.484725	-0.29585	0.284342	0.51714	0.0483683	0.598809	0.0183406	0.354276	0.19512	-0.342573	0.211326	-0.236128	0.396851	-0.246844	0.375119
ATG14	brown	0.146099	0.603376	-0.146099	0.603376	-0.07611	0.787475	-0.223599	0.423082	0.344097	0.20917	0.249144	0.370542	0.478939	0.0708831	0.109985	0.696387	-0.317409	0.248995	-0.297098	0.282218	-0.508223	0.0530721	-0.0323132	0.908984	0.0189048	0.946684	-0.760126	0.00100551
NLGN1	brown	0.675347	0.00572906	-0.675347	0.00572906	0.118153	0.674939	0.248594	0.371634	0.711155	0.0029531	0.353106	0.196702	0.812114	0.000235267	0.545129	0.0355909	-0.808941	0.000260191	-0.544555	0.0358246	-0.546946	0.0348593	-0.522276	0.0458028	-0.298985	0.279025	-0.312305	0.257106
ENPP4	brown	0.296626	0.283019	-0.296626	0.283019	0.367097	0.178308	0.0702725	0.803469	0.376096	0.167092	-0.149082	0.595919	0.180826	0.518972	-0.0246172	0.930606	-0.348653	0.202804	-0.572367	0.0257633	-0.518559	0.0476493	0.0288374	0.918743	0.375421	0.167917	-0.261831	0.345844
INPP5F	brown	-0.869256	2.57692e-05	0.869256	2.57692e-05	-0.0669194	0.81269	-0.36643	0.179158	-0.496374	0.05983	-0.159959	0.569044	-0.586833	0.0214651	-0.6927	0.00420241	0.860093	3.91117e-05	0.539591	0.0378916	0.42092	0.11819	0.569082	0.0268244	0.443781	0.0975112	-0.120577	0.668616
ANKRD6	brown	0.71784	0.00258207	-0.71784	0.00258207	0.0721301	0.798372	0.334747	0.222629	0.512976	0.0505248	0.254153	0.360678	0.625152	0.0126994	0.629685	0.0118828	-0.756689	0.001093	-0.442931	0.0982312	-0.417684	0.121342	-0.520624	0.0466169	-0.376064	0.167131	0.0412343	0.883996
WDR37	brown	0.562128	0.0291792	-0.562128	0.0291792	0.354553	0.194746	0.44343	0.0978083	0.729664	0.00201765	0.302749	0.272721	0.638456	0.0104192	0.392957	0.147355	-0.6572	0.0077631	-0.500687	0.0573017	-0.523065	0.045418	-0.643534	0.00963865	-0.204737	0.464193	-0.0482013	0.86455
RPH3A	brown	-0.60655	0.0165151	0.60655	0.0165151	-0.0245255	0.930864	0.327618	0.233247	-0.00940194	0.973471	0.392473	0.147898	-0.0754407	0.789305	-0.165557	0.555414	0.542312	0.0367479	0.754255	0.0011586	0.479146	0.070744	-0.26915	0.332025	-0.290447	0.293643	0.430735	0.108973
CARD8	brown	-0.725026	0.00222583	0.725026	0.00222583	-0.0224102	0.936815	-0.308397	0.263425	-0.590561	0.020452	-0.326507	0.23493	-0.768826	0.000809142	-0.713141	0.0028387	0.77025	0.0007802	0.437943	0.102531	0.437245	0.103142	0.544262	0.0359441	0.421926	0.117221	-0.0231437	0.934751
BTBD3	brown	0.569298	0.0267537	-0.569298	0.0267537	0.140009	0.618714	0.203843	0.466187	0.675912	0.00567329	0.278806	0.314284	0.795462	0.000391379	0.488472	0.0646716	-0.753782	0.0011717	-0.526428	0.0438036	-0.724179	0.00226565	-0.352991	0.196858	-0.123161	0.6619	-0.389998	0.150699
SBNO2	brown	-0.884563	1.19196e-05	0.884563	1.19196e-05	-0.12193	0.665098	-0.322047	0.241763	-0.453376	0.0896412	0.119934	0.670293	-0.570327	0.0264185	-0.670243	0.00625257	0.943951	1.2599e-07	0.665978	0.0067185	0.727793	0.00209966	0.242539	0.383771	0.144657	0.606993	-0.0255141	0.928083
FAN1	brown	-0.617866	0.0141022	0.617866	0.0141022	-0.405665	0.133558	-0.370057	0.174566	-0.309252	0.262036	0.133896	0.63426	-0.0489557	0.862449	-0.14249	0.612448	0.565338	0.0280736	0.621696	0.0133506	0.209326	0.454014	0.397662	0.14214	0.029583	0.916648	-0.152298	0.58792
ZP1	brown	-0.53363	0.0404902	0.53363	0.0404902	-0.506262	0.0541495	-0.725127	0.0022211	-0.419405	0.119658	0.305832	0.267623	-0.137443	0.625223	-0.252424	0.364066	0.607383	0.0163274	0.487179	0.0654902	0.598296	0.0184667	0.28535	0.30258	-0.0711477	0.801067	-0.433544	0.10643
SEPHS2	brown	-0.750583	0.00126356	0.750583	0.00126356	-0.118485	0.674072	-0.290034	0.294361	-0.625237	0.0126836	-0.26215	0.345234	-0.699047	0.0037328	-0.56796	0.0271942	0.854283	5.02102e-05	0.588145	0.0211044	0.503761	0.0555477	0.484575	0.0671613	0.300628	0.276264	0.18321	0.513384
SEPHS1	brown	0.480597	0.0697731	-0.480597	0.0697731	0.403527	0.135815	0.430769	0.108942	0.754055	0.00116413	0.18438	0.51065	0.690796	0.00435207	0.347029	0.205058	-0.680259	0.00525842	-0.541355	0.037147	-0.753042	0.00119247	-0.392446	0.147928	0.0366223	0.896903	-0.176509	0.529165
SHANK2	brown	-0.719168	0.00251303	0.719168	0.00251303	-0.418325	0.120713	-0.442468	0.0986253	-0.426664	0.112733	0.281195	0.309982	-0.233068	0.403176	-0.292727	0.289696	0.781107	0.000585964	0.728461	0.00207009	0.753423	0.00118175	0.256922	0.355289	-0.0982976	0.727448	-0.0339378	0.904427
P2RX2	brown	-0.690014	0.00441473	0.690014	0.00441473	-0.21365	0.444528	-0.325592	0.236323	-0.485823	0.0663566	-0.0990203	0.725515	-0.435355	0.104812	-0.390572	0.150047	0.77863	0.000626364	0.621919	0.0133078	0.513433	0.0502848	0.451898	0.0908236	0.200846	0.472908	0.142149	0.613308
DIP2C	brown	0.325005	0.237219	-0.325005	0.237219	0.452348	0.0904621	0.652436	0.00838103	0.761509	0.000971947	0.262	0.345521	0.509026	0.0526352	0.204997	0.463612	-0.518153	0.0478541	-0.347495	0.20441	-0.537442	0.0388137	-0.531402	0.0414944	-0.0827286	0.769437	0.0135988	0.961636
MAST1	brown	-0.906002	3.30709e-06	0.906002	3.30709e-06	-0.185829	0.507275	-0.42169	0.117448	-0.491514	0.0627755	0.0736425	0.794227	-0.561181	0.0295117	-0.682587	0.00504638	0.952135	4.60697e-08	0.667471	0.00655234	0.719895	0.00247583	0.383756	0.157921	0.207381	0.458316	-0.127716	0.650121
SV2C	brown	-0.828288	0.000136605	0.828288	0.000136605	-0.209097	0.45452	-0.215434	0.440643	-0.347193	0.20483	0.157821	0.574285	-0.303308	0.271793	-0.415259	0.123743	0.814119	0.000220557	0.7585	0.00104618	0.553833	0.0321886	0.303506	0.271465	0.0893309	0.75155	0.0696358	0.805218
MYH15	brown	-0.849563	6.10366e-05	0.849563	6.10366e-05	-0.0348107	0.901979	-0.345864	0.206686	-0.232473	0.404412	0.144608	0.607117	-0.394898	0.145188	-0.711245	0.00294786	0.812643	0.00023131	0.44864	0.0934679	0.375904	0.167327	0.260555	0.348284	0.283587	0.305708	-0.381155	0.160996
HMGXB3	brown	-0.557139	0.0309626	0.557139	0.0309626	-0.176139	0.530042	0.00862333	0.975668	-0.297761	0.281093	0.172406	0.538934	-0.289577	0.295157	-0.229041	0.411579	0.582732	0.0226233	0.716539	0.00265118	0.533004	0.0407706	-0.00433668	0.987762	-0.185649	0.507693	0.280984	0.31036
CEP131	brown	-0.947223	8.59059e-08	0.947223	8.59059e-08	-0.188062	0.502092	-0.244322	0.380176	-0.25849	0.352255	0.373697	0.170036	-0.293271	0.28876	-0.575861	0.0246701	0.881534	1.39987e-05	0.769431	0.000796739	0.638406	0.0104272	0.117119	0.677641	-0.00504892	0.985752	-0.185279	0.508553
CEP152	brown	0.562681	0.0289865	-0.562681	0.0289865	0.407915	0.13121	0.49674	0.0596122	0.625851	0.0125706	0.141581	0.614742	0.426264	0.113107	0.248861	0.371103	-0.658856	0.00755686	-0.489969	0.0637335	-0.348478	0.203045	-0.536043	0.039423	-0.140986	0.616245	-0.011954	0.966274
TTC39A	brown	-0.80289	0.000313705	0.80289	0.000313705	-0.474378	0.0740017	-0.504549	0.0551045	-0.524946	0.04451	0.216657	0.437988	-0.300829	0.275927	-0.324296	0.238302	0.864141	3.26471e-05	0.810118	0.000250701	0.684318	0.00489316	0.350841	0.19979	-0.0538545	0.848824	-0.0501405	0.85915
RIMS1	brown	-0.485576	0.0665152	0.485576	0.0665152	-0.235072	0.399027	-0.558104	0.0306113	-0.459103	0.0851643	-0.0588773	0.834895	-0.374857	0.168608	-0.373204	0.170645	0.586899	0.0214469	0.283206	0.306387	0.435544	0.104644	0.440115	0.100643	0.230696	0.408115	-0.168581	0.548111
UNC13A	brown	-0.695915	0.00395899	0.695915	0.00395899	-0.481818	0.0689639	-0.537467	0.0388028	-0.601205	0.0177599	0.115967	0.680658	-0.429113	0.110461	-0.333295	0.224767	0.830053	0.000128311	0.742027	0.00153808	0.727448	0.00211505	0.369539	0.175218	-0.0549339	0.845827	-0.00758979	0.978583
MYO16	brown	-0.909648	2.5803e-06	0.909648	2.5803e-06	0.0825552	0.769908	-0.123687	0.660536	-0.200789	0.473038	0.118812	0.673218	-0.413553	0.125451	-0.686643	0.00469314	0.856972	4.47878e-05	0.550282	0.0335458	0.478454	0.0712101	0.242571	0.383707	0.298126	0.280476	-0.0264792	0.92537
KDM1A	brown	-0.4463	0.0953997	0.4463	0.0953997	0.290811	0.293011	0.322546	0.240992	-0.0751779	0.790024	-0.278237	0.315314	-0.311215	0.25886	-0.323445	0.239607	0.349046	0.202261	0.226933	0.416015	-0.0495831	0.860702	0.295895	0.284265	0.395609	0.1444	0.398829	0.140866
MAST3	brown	-0.468531	0.0781425	0.468531	0.0781425	-0.296966	0.282442	-0.0900197	0.749691	-0.0622077	0.825684	0.575904	0.0246569	0.0496654	0.860472	-0.0774209	0.783894	0.48021	0.0700308	0.633283	0.0112642	0.628359	0.0121174	-0.257488	0.354192	-0.42201	0.11714	0.0336325	0.905283
ZNF292	brown	0.201598	0.471217	-0.201598	0.471217	0.182884	0.514145	0.415483	0.12352	0.429218	0.110363	0.10403	0.712162	0.444698	0.0967396	0.295826	0.284381	-0.395379	0.144654	-0.140458	0.617579	-0.452271	0.0905242	-0.149166	0.595709	-0.0238517	0.932759	0.0834008	0.76761
PDZD2	brown	0.231889	0.405626	-0.231889	0.405626	-0.0701284	0.803865	-0.0400651	0.887265	0.344759	0.208236	0.317214	0.249302	0.500874	0.0571935	0.213578	0.444684	-0.382456	0.159453	-0.154314	0.582929	-0.230421	0.408691	-0.226185	0.417596	-0.204598	0.464503	-0.495801	0.060172
MYT1L	brown	-0.780812	0.000590655	0.780812	0.000590655	-0.0928167	0.742154	-0.420808	0.118298	-0.375019	0.16841	0.0601056	0.831496	-0.416139	0.122868	-0.603045	0.0173233	0.788231	0.000481422	0.475411	0.0732871	0.538416	0.0383936	0.401297	0.138197	0.307932	0.264183	-0.188327	0.50148
PDXDC1	brown	0.737358	0.00170695	-0.737358	0.00170695	0.169565	0.545744	0.175949	0.530493	0.44469	0.096746	0.0246101	0.930625	0.475736	0.0730633	0.435013	0.105116	-0.757444	0.00107327	-0.661424	0.00724556	-0.512222	0.0509231	-0.332197	0.226391	-0.110083	0.696129	-0.189985	0.49765
KIF21B	brown	-0.712489	0.00287587	0.712489	0.00287587	-0.253197	0.362549	-0.465647	0.0802448	-0.756811	0.0010898	-0.266037	0.337865	-0.812554	0.000231972	-0.59481	0.0193424	0.883554	1.25817e-05	0.563883	0.0285707	0.664954	0.00683428	0.538935	0.0381715	0.241071	0.386746	0.101877	0.71789
ENDOD1	brown	0.739125	0.00164136	-0.739125	0.00164136	0.280265	0.311653	0.515729	0.0490916	0.43775	0.1027	-0.0811032	0.773857	0.439929	0.100804	0.5702	0.0264595	-0.729552	0.00202248	-0.5221	0.0458892	-0.415622	0.123382	-0.404004	0.13531	-0.164724	0.557433	0.407204	0.131949
CLUAP1	brown	0.661743	0.00720757	-0.661743	0.00720757	-0.279574	0.312897	-0.0614368	0.827815	0.155595	0.579766	0.0747706	0.791138	0.494703	0.0608309	0.666416	0.00666934	-0.611925	0.0153324	-0.318931	0.246608	-0.296283	0.283603	-0.150908	0.591371	-0.348475	0.20305	-0.0559274	0.84307
EMC1	brown	0.255754	0.357557	-0.255754	0.357557	0.034023	0.904188	0.393777	0.146436	0.28225	0.308093	-0.0293479	0.917309	0.406655	0.132521	0.454225	0.0889676	-0.359303	0.188411	-0.00883962	0.975058	-0.446513	0.0952234	-0.102565	0.716059	-0.133086	0.636331	0.319029	0.246454
HECW1	brown	-0.593975	0.0195566	0.593975	0.0195566	-0.365599	0.180221	-0.370667	0.173801	-0.776874	0.000656358	-0.387933	0.153063	-0.650804	0.00860143	-0.283425	0.305996	0.748441	0.00132823	0.59925	0.0182325	0.492643	0.0620817	0.682479	0.00505612	0.205247	0.463055	0.377434	0.165466
UHRF1BP1L	brown	-0.802542	0.000317041	0.802542	0.000317041	0.120387	0.669112	-0.195026	0.486093	-0.364313	0.181875	-0.294616	0.28645	-0.587023	0.0214125	-0.709513	0.00305044	0.770999	0.000765308	0.383438	0.158295	0.190226	0.497093	0.573736	0.0253306	0.586004	0.0216955	-0.0318434	0.910302
VWA8	brown	-0.871902	2.27129e-05	0.871902	2.27129e-05	0.180607	0.519487	-0.0321531	0.909433	0.00198609	0.994395	0.258298	0.352626	-0.254424	0.360149	-0.688949	0.00450121	0.737434	0.00170409	0.516493	0.0486988	0.390843	0.149739	0.132161	0.638699	0.296703	0.282888	-0.175927	0.530545
AVL9	brown	-0.822683	0.000165925	0.822683	0.000165925	0.0790718	0.77939	-0.0670902	0.81222	-0.0822801	0.770655	0.30743	0.265003	-0.255719	0.357625	-0.616929	0.014291	0.700882	0.00360511	0.541646	0.0370254	0.440773	0.100076	0.0466379	0.868908	0.153804	0.58419	-0.182888	0.514135
KDM4C	brown	-0.746449	0.00139074	0.746449	0.00139074	-0.164131	0.558873	-0.17135	0.54146	-0.343003	0.210718	0.230091	0.409381	-0.399754	0.139861	-0.510522	0.0518283	0.723987	0.00227475	0.694934	0.00403209	0.683436	0.00497079	0.0915065	0.745682	-0.0562202	0.842258	-0.0497908	0.860123
IQSEC2	brown	-0.794183	0.000406217	0.794183	0.000406217	-0.356244	0.192475	-0.522522	0.0456825	-0.495419	0.0604008	0.11963	0.671085	-0.380692	0.161548	-0.456205	0.087409	0.860648	3.8167e-05	0.652406	0.00838508	0.609629	0.0158293	0.385267	0.156152	0.0921447	0.743963	-0.155552	0.579872
CDK19	brown	-0.0941923	0.738455	0.0941923	0.738455	0.21799	0.435105	0.604506	0.0169829	0.3331	0.225055	0.151079	0.590945	0.196116	0.48361	0.0815502	0.77264	-0.0755335	0.789051	0.14041	0.6177	-0.166692	0.552669	-0.330504	0.228912	-0.174532	0.533862	0.322538	0.241004
MCF2L2	brown	-0.68667	0.00469085	0.68667	0.00469085	-0.226379	0.417186	-0.485037	0.0668625	-0.200971	0.472627	0.36226	0.184535	-0.13656	0.627468	-0.468536	0.0781387	0.625034	0.0127211	0.441303	0.09962	0.417807	0.121222	0.189992	0.497633	0.0865127	0.759171	-0.52675	0.0436512
TBC1D2B	brown	-0.77413	0.000705564	0.77413	0.000705564	-0.144892	0.606403	-0.0227371	0.935895	-0.0478109	0.865638	0.563706	0.0286317	-0.092987	0.741696	-0.394607	0.145511	0.694254	0.00408332	0.731116	0.00195577	0.607278	0.016351	-0.230128	0.409303	-0.264145	0.341441	-0.0871672	0.757399
FSTL4	brown	-0.565529	0.0280089	0.565529	0.0280089	-0.309765	0.261203	-0.361661	0.185316	-0.565534	0.028007	-0.1676	0.550476	-0.37735	0.165568	-0.241693	0.385484	0.620077	0.0136645	0.511832	0.0511295	0.454422	0.0888113	0.561999	0.0292245	0.188273	0.501605	0.142528	0.612351
DDN	brown	-0.825774	0.000149179	0.825774	0.000149179	-0.289731	0.294889	-0.246147	0.376515	-0.496712	0.0596286	0.103943	0.712391	-0.455872	0.0876699	-0.414092	0.124909	0.875279	1.92542e-05	0.809064	0.000259183	0.730683	0.00197409	0.317437	0.248951	-0.00451398	0.987262	0.221488	0.427588
SPG20	brown	0.84256	8.0596e-05	-0.84256	8.0596e-05	0.203299	0.467405	0.274127	0.322812	0.570146	0.0264771	-0.0208499	0.941207	0.632723	0.0113589	0.589708	0.0206805	-0.903587	3.87668e-06	-0.730528	0.00198066	-0.754206	0.00115995	-0.299046	0.278923	-0.0731491	0.795578	-0.115535	0.681788
NFASC	brown	-0.80094	0.000332758	0.80094	0.000332758	-0.213231	0.445443	-0.305983	0.267376	-0.623367	0.0130325	-0.0744502	0.792015	-0.691998	0.00425711	-0.572802	0.0256254	0.902769	4.08713e-06	0.684763	0.00485438	0.662902	0.00707102	0.351808	0.198468	0.120566	0.668646	0.14359	0.609676
N4BP3	brown	0.430346	0.109329	-0.430346	0.109329	0.166755	0.552516	0.0588242	0.835042	0.0943508	0.738029	-0.116528	0.679189	0.0227869	0.935755	0.114037	0.685718	-0.344824	0.208146	-0.433555	0.10642	-0.177036	0.527915	-0.209203	0.454286	-0.000888846	0.997492	-0.0388043	0.890793
ZZEF1	brown	-0.772124	0.000743377	0.772124	0.000743377	0.0305472	0.913941	0.206583	0.460085	0.051514	0.855329	0.480418	0.0698923	-0.134463	0.632813	-0.417172	0.121846	0.688575	0.00453196	0.715987	0.00268094	0.488989	0.0643466	-0.284402	0.304259	-0.193267	0.49011	0.117864	0.675693
ANKLE2	brown	-0.702428	0.00350032	0.702428	0.00350032	0.214802	0.442017	0.216226	0.438923	0.129768	0.644838	0.217981	0.435125	-0.067727	0.810467	-0.414231	0.12477	0.534106	0.0402777	0.481595	0.0691112	0.075973	0.78785	0.0138202	0.961012	0.191269	0.494693	0.062209	0.825681
LRCH1	brown	0.577695	0.0241105	-0.577695	0.0241105	0.452739	0.0901494	0.793894	0.000409632	0.555191	0.0316805	-0.0396308	0.88848	0.338515	0.21714	0.395478	0.144544	-0.651748	0.00847337	-0.405528	0.133701	-0.463552	0.0817973	-0.534836	0.0399541	-0.173919	0.535323	0.486197	0.0661164
SSPO	brown	-0.692192	0.00424192	0.692192	0.00424192	0.00769789	0.978278	-0.399747	0.139869	-0.49406	0.0612197	-0.266716	0.336585	-0.668556	0.00643378	-0.699811	0.00367926	0.770962	0.000766034	0.282305	0.307994	0.348642	0.202819	0.52189	0.0459924	0.498236	0.0587284	-0.129406	0.645768
FCHO1	brown	-0.825076	0.000152832	0.825076	0.000152832	-0.148572	0.597191	-0.463684	0.0816984	-0.549719	0.0337649	-0.0948843	0.736596	-0.656206	0.00788892	-0.695251	0.00400833	0.914058	1.88431e-06	0.535519	0.0396526	0.545959	0.0352553	0.44972	0.0925852	0.310757	0.259599	-0.137078	0.62615
GRAMD4	brown	-0.738366	0.00166931	0.738366	0.00166931	0.0855303	0.761833	0.24097	0.38695	0.112463	0.689857	0.41492	0.124081	-0.0728902	0.796288	-0.39347	0.14678	0.617764	0.0141226	0.668667	0.00642167	0.36331	0.183171	-0.227781	0.414228	-0.116699	0.67874	0.107965	0.701726
MAPK8IP3	brown	-0.731164	0.00195376	0.731164	0.00195376	-0.55305	0.032484	-0.579838	0.0234691	-0.512509	0.050771	0.297652	0.281279	-0.265883	0.338154	-0.302975	0.272346	0.803421	0.000308673	0.769275	0.000799919	0.728204	0.00208139	0.285984	0.30146	-0.152804	0.586665	-0.202019	0.470272
GGA3	brown	-0.916787	1.53813e-06	0.916787	1.53813e-06	0.0718338	0.799184	0.0772315	0.784411	-0.11778	0.675913	0.264262	0.341219	-0.339985	0.215024	-0.595517	0.0191622	0.851386	5.6646e-05	0.710039	0.00301899	0.547595	0.034601	0.0280582	0.920932	0.0843293	0.76509	0.14245	0.612548
NUP205	brown	-0.748211	0.00133534	0.748211	0.00133534	0.455849	0.0876883	0.168724	0.547766	0.302052	0.273882	0.26587	0.338179	-0.119219	0.672156	-0.719267	0.00250792	0.533331	0.0406237	0.215283	0.44097	0.02264	0.936168	-0.0457656	0.871341	0.409437	0.129638	-0.299679	0.277857
STAB1	brown	-0.810562	0.000247198	0.810562	0.000247198	-0.232466	0.404426	-0.259437	0.350431	-0.508031	0.0531766	0.0535407	0.849695	-0.581262	0.0230499	-0.546666	0.0349714	0.865152	3.11799e-05	0.682818	0.00502575	0.66394	0.00695044	0.274636	0.321878	0.03485	0.90187	0.069224	0.80635
GPD1L	brown	0.346418	0.20591	-0.346418	0.20591	0.0825032	0.770049	-0.204324	0.465114	0.265602	0.338684	-0.123814	0.660207	0.327966	0.232723	0.136512	0.62759	-0.421301	0.117822	-0.555605	0.0315271	-0.606021	0.0166352	0.175144	0.532407	0.282853	0.307016	-0.505296	0.0546863
PASK	brown	-0.729813	0.00201123	0.729813	0.00201123	-0.177587	0.526612	-0.241477	0.385923	-0.339689	0.215449	0.210286	0.4519	-0.414299	0.124702	-0.533705	0.0404569	0.732527	0.00189713	0.656899	0.00780102	0.643497	0.00964416	0.11064	0.694658	-0.0326667	0.907992	-0.132824	0.637
RFTN1	brown	-0.869175	2.58675e-05	0.869175	2.58675e-05	-0.154752	0.581845	-0.294655	0.286383	-0.542191	0.036798	-0.0375924	0.894186	-0.6117	0.0153804	-0.598432	0.0184333	0.941837	1.59442e-07	0.70933	0.0030615	0.628116	0.0121607	0.36454	0.181582	0.187353	0.503736	0.122181	0.664446
DIP2A	brown	-0.836828	0.000100212	0.836828	0.000100212	-0.0386562	0.891208	-0.172972	0.537581	-0.284307	0.304428	0.162251	0.563446	-0.449911	0.09243	-0.644799	0.00945138	0.821355	0.000173579	0.57554	0.0247692	0.509389	0.0524388	0.107986	0.701669	0.108531	0.700229	-0.124784	0.657696
PSME4	brown	0.682898	0.00501857	-0.682898	0.00501857	0.0460402	0.870575	0.261821	0.345863	0.574855	0.0249813	0.254262	0.360465	0.712257	0.00288916	0.589432	0.0207548	-0.80857	0.000263235	-0.452796	0.0901039	-0.587969	0.0211523	-0.424169	0.115081	-0.304043	0.270574	-0.22661	0.416698
PMPCA	brown	-0.69774	0.0038259	0.69774	0.0038259	-0.344718	0.208295	-0.252213	0.364481	-0.280426	0.311363	0.339351	0.215936	-0.0924278	0.743201	-0.246478	0.375852	0.621292	0.0134283	0.719379	0.00250216	0.549417	0.0338828	0.163822	0.559623	-0.141907	0.613917	-0.108061	0.70147
ACSBG1	brown	-0.692287	0.0042345	0.692287	0.0042345	-0.0403603	0.88644	-0.241775	0.385318	-0.303577	0.271346	-0.0145543	0.958943	-0.361097	0.186054	-0.465657	0.0802371	0.694541	0.00406161	0.437085	0.103283	0.36654	0.179018	0.392212	0.148192	0.315512	0.251992	0.0347664	0.902104
SYT11	brown	0.630028	0.0118227	-0.630028	0.0118227	-0.336842	0.219567	0.128077	0.649189	0.355558	0.193395	0.339203	0.216148	0.793719	0.000411717	0.841677	8.33911e-05	-0.711949	0.00290694	-0.13325	0.635912	-0.390372	0.150273	-0.363558	0.18285	-0.595489	0.0191692	-0.0676771	0.810604
ZFR2	brown	-0.861847	3.6192e-05	0.861847	3.6192e-05	-0.106959	0.704389	-0.42988	0.109755	-0.521522	0.0461734	-0.0330029	0.907049	-0.669488	0.00633315	-0.76135	0.000975757	0.91534	1.71427e-06	0.528289	0.0429289	0.602034	0.0175622	0.386878	0.154281	0.289971	0.294471	-0.188928	0.500089
DTX4	brown	0.65571	0.00795238	-0.65571	0.00795238	-0.145538	0.604782	0.138157	0.623408	0.213154	0.445611	0.0844291	0.764819	0.425436	0.113885	0.601364	0.0177216	-0.614853	0.0147162	-0.286173	0.301126	-0.24388	0.381066	-0.383636	0.158062	-0.464608	0.0810117	0.0796376	0.777848
NUP210	brown	-0.796115	0.000383984	0.796115	0.000383984	-0.164768	0.557326	-0.319423	0.245838	-0.557837	0.0307082	0.0138066	0.961051	-0.668367	0.00645423	-0.638226	0.0104558	0.90063	4.68308e-06	0.653643	0.00822095	0.845739	7.11591e-05	0.295501	0.284936	0.11188	0.691391	0.0755708	0.78895
SEL1L3	brown	-0.716588	0.00264857	0.716588	0.00264857	-0.0658757	0.815564	-0.19321	0.490241	-0.465273	0.0805207	0.0318489	0.910287	-0.627103	0.0123427	-0.596519	0.0189092	0.833198	0.000114558	0.59028	0.0205271	0.852918	5.31634e-05	0.176351	0.52954	0.0851531	0.762855	0.192269	0.492397
EXOC6B	brown	0.827446	0.000140714	-0.827446	0.000140714	0.270908	0.328754	0.480887	0.0695803	0.746849	0.00137801	0.227238	0.415372	0.772447	0.00073719	0.628627	0.0120696	-0.944662	1.16158e-07	-0.629554	0.0119059	-0.626968	0.0123672	-0.593996	0.0195513	-0.27922	0.313538	-0.0364058	0.897509
PHLPP1	brown	0.515932	0.0489872	-0.515932	0.0489872	-0.143611	0.609624	0.0274163	0.922736	0.419012	0.120041	0.280517	0.311199	0.636256	0.0107724	0.494396	0.0610163	-0.645066	0.00941239	-0.327902	0.232819	-0.527852	0.0431332	-0.301926	0.274093	-0.326439	0.235035	-0.42539	0.113928
ANKRD28	brown	-0.596665	0.0188725	0.596665	0.0188725	0.156428	0.577711	-0.0567593	0.840763	-0.413886	0.125116	-0.321736	0.242243	-0.701547	0.00355977	-0.656126	0.00789909	0.603144	0.0173002	0.339214	0.216132	0.376577	0.166506	0.442601	0.0985119	0.439637	0.101056	0.135513	0.630134
ATP11A	brown	-0.716201	0.00266939	0.716201	0.00266939	0.32033	0.244425	0.276354	0.318738	0.066069	0.815032	0.154325	0.582899	-0.34215	0.211928	-0.637568	0.0105608	0.600507	0.0179276	0.434718	0.105379	0.281617	0.309225	-0.0883217	0.754277	0.176536	0.529102	0.0795576	0.778066
KIAA1024	brown	-0.349387	0.201789	0.349387	0.201789	-0.0679675	0.809805	-0.0140882	0.960256	-0.448057	0.0939466	-0.409078	0.130008	-0.465658	0.0802369	-0.199782	0.475306	0.388372	0.152559	0.372559	0.171443	0.130696	0.642453	0.447596	0.0943266	0.218063	0.434947	0.377761	0.165069
MCF2L	brown	-0.859659	3.98621e-05	0.859659	3.98621e-05	-0.204858	0.463923	-0.293785	0.287875	-0.595919	0.0190603	-0.151568	0.58973	-0.626253	0.0124972	-0.567287	0.0274181	0.894713	6.72107e-06	0.680095	0.00527362	0.494538	0.0609307	0.491058	0.0630567	0.23024	0.409069	0.0925117	0.742975
POFUT2	brown	-0.853891	5.1043e-05	0.853891	5.1043e-05	-0.278139	0.315493	-0.361613	0.185378	-0.303056	0.272211	0.342058	0.21206	-0.227223	0.415405	-0.447415	0.0944755	0.832074	0.000119324	0.734462	0.00181904	0.554209	0.0320471	0.193129	0.490425	0.00523223	0.985235	-0.195228	0.485631
LPHN3	brown	-0.618786	0.0139187	0.618786	0.0139187	-0.114302	0.685023	-0.152934	0.586341	-0.642203	0.00983867	-0.347993	0.203718	-0.748014	0.00134144	-0.456754	0.0869806	0.745818	0.00141104	0.482514	0.0685051	0.416827	0.122187	0.425566	0.113762	0.220313	0.430104	0.378431	0.16426
KIAA1107	brown	0.473539	0.0745862	-0.473539	0.0745862	0.2873	0.299143	0.21158	0.449056	0.526837	0.0436103	0.045489	0.872112	0.46885	0.0779123	0.237454	0.394127	-0.610311	0.0156804	-0.578917	0.0237433	-0.531417	0.0414879	-0.157879	0.574144	0.119259	0.672052	-0.254316	0.36036
WWC1	brown	-0.401664	0.137803	0.401664	0.137803	-0.473241	0.0747948	-0.354808	0.194403	-0.578963	0.0237296	-0.170846	0.542668	-0.281043	0.310255	-0.0337818	0.904865	0.456586	0.0871119	0.608718	0.0160298	0.368166	0.176951	0.549119	0.0339994	0.00249123	0.99297	0.158453	0.572734
EHBP1	brown	0.804668	0.000297128	-0.804668	0.000297128	0.13937	0.620332	0.502133	0.0564712	0.596323	0.0189584	0.162528	0.56277	0.720375	0.00245156	0.746192	0.00139901	-0.872604	2.19551e-05	-0.518457	0.047701	-0.551596	0.0330388	-0.547407	0.0346755	-0.376694	0.166363	0.203544	0.466857
UBR2	brown	0.685196	0.00481686	-0.685196	0.00481686	0.360684	0.186594	0.379177	0.163362	0.796764	0.000376742	0.309532	0.26158	0.715968	0.002682	0.391682	0.14879	-0.839537	9.05024e-05	-0.654328	0.00813114	-0.611561	0.0154103	-0.594482	0.0194263	-0.152468	0.587497	-0.311076	0.259084
FKBP15	brown	-0.733118	0.00187301	0.733118	0.00187301	0.0405508	0.885907	-0.293632	0.288138	-0.597248	0.0187266	-0.437481	0.102935	-0.826442	0.00014575	-0.758854	0.0010372	0.780639	0.00059343	0.392367	0.148018	0.341416	0.212975	0.631235	0.0116132	0.544537	0.0358321	-0.00324801	0.990834
ICOSLG	brown	-0.721272	0.00240663	0.721272	0.00240663	-0.469135	0.0777077	-0.489818	0.0638274	-0.687808	0.00459543	0.0128197	0.963833	-0.494835	0.0607516	-0.33082	0.228439	0.864583	3.19988e-05	0.804879	0.000295204	0.829441	0.00013114	0.446834	0.094957	-0.0237187	0.933133	0.156515	0.577498
DMXL2	brown	-0.66286	0.00707602	0.66286	0.00707602	0.0610121	0.828989	-0.226372	0.417201	-0.431462	0.108311	-0.196547	0.482629	-0.719236	0.0025095	-0.758035	0.00105803	0.68396	0.00492453	0.352069	0.198112	0.449359	0.0928797	0.353452	0.196233	0.343553	0.209938	-0.136072	0.62871
SLC9A8	brown	-0.495487	0.0603596	0.495487	0.0603596	-0.247156	0.374497	-0.0416072	0.882953	0.171894	0.540158	0.66674	0.00663324	0.302062	0.273865	-0.0813564	0.773168	0.326399	0.235095	0.525783	0.0441098	0.144203	0.608135	-0.325901	0.235852	-0.384759	0.156745	-0.370143	0.174458
DNAJC13	brown	-0.75017	0.00127583	0.75017	0.00127583	0.191135	0.495001	0.0191249	0.946064	-0.0118291	0.966626	0.208591	0.455638	-0.317241	0.249259	-0.639466	0.0102602	0.6832	0.00499168	0.427986	0.111502	0.228657	0.412386	-0.0600021	0.831782	0.182451	0.51516	-0.131987	0.639144
RPGRIP1L	brown	-0.920393	1.16354e-06	0.920393	1.16354e-06	-0.0744685	0.791965	-0.0598683	0.832152	-0.239269	0.390414	0.22085	0.428953	-0.354058	0.195413	-0.541376	0.0371384	0.872375	2.21991e-05	0.781287	0.00058311	0.482997	0.0681884	0.118938	0.67289	0.053858	0.848814	0.072563	0.797185
NEDD4L	brown	0.559581	0.0300796	-0.559581	0.0300796	-0.121586	0.665991	0.0333547	0.906062	0.490077	0.0636663	0.363568	0.182837	0.727616	0.00210753	0.545658	0.0353768	-0.656374	0.00786759	-0.32018	0.244658	-0.418199	0.120837	-0.412908	0.126101	-0.401905	0.137545	-0.373508	0.170269
SZT2	brown	-0.643034	0.00971341	0.643034	0.00971341	0.010257	0.971059	0.0278645	0.921476	0.164278	0.558516	0.685588	0.00478305	0.0614684	0.827727	-0.364105	0.182144	0.53933	0.0380026	0.557687	0.0307627	0.52781	0.0431529	-0.374001	0.169661	-0.230109	0.409342	-0.170165	0.544303
WDR7	brown	-0.911544	2.25858e-06	0.911544	2.25858e-06	0.00600686	0.983049	-0.147287	0.600402	-0.354153	0.195286	-0.0733758	0.794957	-0.513758	0.0501146	-0.657689	0.00770174	0.858514	4.1904e-05	0.639408	0.0102693	0.40223	0.137197	0.447982	0.0940081	0.36489	0.181132	0.0414545	0.88338
DNAJC16	brown	0.688419	0.00454478	-0.688419	0.00454478	-0.195929	0.484034	0.246852	0.375104	0.381807	0.160222	0.367148	0.178243	0.666051	0.00671022	0.75831	0.00105101	-0.714174	0.0027806	-0.174764	0.533309	-0.219081	0.432754	-0.537495	0.0387907	-0.63784	0.0105172	0.0608524	0.82943
DOCK9	brown	0.575755	0.0247028	-0.575755	0.0247028	0.120684	0.668338	0.434613	0.105473	0.681835	0.00511412	0.327767	0.233022	0.783026	0.000556144	0.611193	0.0154893	-0.743727	0.00148001	-0.357489	0.190814	-0.638199	0.01046	-0.525672	0.0441628	-0.345135	0.207708	-0.0384261	0.891852
KIAA1045	brown	-0.839117	9.19561e-05	0.839117	9.19561e-05	-0.231515	0.406406	-0.348402	0.203151	-0.564889	0.0282265	0.00539912	0.984764	-0.624297	0.0128581	-0.58496	0.0219884	0.938995	2.15905e-07	0.697747	0.00382543	0.734437	0.00182001	0.341357	0.213059	0.103993	0.712259	0.091537	0.7456
VPS8	brown	-0.734357	0.00182319	0.734357	0.00182319	-0.0045918	0.987042	-0.285052	0.303108	-0.475932	0.0729285	-0.246227	0.376355	-0.632191	0.0114493	-0.670045	0.00627362	0.709932	0.00302538	0.427569	0.11189	0.377317	0.165607	0.590997	0.0203359	0.465085	0.0806593	-0.069721	0.804984
ANGEL1	brown	-0.672783	0.0059876	0.672783	0.0059876	-0.326415	0.235071	-0.319515	0.245695	-0.163802	0.559673	0.371011	0.173371	0.0512946	0.855939	-0.205339	0.462851	0.575458	0.0247946	0.641133	0.0100018	0.29528	0.285314	0.174442	0.534077	-0.0652111	0.817396	-0.264157	0.341418
PSD3	brown	0.475101	0.0735009	-0.475101	0.0735009	0.296837	0.282662	0.637354	0.010595	0.639954	0.010184	0.202448	0.46931	0.549959	0.0336713	0.440878	0.0999849	-0.585729	0.0217723	-0.27325	0.324425	-0.400265	0.139308	-0.508083	0.0531482	-0.236298	0.396502	0.250509	0.367841
ARHGEF12	brown	-0.659684	0.00745536	0.659684	0.00745536	0.0341262	0.903899	0.228348	0.413035	0.248746	0.371333	0.653001	0.0083058	0.176449	0.529308	-0.213494	0.444868	0.545482	0.0354481	0.65871	0.00757483	0.424131	0.115118	-0.380239	0.16209	-0.25383	0.36131	0.119081	0.672517
KIAA0895	brown	0.677878	0.00548259	-0.677878	0.00548259	-0.0798502	0.777269	-0.00387893	0.989054	0.470092	0.0770214	0.233061	0.40319	0.749128	0.00130719	0.607883	0.0162154	-0.765431	0.000881688	-0.480173	0.070056	-0.499228	0.0581477	-0.257375	0.354411	-0.238034	0.392937	-0.359695	0.187894
AHCYL2	brown	-0.686628	0.00469446	0.686628	0.00469446	0.372819	0.171122	0.156457	0.577641	0.33092	0.22829	0.277161	0.317269	-0.0397338	0.888192	-0.613196	0.0150625	0.484266	0.0673614	0.229986	0.4096	-0.0295417	0.916764	-0.0525513	0.852444	0.327153	0.233951	-0.29808	0.280553
NUDCD3	brown	-0.823853	0.000159414	0.823853	0.000159414	-0.323748	0.239143	-0.346922	0.205207	-0.292675	0.289785	0.341115	0.213405	-0.166999	0.551927	-0.359782	0.18778	0.79294	0.000421071	0.733251	0.00186759	0.44541	0.0961426	0.173421	0.536509	-0.0483207	0.864217	-0.167484	0.550755
ADNP	brown	0.547588	0.0346038	-0.547588	0.0346038	0.533361	0.0406106	0.522043	0.0459171	0.81026	0.000249576	0.0803945	0.775786	0.576493	0.0244763	0.251812	0.365269	-0.739791	0.00161718	-0.683017	0.00500795	-0.814533	0.000217611	-0.39172	0.148747	0.125176	0.656679	-0.169222	0.546568
FRAT2	brown	-0.649443	0.00878855	0.649443	0.00878855	0.251051	0.36677	0.29739	0.281722	-0.114622	0.684182	-0.193375	0.489864	-0.395293	0.144749	-0.426004	0.113351	0.613605	0.0149763	0.449504	0.092761	0.0542275	0.847788	0.197299	0.480923	0.319599	0.245564	0.457204	0.0866304
SIRT5	brown	-0.767426	0.000838448	0.767426	0.000838448	-0.511772	0.0511617	-0.640771	0.0100575	-0.550799	0.0333455	0.167195	0.551454	-0.269468	0.331433	-0.329412	0.230546	0.788542	0.000477224	0.71331	0.00282913	0.571068	0.0261792	0.487018	0.0655926	0.0386667	0.891178	-0.2398	0.389331
KCNH3	brown	-0.764164	0.000910079	0.764164	0.000910079	-0.368836	0.176104	-0.502616	0.0561963	-0.544974	0.0356538	0.158752	0.572002	-0.48311	0.0681145	-0.499552	0.0579593	0.862209	3.56122e-05	0.703643	0.00341964	0.797466	0.000369034	0.31091	0.259352	0.000778712	0.997802	-0.130694	0.642459
MLYCD	brown	-0.868461	2.67519e-05	0.868461	2.67519e-05	-0.106319	0.706084	-0.0869089	0.758099	-0.0766024	0.78613	0.409864	0.1292	-0.0824357	0.770233	-0.41225	0.126766	0.758986	0.00103388	0.720156	0.0024626	0.42947	0.110132	0.0485747	0.86351	-0.000519042	0.998535	-0.0593991	0.83345
TDRD7	brown	0.236955	0.395151	-0.236955	0.395151	-0.162153	0.563685	-0.452349	0.0904616	0.0754663	0.789235	-0.0330392	0.906947	0.315196	0.252492	0.163347	0.560778	-0.271734	0.327224	-0.313364	0.25541	-0.362565	0.184138	0.308987	0.262465	0.20669	0.459848	-0.569322	0.0267459
SLC7A8	brown	-0.846637	6.86668e-05	0.846637	6.86668e-05	0.157528	0.575005	0.0105759	0.97016	-0.254375	0.360245	-0.0350091	0.901424	-0.601089	0.0177875	-0.729164	0.0020393	0.84269	8.01917e-05	0.50992	0.0521518	0.382317	0.159618	0.188592	0.500866	0.300085	0.277174	0.103337	0.714004
TPSD1	brown	-0.94434	1.20527e-07	0.94434	1.20527e-07	-0.194432	0.487446	-0.371958	0.17219	-0.417636	0.12139	0.181103	0.518323	-0.45191	0.0908134	-0.629903	0.0118446	0.935158	3.17983e-07	0.714667	0.00275323	0.599334	0.0182122	0.307786	0.264421	0.154745	0.581863	-0.158246	0.573241
AP4E1	brown	-0.902406	4.18361e-06	0.902406	4.18361e-06	0.0675868	0.810853	-0.191977	0.493066	-0.447157	0.0946889	-0.140453	0.617592	-0.685886	0.00475755	-0.774459	0.000699497	0.911381	2.28491e-06	0.553045	0.032486	0.485182	0.0667687	0.419967	0.119112	0.413953	0.125049	0.0363832	0.897573
C3orf27	brown	-0.765578	0.000878432	0.765578	0.000878432	-0.279785	0.312518	-0.36762	0.177643	-0.554593	0.0319035	-0.07369	0.794097	-0.496002	0.0600517	-0.425658	0.113676	0.856792	4.51354e-05	0.696659	0.00390434	0.570968	0.0262113	0.461807	0.0831063	0.153031	0.586101	0.14801	0.598594
CELA3B	brown	-0.247493	0.373825	0.247493	0.373825	-0.429267	0.110319	-0.44127	0.0996483	-0.554435	0.0319627	-0.067173	0.811992	-0.308348	0.263505	-0.0439442	0.876424	0.422008	0.117143	0.357863	0.190317	0.387587	0.153462	0.214839	0.441937	-0.13139	0.640673	0.0596074	0.832874
ATP1B4	brown	-0.760628	0.000993222	0.760628	0.000993222	-0.205076	0.463436	-0.377937	0.164857	-0.499732	0.0578545	-0.07949	0.77825	-0.485622	0.0664859	-0.498118	0.0587976	0.823332	0.000162286	0.581475	0.0229879	0.577212	0.0242571	0.505412	0.054622	0.257046	0.355047	0.0329325	0.907247
OTP	brown	-0.949393	6.57336e-08	0.949393	6.57336e-08	0.0453463	0.872511	-0.0810547	0.773989	-0.305115	0.268803	0.000252587	0.999287	-0.51188	0.0511041	-0.687613	0.00461164	0.904771	3.5879e-06	0.663188	0.00703762	0.428445	0.111077	0.312699	0.256476	0.301185	0.275331	0.0677152	0.810499
HEY1	brown	-0.447041	0.0947853	0.447041	0.0947853	-0.344029	0.209266	-0.348514	0.202996	-0.791956	0.000433147	-0.369804	0.174883	-0.680176	0.00526615	-0.279199	0.313575	0.588183	0.0210938	0.507912	0.0532419	0.525555	0.0442185	0.549926	0.0336842	0.103255	0.71422	0.280315	0.311563
TNFRSF13B	brown	-0.654854	0.0080627	0.654854	0.0080627	-0.316339	0.250683	-0.571504	0.026039	-0.739709	0.00162016	-0.228465	0.412789	-0.699395	0.00370833	-0.542227	0.0367832	0.787481	0.000491652	0.552895	0.032543	0.682854	0.00502255	0.611726	0.0153748	0.242382	0.384088	-0.0472143	0.867301
HAAO	brown	0.923112	9.34509e-07	-0.923112	9.34509e-07	-0.234046	0.401149	0.0520738	0.853772	0.211796	0.448583	-0.011929	0.966344	0.572458	0.0257345	0.852852	5.33095e-05	-0.863452	3.36794e-05	-0.461605	0.0832583	-0.413904	0.125098	-0.21096	0.450418	-0.404959	0.1343	0.0721196	0.7984
RIMBP2	brown	-0.448923	0.0932356	0.448923	0.0932356	-0.53277	0.0408757	-0.440094	0.10066	-0.197659	0.480106	0.621295	0.0134279	0.131672	0.63995	-0.0295247	0.916812	0.484699	0.0670811	0.620566	0.013569	0.722683	0.00233734	-0.112672	0.689307	-0.447919	0.09406	-0.273975	0.323091
LRRC8B	brown	0.727669	0.00210519	-0.727669	0.00210519	-0.104037	0.712142	0.185505	0.508027	0.517896	0.0479843	0.33683	0.219584	0.841203	8.49266e-05	0.773018	0.00072632	-0.789424	0.000465498	-0.340854	0.213778	-0.395532	0.144485	-0.479382	0.0705851	-0.473234	0.0747995	-0.0813157	0.773278
POFUT1	brown	-0.755014	0.00113781	0.755014	0.00113781	-0.110244	0.695703	-0.143521	0.60985	-0.00683564	0.980711	0.524633	0.0446598	-0.0403103	0.88658	-0.407321	0.131827	0.699349	0.00371158	0.622726	0.0131538	0.460509	0.0840894	-0.158048	0.573727	-0.12234	0.664033	-0.205787	0.461854
SPIDR	brown	-0.846786	6.82585e-05	0.846786	6.82585e-05	0.120296	0.669349	-0.131265	0.640994	-0.197159	0.48124	0.033146	0.906648	-0.451138	0.0914351	-0.713485	0.00281923	0.758511	0.00104588	0.458112	0.0859268	0.246832	0.375144	0.293446	0.288457	0.382667	0.159204	-0.151055	0.591006
SLC39A14	brown	-0.753873	0.00116919	0.753873	0.00116919	0.109543	0.697553	-0.054373	0.847384	-0.461128	0.0836192	-0.331258	0.227787	-0.704127	0.00338792	-0.619509	0.0137759	0.802345	0.000318937	0.469489	0.0774529	0.29712	0.28218	0.452817	0.0900871	0.438005	0.102477	0.316862	0.249857
SKIV2L2	brown	0.64442	0.00950727	-0.64442	0.00950727	0.417069	0.121948	0.279659	0.312744	0.457693	0.0862514	-0.18877	0.500455	0.271348	0.327939	0.179424	0.522272	-0.710807	0.00297354	-0.705747	0.00328346	-0.528078	0.0430274	-0.142487	0.612456	0.203655	0.466609	-0.154792	0.581747
ANP32D	brown	-0.927528	6.43175e-07	0.927528	6.43175e-07	-0.0549755	0.845711	-0.315513	0.25199	-0.470704	0.076585	-0.111977	0.691134	-0.631526	0.0115631	-0.723811	0.00228313	0.946692	9.15579e-08	0.607818	0.0162299	0.445161	0.0963508	0.492854	0.061953	0.390713	0.149886	-0.0334303	0.90585
ANP32C	brown	0.834847	0.000107845	-0.834847	0.000107845	-0.0682019	0.80916	0.135322	0.63062	0.238152	0.392697	-0.0445911	0.874618	0.439636	0.101057	0.694183	0.00408867	-0.724579	0.00224675	-0.480557	0.0697996	-0.305482	0.2682	-0.291035	0.292622	-0.323902	0.238906	0.202085	0.470124
HMHA1	brown	-0.68591	0.00475549	0.68591	0.00475549	-0.315215	0.252463	-0.280899	0.310513	-0.652971	0.00830981	-0.0522162	0.853376	-0.657106	0.00777492	-0.428115	0.111383	0.821756	0.000171238	0.710058	0.00301789	0.763459	0.000926181	0.302136	0.273743	-0.0430019	0.879056	0.262271	0.345003
CLCF1	brown	-0.183471	0.512772	0.183471	0.512772	-0.414215	0.124787	-0.434984	0.105142	-0.510663	0.0517529	-0.0095424	0.973075	-0.2408	0.387296	-0.0172135	0.951449	0.358707	0.189198	0.340931	0.213667	0.536064	0.0394137	0.170121	0.544408	-0.174374	0.534239	0.042967	0.879153
PRAME	brown	0.777629	0.000643324	-0.777629	0.000643324	-0.233709	0.401846	-0.126436	0.653424	-0.0983724	0.727248	-0.314074	0.254278	0.197444	0.480593	0.578484	0.0238729	-0.658023	0.00766005	-0.451393	0.0912301	-0.31925	0.246109	0.05087	0.85712	-0.181823	0.516631	0.00384169	0.989159
ADAT1	brown	-0.462914	0.082274	0.462914	0.082274	0.17348	0.536369	0.308276	0.263623	0.000461468	0.998698	-0.0336682	0.905183	-0.121437	0.66638	-0.188211	0.501748	0.375912	0.167316	0.38606	0.155229	-0.0992048	0.725022	0.0129929	0.963344	0.127307	0.651176	0.344992	0.207909
OR52A1	brown	-0.534258	0.0402102	0.534258	0.0402102	0.342027	0.212103	0.263648	0.342383	-0.122036	0.664822	-0.255097	0.358835	-0.542837	0.0365302	-0.559612	0.0300684	0.558795	0.0303619	0.261782	0.345936	0.114041	0.685709	0.10954	0.697562	0.347213	0.204802	0.31929	0.246046
SEC14L2	brown	-0.768849	0.000808658	0.768849	0.000808658	-0.18097	0.518634	-0.254091	0.3608	-0.560775	0.0296552	-0.202055	0.470191	-0.53329	0.0406424	-0.448686	0.0934302	0.804865	0.000295337	0.625944	0.0125537	0.377932	0.164862	0.494623	0.0608792	0.253286	0.362375	0.181788	0.516713
MAPK8IP2	brown	-0.5716	0.0260083	0.5716	0.0260083	-0.625004	0.0127267	-0.639538	0.0102489	-0.625111	0.0127068	0.0847864	0.76385	-0.215283	0.440969	-0.0951537	0.735873	0.640238	0.0101399	0.720398	0.00245036	0.466903	0.079324	0.503575	0.0556525	-0.0592548	0.83385	-0.108639	0.699942
SEZ6L	brown	-0.650864	0.00859322	0.650864	0.00859322	-0.198927	0.477236	-0.355746	0.193142	-0.636274	0.0107694	-0.308293	0.263595	-0.652269	0.00840333	-0.486314	0.0660419	0.757728	0.00106594	0.551711	0.0329946	0.573587	0.0253775	0.622971	0.0131074	0.310566	0.259907	0.177792	0.526125
ATP6V0A2	brown	-0.772696	0.000732431	0.772696	0.000732431	0.0278385	0.921549	-0.376528	0.166566	-0.36656	0.178993	-0.18347	0.512775	-0.549589	0.0338154	-0.749269	0.00130292	0.705279	0.00331334	0.32883	0.23142	0.121201	0.666992	0.559167	0.0302278	0.543843	0.0361157	-0.390566	0.150053
LILRA4	brown	-0.647525	0.00905778	0.647525	0.00905778	-0.114165	0.685383	-0.501975	0.0565617	-0.4035	0.135844	0.0612318	0.828381	-0.484438	0.0672501	-0.622212	0.0132517	0.734852	0.00180359	0.352103	0.198066	0.575754	0.0247031	0.257477	0.354214	0.214162	0.443411	-0.299376	0.278367
PSD4	brown	-0.774064	0.000706771	0.774064	0.000706771	0.00457925	0.987078	-0.0540163	0.848374	-0.354399	0.194953	0.0630689	0.823306	-0.569995	0.0265261	-0.611774	0.0153646	0.836331	0.000102085	0.616922	0.0142924	0.781507	0.000579645	0.130792	0.642208	0.088879	0.752771	0.224444	0.421285
RASD2	brown	-0.760379	0.000999306	0.760379	0.000999306	-0.430451	0.109233	-0.536142	0.0393795	-0.745682	0.00141545	-0.132365	0.638176	-0.643551	0.0096361	-0.479606	0.0704347	0.878818	1.61112e-05	0.708824	0.00309204	0.675556	0.0057084	0.57842	0.0238921	0.127767	0.649988	-0.00540466	0.984748
HYAL4	brown	-0.972322	1.37531e-09	0.972322	1.37531e-09	-0.0345145	0.90281	-0.212056	0.448013	-0.329888	0.229833	0.145527	0.604811	-0.504145	0.0553314	-0.717733	0.00258768	0.95207	4.64722e-08	0.678306	0.00544179	0.586746	0.0214891	0.236339	0.396417	0.205788	0.461853	-0.0581479	0.836915
TSPAN15	brown	-0.554663	0.0318773	0.554663	0.0318773	-0.0936659	0.73987	-0.169994	0.544714	-0.58525	0.0219069	-0.24577	0.37727	-0.694866	0.00403718	-0.49956	0.0579545	0.641516	0.0099431	0.493114	0.061794	0.562128	0.0291792	0.345328	0.207437	0.162491	0.562862	0.196217	0.483379
SNAPIN	brown	-0.858193	4.24906e-05	0.858193	4.24906e-05	0.0627097	0.824298	-0.268044	0.334093	-0.527063	0.0435036	-0.354166	0.195268	-0.764463	0.000903315	-0.794523	0.000402226	0.857117	4.45091e-05	0.445898	0.0957352	0.334052	0.223651	0.660248	0.00738682	0.589966	0.0206113	-0.0117519	0.966844
CLDN14	brown	-0.889332	9.16899e-06	0.889332	9.16899e-06	-0.0881245	0.75481	-0.28326	0.30629	-0.589687	0.0206862	-0.226152	0.417665	-0.727678	0.00210479	-0.697853	0.00381783	0.927414	6.49558e-07	0.608182	0.0161487	0.557007	0.0310106	0.568904	0.0268828	0.378891	0.163706	0.104494	0.710927
CHST5	brown	-0.932248	4.19963e-07	0.932248	4.19963e-07	0.0141312	0.960135	-0.101664	0.718459	-0.22509	0.419914	0.1894	0.498998	-0.404402	0.134889	-0.643506	0.00964282	0.876437	1.81749e-05	0.679765	0.00530438	0.482287	0.0686546	0.18841	0.501287	0.19791	0.479538	-0.00857508	0.975804
LPAR3	brown	-0.939292	2.09312e-07	0.939292	2.09312e-07	-0.0871637	0.757409	-0.212966	0.446023	-0.440502	0.100309	-0.0285909	0.919435	-0.534297	0.0401932	-0.624671	0.0127884	0.931817	4.3717e-07	0.699853	0.00367631	0.476155	0.0727755	0.388153	0.15281	0.264797	0.340205	0.0711094	0.801172
PADI4	brown	-0.822398	0.000167544	0.822398	0.000167544	-0.190173	0.497216	-0.483227	0.068038	-0.498014	0.0588593	-0.0818247	0.771894	-0.523952	0.0449878	-0.620358	0.0136095	0.856243	4.62079e-05	0.527742	0.0431846	0.392394	0.147987	0.50571	0.0544559	0.329004	0.231158	-0.218889	0.433166
CASP14	brown	-0.646363	0.00922392	0.646363	0.00922392	-0.0409844	0.884694	-0.146317	0.602828	-0.439831	0.100888	-0.162411	0.563058	-0.528247	0.0429483	-0.462414	0.0826487	0.717118	0.00262026	0.488101	0.0649059	0.514036	0.0499694	0.333775	0.224058	0.209898	0.452753	0.26194	0.345636
SMUG1	brown	-0.45617	0.0874369	0.45617	0.0874369	-0.450758	0.0917422	-0.635512	0.0108939	-0.839809	8.95735e-05	-0.374978	0.168459	-0.603093	0.0173121	-0.273301	0.324331	0.621606	0.0133678	0.447219	0.0946376	0.596368	0.0189472	0.767118	0.000845005	0.227996	0.413775	0.0923819	0.743324
VSIG2	brown	-0.624529	0.0128148	0.624529	0.0128148	-0.303438	0.271577	-0.514625	0.0496628	-0.479473	0.0705242	0.130536	0.642865	-0.411278	0.127754	-0.428558	0.110973	0.73364	0.00185187	0.483668	0.0677504	0.571491	0.0260431	0.224378	0.421425	0.0248197	0.930036	-0.181615	0.51712
CARHSP1	brown	-0.623703	0.0129693	0.623703	0.0129693	-0.357859	0.190323	-0.361454	0.185586	-0.742229	0.00153108	-0.307901	0.264234	-0.610786	0.0155773	-0.290692	0.293217	0.762031	0.000959529	0.637268	0.0106089	0.497281	0.0592913	0.59277	0.0198691	0.150342	0.59278	0.352903	0.196978
FAM215A	brown	-0.515889	0.0490089	0.515889	0.0490089	0.120543	0.668706	-0.192082	0.492827	0.0098803	0.972122	0.135756	0.629513	-0.176112	0.530106	-0.499133	0.0582033	0.465066	0.0806733	0.151328	0.590326	0.0482535	0.864405	0.114132	0.685469	0.297243	0.281971	-0.354909	0.194266
ORC6	brown	-0.767944	0.000827504	0.767944	0.000827504	-0.128333	0.64853	-0.216332	0.438693	-0.44483	0.0966287	-0.0576079	0.838411	-0.49689	0.0595234	-0.525404	0.0442905	0.740779	0.00158182	0.635376	0.0109163	0.374541	0.168997	0.379514	0.162957	0.210098	0.452314	-0.00687763	0.980593
AMACR	brown	-0.803646	0.000306563	0.803646	0.000306563	-0.205098	0.463388	-0.430383	0.109294	-0.496557	0.0597212	0.0674541	0.811218	-0.570967	0.0262115	-0.632577	0.0113836	0.889619	9.02193e-06	0.571315	0.0260997	0.698511	0.00377075	0.298326	0.280137	0.129138	0.646457	-0.123442	0.661172
DAPK2	brown	-0.735744	0.0017687	0.735744	0.0017687	-0.393363	0.1469	-0.346631	0.205613	-0.260532	0.348329	0.432842	0.107061	-0.0678322	0.810178	-0.272787	0.325278	0.724229	0.00226325	0.773238	0.000722173	0.626274	0.0124933	0.0532902	0.850391	-0.217272	0.436656	-0.175209	0.532252
ZMYND8	brown	-0.829583	0.000130477	0.829583	0.000130477	-0.168372	0.548614	-0.0300984	0.915201	-0.146801	0.601617	0.435204	0.104947	-0.134114	0.633703	-0.370484	0.17403	0.73192	0.00192221	0.781596	0.000578238	0.552226	0.0327977	-0.0519101	0.854227	-0.164946	0.556895	0.0262866	0.925911
PPY2	brown	-0.895922	6.25376e-06	0.895922	6.25376e-06	-0.093114	0.741354	-0.234742	0.399709	-0.422063	0.11709	-0.0611398	0.828635	-0.540595	0.0374665	-0.647462	0.00906673	0.88389	1.2358e-05	0.63584	0.0108402	0.452858	0.0900544	0.410758	0.128284	0.274582	0.321977	-0.0237685	0.932993
PYY2	brown	-0.722093	0.00236611	0.722093	0.00236611	-0.307802	0.264396	-0.4243	0.114957	-0.314102	0.254232	0.325143	0.237008	-0.221894	0.426718	-0.392115	0.148301	0.766678	0.000854441	0.678098	0.00546159	0.594621	0.0193906	0.12588	0.654859	-0.0618931	0.826553	-0.202196	0.469876
TSSK2	brown	-0.678064	0.00546484	0.678064	0.00546484	-0.456419	0.0872418	-0.540412	0.0375437	-0.6379	0.0105077	0.00587418	0.983424	-0.423685	0.115541	-0.294088	0.287355	0.806752	0.000278608	0.662575	0.00710935	0.659781	0.00744351	0.479559	0.0704666	0.0446562	0.874436	0.0710699	0.80128
NTSR2	brown	-0.730038	0.00200154	0.730038	0.00200154	-0.223292	0.423734	-0.216443	0.438453	-0.325986	0.235722	0.237454	0.394126	-0.318797	0.246817	-0.403607	0.13573	0.763184	0.000932528	0.764063	0.00091236	0.643503	0.00964318	0.106548	0.705478	-0.0776758	0.783198	0.0413878	0.883567
CBLC	brown	-0.945412	1.06497e-07	0.945412	1.06497e-07	-0.224998	0.420109	-0.335803	0.221081	-0.402421	0.136993	0.15245	0.587542	-0.379146	0.163399	-0.5554	0.0316031	0.911456	2.27277e-06	0.747406	0.00136042	0.555535	0.031553	0.368751	0.176211	0.15561	0.579727	-0.102302	0.716757
SPO11	brown	-0.437004	0.103355	0.437004	0.103355	-0.420148	0.118937	-0.374189	0.169429	-0.630925	0.0116667	-0.165759	0.554926	-0.43742	0.102989	-0.131681	0.639927	0.573639	0.0253611	0.613018	0.0150999	0.521259	0.0463027	0.485254	0.0667226	0.00148776	0.995801	0.276481	0.318505
PRND	brown	-0.693148	0.00416782	0.693148	0.00416782	0.0852636	0.762556	-0.064363	0.819735	-0.43343	0.106532	-0.200512	0.473661	-0.678595	0.00541432	-0.640014	0.0101747	0.713035	0.0028447	0.444163	0.097189	0.418991	0.120063	0.317949	0.248146	0.304466	0.269875	0.159625	0.56986
CA14	brown	-0.816533	0.000203851	0.816533	0.000203851	-0.281732	0.30902	-0.224453	0.421265	-0.46826	0.0783388	0.129928	0.644426	-0.402038	0.137402	-0.376825	0.166205	0.87563	1.89217e-05	0.804665	0.000297156	0.606224	0.0165891	0.221222	0.428155	-0.0278064	0.92164	0.196373	0.483026
SSBP2	brown	0.39437	0.145776	-0.39437	0.145776	0.574103	0.0252157	0.506324	0.0541157	0.854421	4.99192e-05	0.228283	0.413173	0.553576	0.0322855	0.105084	0.70936	-0.587174	0.0213708	-0.612376	0.0152361	-0.640018	0.0101741	-0.485481	0.0665764	0.113889	0.686108	-0.243446	0.38194
PLD3	brown	-0.689259	0.00447591	0.689259	0.00447591	-0.140778	0.61677	0.0308338	0.913136	-0.507513	0.0534603	-0.126857	0.652336	-0.569657	0.0266362	-0.345486	0.207215	0.779852	0.000606163	0.722256	0.00235814	0.635093	0.0109629	0.27786	0.315998	0.0306577	0.913631	0.578272	0.0239365
POLA2	brown	-0.829103	0.000132721	0.829103	0.000132721	-0.377267	0.165668	-0.295922	0.284218	-0.484904	0.0669482	0.226355	0.417237	-0.384959	0.156511	-0.362557	0.184149	0.89568	6.34498e-06	0.862992	3.43853e-05	0.769156	0.000802357	0.221349	0.427885	-0.124799	0.657657	0.15999	0.568967
TRIM29	brown	0.546783	0.0349247	-0.546783	0.0349247	-0.305485	0.268194	0.0881767	0.754669	0.0872785	0.757098	0.130844	0.642074	0.404615	0.134664	0.677482	0.00552059	-0.476669	0.0724229	-0.129414	0.645748	-0.139702	0.61949	-0.268233	0.333739	-0.502094	0.0564934	0.208725	0.455341
PLA2G15	brown	-0.63915	0.0103097	0.63915	0.0103097	-0.228543	0.412625	-0.335162	0.222021	-0.747408	0.00136036	-0.320119	0.244753	-0.781518	0.000579472	-0.494215	0.061126	0.801656	0.000325656	0.577626	0.0241315	0.708694	0.00309996	0.544841	0.0357079	0.210638	0.451126	0.292307	0.290421
ZKSCAN5	brown	0.612493	0.0152112	-0.612493	0.0152112	0.0967639	0.731554	0.361343	0.185732	0.43064	0.10906	0.132909	0.636782	0.476985	0.0722071	0.50223	0.0564163	-0.639578	0.0102426	-0.41957	0.119498	-0.456681	0.0870376	-0.527323	0.0433816	-0.34546	0.207252	0.0384987	0.891649
SMPX	brown	-0.622065	0.0132799	0.622065	0.0132799	-0.426749	0.112654	-0.33979	0.215303	-0.636864	0.0106738	-0.0469002	0.868176	-0.485357	0.0666564	-0.27294	0.324995	0.755299	0.00113008	0.701294	0.00357698	0.674125	0.00585112	0.324996	0.237232	-0.0976838	0.72909	0.195903	0.484094
SH3BP4	brown	0.571551	0.026024	-0.571551	0.026024	0.306628	0.266316	0.473826	0.0743862	0.484069	0.0674895	-0.0989901	0.725596	0.462681	0.0824485	0.47773	0.0717005	-0.624045	0.0129052	-0.42477	0.114513	-0.60258	0.0174329	-0.274813	0.321553	-0.0299725	0.915555	0.301655	0.274545
PRKD3	brown	0.519737	0.0470586	-0.519737	0.0470586	0.37559	0.167711	0.639569	0.0102441	0.68272	0.00503452	0.217987	0.435113	0.577091	0.0242937	0.391324	0.149194	-0.706884	0.00321162	-0.416651	0.122361	-0.505857	0.0543746	-0.576689	0.0244164	-0.216487	0.438358	0.0820551	0.771267
KCNE4	brown	-0.436658	0.103659	0.436658	0.103659	0.459813	0.0846201	0.410413	0.128637	4.77564e-05	0.999865	-0.322863	0.240503	-0.451078	0.0914838	-0.505166	0.0547591	0.346164	0.206266	0.118611	0.673741	-0.15693	0.576476	0.159782	0.569477	0.444417	0.0969755	0.304551	0.269734
GSPT2	brown	0.544817	0.0357176	-0.544817	0.0357176	0.0626917	0.824348	0.122414	0.663839	0.472501	0.0753133	0.0806723	0.77503	0.639098	0.0103179	0.495893	0.0601169	-0.673384	0.00592611	-0.517844	0.0480108	-0.704172	0.00338494	-0.148625	0.597058	-0.0380296	0.892962	-0.249201	0.37043
FRRS1L	brown	0.772052	0.000744781	-0.772052	0.000744781	0.0105745	0.970164	0.237985	0.393038	0.628061	0.0121705	0.318387	0.247459	0.838315	9.47808e-05	0.711164	0.00295261	-0.873478	2.10396e-05	-0.516969	0.0484555	-0.638311	0.0104422	-0.514773	0.0495856	-0.379534	0.162933	-0.216354	0.438646
NPAP1	brown	-0.712508	0.00287479	0.712508	0.00287479	-0.0867577	0.758508	-0.24353	0.38177	-0.621667	0.0133561	-0.383737	0.157943	-0.719667	0.00248746	-0.522338	0.0457726	0.830115	0.000128028	0.512039	0.0510198	0.379554	0.162909	0.580343	0.0233198	0.387806	0.15321	0.313317	0.255486
OSBP2	brown	-0.892251	7.76274e-06	0.892251	7.76274e-06	-0.373282	0.170548	-0.450937	0.091598	-0.591303	0.0202548	0.0885537	0.75365	-0.496853	0.0595454	-0.50331	0.0558021	0.952171	4.58512e-08	0.811108	0.000242947	0.728977	0.00204746	0.420667	0.118434	0.0650272	0.817903	-0.0171905	0.951513
GABARAPL3	brown	-0.739351	0.00163312	0.739351	0.00163312	-0.107215	0.703709	-0.435993	0.104246	-0.279514	0.313007	0.253789	0.361391	-0.339696	0.215438	-0.622396	0.0132167	0.739738	0.00161911	0.467886	0.0786092	0.633285	0.011264	0.172046	0.539793	0.137883	0.624105	-0.362731	0.183923
KIF4A	brown	-0.545337	0.0355066	0.545337	0.0355066	-0.0298154	0.915996	-0.0106614	0.969919	-0.448068	0.0939372	-0.409835	0.129229	-0.490931	0.0631354	-0.281463	0.309501	0.578891	0.0237509	0.4793	0.07064	0.0675137	0.811054	0.539515	0.0379239	0.356989	0.191479	0.442161	0.0988869
EML2	brown	-0.599708	0.0181209	0.599708	0.0181209	-0.542502	0.0366692	-0.488064	0.0649293	-0.394734	0.14537	0.405259	0.133985	-0.0781456	0.781916	-0.157772	0.574405	0.648686	0.00889402	0.747004	0.00137312	0.777393	0.000647382	0.130538	0.642859	-0.287569	0.298669	-0.178565	0.524301
TFIP11	brown	-0.768593	0.000813951	0.768593	0.000813951	-0.250461	0.367935	-0.131811	0.639594	-0.315228	0.252443	0.0970888	0.730684	-0.218876	0.433194	-0.263062	0.343497	0.729661	0.00201777	0.782763	0.000560158	0.335898	0.220943	0.328633	0.231717	0.0498063	0.86008	0.174861	0.533078
HYPK	brown	-0.815116	0.000213523	0.815116	0.000213523	-0.155912	0.578984	-0.289391	0.295481	-0.479928	0.0702197	-0.163406	0.560634	-0.489922	0.0637624	-0.513595	0.0501998	0.810259	0.000249587	0.575231	0.0248645	0.378994	0.163582	0.572776	0.0256336	0.339392	0.215875	0.053854	0.848825
SLC24A2	brown	-0.791679	0.000436595	0.791679	0.000436595	-0.0822244	0.770807	-0.183634	0.512392	-0.537646	0.0387252	-0.200927	0.472726	-0.644549	0.00948828	-0.560569	0.0297279	0.832859	0.000115977	0.577379	0.0242063	0.453508	0.0895363	0.455248	0.0881596	0.284992	0.303214	0.211337	0.449591
C22orf31	brown	-0.363044	0.183516	0.363044	0.183516	-0.51678	0.048552	-0.444692	0.0967446	-0.166566	0.552972	0.574254	0.0251686	0.18037	0.520045	0.0419728	0.881931	0.417097	0.12192	0.548948	0.0340665	0.615482	0.0145863	-0.108806	0.6995	-0.423054	0.116142	-0.243769	0.381289
GSTTP1	brown	-0.447857	0.0941116	0.447857	0.0941116	-0.452767	0.0901273	-0.525281	0.0443496	-0.450225	0.0921747	0.156534	0.577451	-0.24996	0.368925	-0.18509	0.508995	0.592616	0.0199094	0.528508	0.0428266	0.585595	0.0218098	0.246795	0.375218	-0.103531	0.713487	-0.113613	0.686832
C22orf24	brown	-0.778302	0.000631888	0.778302	0.000631888	0.30209	0.27382	0.334653	0.222766	0.00193055	0.994552	0.0581543	0.836897	-0.342539	0.211376	-0.54338	0.036306	0.700133	0.00365681	0.542621	0.0366195	0.199708	0.475472	-0.0109357	0.969145	0.22511	0.419871	0.332496	0.225948
DGCR12	brown	-0.796249	0.000382476	0.796249	0.000382476	-0.00887632	0.974954	-0.17801	0.52561	-0.312377	0.256991	0.00817647	0.976928	-0.416903	0.122113	-0.547267	0.0347316	0.80112	0.000330962	0.512973	0.0505266	0.381138	0.161017	0.273878	0.32327	0.257293	0.354569	0.0482007	0.864552
DGCR11	brown	-0.963723	7.81752e-09	0.963723	7.81752e-09	-0.0582499	0.836632	-0.197948	0.479452	-0.347898	0.20385	0.127452	0.650801	-0.484614	0.0671357	-0.661495	0.00723712	0.959231	1.65175e-08	0.71286	0.00285467	0.613289	0.0150429	0.269925	0.330581	0.203933	0.465987	0.0339382	0.904426
DGCR9	brown	-0.814797	0.000215757	0.814797	0.000215757	-0.312443	0.256886	-0.223051	0.424248	-0.45948	0.0848747	0.237688	0.393647	-0.419125	0.119932	-0.424473	0.114793	0.870694	2.40684e-05	0.849212	6.19135e-05	0.867981	2.73598e-05	0.136679	0.627165	-0.154181	0.583257	0.147338	0.600275
CCDC19	brown	-0.834734	0.000108294	0.834734	0.000108294	-0.215869	0.439698	-0.402852	0.136534	-0.672378	0.00602918	-0.212235	0.447622	-0.686893	0.00467202	-0.592968	0.0198177	0.913059	2.02626e-06	0.658111	0.00764906	0.537029	0.0389928	0.564444	0.0283783	0.295881	0.284288	0.0713762	0.80044
FSCN2	brown	-0.730827	0.00196799	0.730827	0.00196799	-0.52656	0.0437414	-0.534766	0.039985	-0.472159	0.0755546	0.387746	0.153278	-0.232757	0.403821	-0.311665	0.258136	0.775161	0.000686731	0.815002	0.000214319	0.841827	8.29126e-05	0.184838	0.509581	-0.238209	0.39258	-0.196341	0.483097
SPDEF	brown	-0.743677	0.00148168	0.743677	0.00148168	-0.379173	0.163366	-0.413862	0.125141	-0.626365	0.0124768	0.0577586	0.837993	-0.520227	0.046814	-0.392592	0.147764	0.890465	8.60018e-06	0.755077	0.00113611	0.828679	0.000134733	0.32619	0.235413	-0.0310142	0.91263	0.174319	0.534369
VAX2	brown	-0.212833	0.446313	0.212833	0.446313	-0.193725	0.489063	-0.610965	0.0155385	-0.432766	0.10713	-0.171583	0.540903	-0.364603	0.181501	-0.303428	0.271594	0.37025	0.174323	-4.21627e-05	0.999881	0.277338	0.316945	0.376495	0.166607	0.240579	0.387745	-0.286995	0.299679
RHBDD3	brown	-0.813205	0.000227165	0.813205	0.000227165	-0.359434	0.188237	-0.379209	0.163323	-0.310045	0.260749	0.427888	0.111593	-0.183932	0.511696	-0.377378	0.165534	0.825312	0.000151591	0.777044	0.000653408	0.657073	0.00777905	0.0806118	0.775194	-0.146976	0.60118	-0.17861	0.524192
TTLL1	brown	0.731794	0.00192742	-0.731794	0.00192742	-0.0628255	0.823978	0.221398	0.42778	0.546173	0.0351692	0.293604	0.288186	0.847881	6.53323e-05	0.766357	0.000861402	-0.826298	0.000146482	-0.415014	0.123987	-0.547905	0.034478	-0.455434	0.0880135	-0.41378	0.125222	-0.121474	0.666284
SAMM50	brown	-0.712682	0.00286483	0.712682	0.00286483	-0.44968	0.0926181	-0.510482	0.0518499	-0.598589	0.0183946	-0.0164729	0.953535	-0.365134	0.180818	-0.287704	0.298434	0.754676	0.00114704	0.708338	0.00312168	0.500198	0.0575842	0.593648	0.019641	0.12548	0.655894	-0.00553246	0.984388
CCRN4L	brown	-0.726351	0.00216465	0.726351	0.00216465	-0.169448	0.546024	-0.414207	0.124794	-0.632983	0.0113149	-0.145551	0.60475	-0.74051	0.00159139	-0.655221	0.00801531	0.843274	7.839e-05	0.562405	0.0290826	0.723784	0.00228439	0.43283	0.107072	0.21994	0.430906	0.0022857	0.99355
DNAJB5	brown	-0.454239	0.0889566	0.454239	0.0889566	0.0986688	0.726455	0.205672	0.462111	-0.282416	0.307797	-0.283204	0.30639	-0.47576	0.0730465	-0.283127	0.306527	0.510549	0.0518141	0.330817	0.228444	0.0815278	0.772701	0.171835	0.5403	0.176074	0.530197	0.516102	0.0488998
MGAT4C	brown	-0.555028	0.0317414	0.555028	0.0317414	0.178513	0.524423	0.113561	0.686969	-0.256628	0.355859	-0.146763	0.601711	-0.542979	0.0364716	-0.50128	0.0569598	0.624855	0.0127543	0.372442	0.171588	0.357303	0.191062	0.101634	0.718537	0.222348	0.425747	0.332193	0.226397
PARM1	brown	-0.507361	0.053544	0.507361	0.053544	-0.0590771	0.834342	0.087911	0.755388	-0.249228	0.370376	0.0220372	0.937865	-0.311854	0.257832	-0.209601	0.453409	0.543744	0.0361564	0.518453	0.0477029	0.289861	0.294663	0.0775858	0.783444	-0.00793957	0.977597	0.383525	0.158192
ZNF345	brown	-0.681511	0.00514358	0.681511	0.00514358	-0.0145738	0.958888	-0.0199997	0.943601	-0.403932	0.135385	-0.244867	0.37908	-0.541018	0.0372885	-0.48262	0.0684359	0.660251	0.00738645	0.541202	0.0372114	0.293277	0.288748	0.424358	0.114902	0.276829	0.317872	0.236707	0.395661
TEX40	brown	-0.744451	0.00145583	0.744451	0.00145583	-0.247646	0.373521	-0.260789	0.347836	-0.50553	0.0545563	-0.0396356	0.888467	-0.447492	0.0944127	-0.370872	0.173544	0.794021	0.000408124	0.693477	0.00414249	0.476737	0.0723768	0.408804	0.13029	0.125493	0.655859	0.202121	0.470045
PART1	brown	-0.573972	0.0252567	0.573972	0.0252567	-0.20714	0.45885	-0.349516	0.201611	-0.464343	0.0812088	0.0452886	0.872672	-0.504452	0.0551587	-0.449601	0.0926819	0.720287	0.002456	0.450351	0.0920721	0.633798	0.0111778	0.14007	0.618561	0.00237472	0.993298	0.00383918	0.989166
USP49	brown	-0.93621	2.86633e-07	0.93621	2.86633e-07	-0.0444999	0.874873	0.00511531	0.985565	-0.229817	0.409953	0.253998	0.360981	-0.356034	0.192755	-0.546867	0.034891	0.869813	2.5099e-05	0.770293	0.000779329	0.557183	0.0309465	0.0819456	0.771565	0.0336375	0.905269	0.129542	0.64542
SPEF1	brown	-0.76088	0.000987108	0.76088	0.000987108	-0.490098	0.0636531	-0.583291	0.0224628	-0.540407	0.0375461	0.24892	0.370986	-0.339566	0.215625	-0.381038	0.161135	0.850658	5.83663e-05	0.753098	0.00119087	0.770742	0.00077038	0.290447	0.293643	-0.0961272	0.733261	-0.185187	0.508769
PLEKHG4	brown	0.811424	0.000240512	-0.811424	0.000240512	-0.0353837	0.900373	0.292874	0.289442	0.583283	0.0224651	0.361599	0.185397	0.819649	0.000183837	0.779927	0.000604942	-0.885805	1.11448e-05	-0.43072	0.108987	-0.4482	0.0938287	-0.584608	0.0220879	-0.518893	0.0474814	-0.056008	0.842847
METTL21B	brown	0.600923	0.0178275	-0.600923	0.0178275	0.187643	0.503062	0.398968	0.140714	0.606707	0.0164796	0.248071	0.372674	0.636657	0.0107073	0.52094	0.0464602	-0.684628	0.0048661	-0.39321	0.147071	-0.461071	0.0836628	-0.489383	0.0640993	-0.258572	0.352098	0.0424128	0.880702
MTHFD1L	brown	-0.560103	0.0298934	0.560103	0.0298934	0.00423472	0.98805	-0.317914	0.248201	-0.273338	0.324263	0.00633354	0.982128	-0.383884	0.15777	-0.527143	0.0434663	0.612048	0.0153061	0.276909	0.317726	0.390949	0.149619	0.254797	0.359421	0.288079	0.297776	-0.1855	0.50804
TMEM158	brown	-0.713763	0.00280359	0.713763	0.00280359	0.0549828	0.845691	-0.0801164	0.776543	-0.593311	0.0197284	-0.417741	0.121286	-0.838235	9.50684e-05	-0.63259	0.0113814	0.829629	0.000130265	0.484664	0.0671037	0.480051	0.0701371	0.48933	0.0641327	0.39866	0.141049	0.399677	0.139945
DPCD	brown	0.599685	0.0181267	-0.599685	0.0181267	-0.293754	0.287928	-0.0703559	0.80324	-0.0616833	0.827133	-0.255554	0.357945	0.361126	0.186016	0.681794	0.00511789	-0.577452	0.0241842	-0.253447	0.362061	-0.433543	0.106431	0.210765	0.450846	-0.125656	0.655438	0.125428	0.656028
RTTN	brown	-0.822106	0.000169217	0.822106	0.000169217	0.172645	0.538362	0.0568534	0.840502	-0.32873	0.231571	-0.267712	0.334716	-0.63105	0.0116451	-0.662368	0.00713374	0.801876	0.000323495	0.509109	0.0525899	0.234219	0.400791	0.419427	0.119637	0.45445	0.088789	0.263721	0.342246
NDUFAF3	brown	0.627755	0.0122254	-0.627755	0.0122254	0.332676	0.225682	0.587407	0.0213068	0.825059	0.000152924	0.387094	0.154031	0.805576	0.000288937	0.563071	0.0288509	-0.760349	0.00100005	-0.460601	0.0840192	-0.526384	0.0438246	-0.711399	0.00293889	-0.310813	0.259508	0.0787769	0.780194
SOSTDC1	brown	0.665183	0.00680818	-0.665183	0.00680818	-0.214171	0.44339	0.0492128	0.861732	-0.0937319	0.739692	-0.137478	0.625133	0.18934	0.499137	0.614312	0.0148285	-0.557234	0.0309277	-0.226951	0.415977	-0.0783331	0.781405	-0.0943922	0.737918	-0.336689	0.219789	0.311472	0.258445
TPGS2	brown	-0.653237	0.00827456	0.653237	0.00827456	0.0986924	0.726391	-0.211195	0.449902	-0.352385	0.197682	-0.27864	0.314585	-0.520755	0.046552	-0.610667	0.0156031	0.619162	0.0138442	0.30612	0.26715	0.19749	0.480489	0.523035	0.0454326	0.504252	0.055271	-0.0451713	0.872999
SIN3A	brown	-0.513389	0.0503082	0.513389	0.0503082	0.351708	0.198605	0.113909	0.686055	0.309283	0.261985	0.159699	0.569679	-0.0517726	0.854609	-0.5501	0.0336166	0.345475	0.207231	0.0679777	0.809777	-0.145416	0.605089	-0.0218241	0.938465	0.342371	0.211615	-0.358597	0.189343
PVRL3	brown	0.636226	0.0107772	-0.636226	0.0107772	0.450218	0.0921804	0.526625	0.0437104	0.762841	0.000940491	0.148658	0.596975	0.653386	0.00825483	0.426876	0.112535	-0.755539	0.0011236	-0.616018	0.0144763	-0.639188	0.0103038	-0.490754	0.0632452	-0.0303253	0.914564	0.0281558	0.920658
KIAA1429	brown	0.52737	0.0433593	-0.52737	0.0433593	0.50447	0.0551487	0.571746	0.0259614	0.758626	0.00104298	0.0845807	0.764408	0.59324	0.0197469	0.309356	0.261865	-0.723088	0.00231774	-0.56445	0.0283761	-0.735801	0.00176652	-0.424126	0.115122	0.051305	0.85591	-0.0441878	0.875744
TMEM87A	brown	0.579123	0.0236817	-0.579123	0.0236817	0.208553	0.455722	0.171969	0.539979	0.107238	0.70365	-0.500163	0.0576043	0.0872199	0.757257	0.296935	0.282495	-0.58488	0.0220109	-0.567208	0.0274442	-0.656116	0.00790041	0.214599	0.442458	0.299158	0.278733	0.105292	0.708809
AAR2	brown	-0.887876	9.94582e-06	0.887876	9.94582e-06	-0.112315	0.690245	-0.066204	0.81466	-0.247596	0.373621	0.217334	0.436523	-0.270777	0.328998	-0.434534	0.105543	0.845689	7.13008e-05	0.775057	0.000688619	0.449183	0.0930236	0.13498	0.631493	0.0426235	0.880113	0.135337	0.630581
DNAH1	brown	-0.909479	2.61084e-06	0.909479	2.61084e-06	-0.242622	0.383603	-0.386439	0.15479	-0.368975	0.175927	0.310312	0.260318	-0.378867	0.163735	-0.590781	0.0203935	0.913544	1.95625e-06	0.728739	0.00205783	0.731791	0.00192754	0.19264	0.491546	0.0234702	0.933832	-0.192868	0.491023
NGDN	brown	0.194257	0.487847	-0.194257	0.487847	-0.0127608	0.963999	-0.292547	0.290007	0.341563	0.212765	0.28823	0.297511	0.408355	0.130754	0.00318575	0.99101	-0.34333	0.210253	-0.383454	0.158276	-0.436026	0.104217	-0.121841	0.665329	0.0289075	0.918546	-0.900173	4.8194e-06
KRT23	brown	-0.903003	4.02595e-06	0.903003	4.02595e-06	-0.0410799	0.884427	-0.300714	0.276119	-0.424283	0.114974	-0.0202698	0.94284	-0.597171	0.0187459	-0.718365	0.00255456	0.939148	2.12499e-07	0.586402	0.0215848	0.508994	0.0526525	0.365339	0.180556	0.316068	0.251111	-0.0487215	0.863101
HINFP	brown	-0.635724	0.0108591	0.635724	0.0108591	-0.553259	0.032405	-0.630849	0.0116799	-0.514003	0.0499865	0.219889	0.431015	-0.191132	0.495008	-0.214246	0.443228	0.660576	0.00734721	0.710667	0.0029818	0.530702	0.041814	0.388941	0.151906	-0.0863348	0.759653	-0.252151	0.364603
ULK3	brown	-0.570901	0.0262327	0.570901	0.0262327	-0.211504	0.449223	0.0750691	0.790322	0.0204132	0.942436	0.602066	0.0175546	0.0727939	0.796552	-0.14844	0.59752	0.474548	0.0738839	0.684209	0.00490272	0.442787	0.0983537	-0.354402	0.19495	-0.438718	0.101854	-0.0351621	0.900995
SNED1	brown	-0.623594	0.0129897	0.623594	0.0129897	0.476895	0.0722689	0.266894	0.336252	0.121766	0.665524	0.0396109	0.888536	-0.39942	0.140224	-0.710396	0.00299781	0.585926	0.0217174	0.191855	0.493348	0.23547	0.398206	-0.103852	0.712633	0.337433	0.218707	0.0717688	0.799363
IBTK	brown	-0.803565	0.000307324	0.803565	0.000307324	-0.0270162	0.92386	-0.250714	0.367436	-0.197382	0.480735	0.150297	0.592892	-0.295369	0.285163	-0.593529	0.0196718	0.71726	0.00261271	0.514827	0.0495578	0.241186	0.386512	0.240638	0.387626	0.258646	0.351954	-0.310733	0.259638
MOXD1	brown	-0.525009	0.0444795	0.525009	0.0444795	-0.0248786	0.92987	-0.0850344	0.763177	-0.563674	0.0286426	-0.477549	0.0718232	-0.727068	0.00213214	-0.465033	0.0806973	0.627599	0.0122534	0.427671	0.111794	0.326895	0.234342	0.51768	0.0480939	0.33362	0.224287	0.348424	0.20312
DAK	brown	0.579413	0.0235954	-0.579413	0.0235954	-0.325163	0.236976	-0.23274	0.403856	-0.106031	0.706849	-0.142329	0.612853	0.262994	0.343626	0.558344	0.0305244	-0.429852	0.109781	-0.213281	0.445334	-0.115626	0.681551	0.0365142	0.897206	-0.242218	0.38442	0.0355595	0.899881
TENM4	brown	-0.72216	0.00236281	0.72216	0.00236281	-0.0863902	0.759503	-0.0896998	0.750555	-0.591524	0.0201962	-0.25645	0.356203	-0.709495	0.00305152	-0.514446	0.0497557	0.792825	0.000422466	0.638316	0.0104414	0.527884	0.0431181	0.417	0.122016	0.214045	0.443665	0.364511	0.181619
OSBPL3	brown	-0.705056	0.00332767	0.705056	0.00332767	0.0557245	0.843633	-0.282144	0.308283	-0.571476	0.0260478	-0.337214	0.219026	-0.846135	7.00496e-05	-0.776004	0.000671642	0.787871	0.000486304	0.387538	0.153518	0.542459	0.0366869	0.540605	0.0374625	0.474515	0.073907	0.045911	0.870935
IPCEF1	brown	-0.910994	2.34824e-06	0.910994	2.34824e-06	-0.143632	0.609571	-0.255205	0.358625	-0.584869	0.0220142	-0.123495	0.661035	-0.694171	0.00408961	-0.639653	0.0102309	0.975983	5.51769e-10	0.718713	0.00253652	0.613115	0.0150795	0.449574	0.0927044	0.244902	0.37901	0.18112	0.518283
SIPA1L1	brown	-0.643153	0.00969561	0.643153	0.00969561	0.0344738	0.902924	0.218198	0.434658	-0.123249	0.661674	0.111057	0.69356	-0.305565	0.268061	-0.354692	0.194558	0.619055	0.0138653	0.615251	0.0146339	0.354936	0.19423	-0.0100018	0.971779	-0.0128912	0.963631	0.325364	0.23667
PPP1R16B	brown	-0.817974	0.000194382	0.817974	0.000194382	-0.095877	0.733932	-0.219423	0.432018	-0.444211	0.0971484	0.0758105	0.788294	-0.610086	0.0157294	-0.659251	0.00750832	0.854547	4.96551e-05	0.631396	0.0115856	0.678945	0.00538125	0.188281	0.501585	0.0871475	0.757453	0.00543893	0.984652
DNM3	brown	-0.732361	0.00190398	0.732361	0.00190398	0.0120868	0.965899	-0.324975	0.237263	-0.637996	0.0104924	-0.4924	0.0622309	-0.862948	3.44522e-05	-0.745722	0.00141417	0.802639	0.000316104	0.368846	0.17609	0.332289	0.226255	0.715628	0.00270045	0.586248	0.0216276	0.0424505	0.880597
AUTS2	brown	-0.842161	8.18493e-05	0.842161	8.18493e-05	-0.0446458	0.874466	-0.112822	0.688913	-0.227465	0.414894	0.296585	0.283089	-0.397307	0.142528	-0.584916	0.0220007	0.846989	6.77077e-05	0.660231	0.00738892	0.589737	0.0206727	-0.00899957	0.974606	0.00954363	0.973072	-0.0021943	0.993808
ERC2	brown	-0.790566	0.000450675	0.790566	0.000450675	-0.257148	0.35485	-0.395481	0.144541	-0.657745	0.00769465	-0.129978	0.644299	-0.611082	0.0155133	-0.501532	0.0568153	0.87447	2.004e-05	0.69272	0.00420085	0.649534	0.00877593	0.525685	0.0441567	0.209583	0.453448	0.144297	0.6079
DKFZP434K028	brown	-0.243361	0.382112	0.243361	0.382112	-0.209397	0.453859	-0.599838	0.0180894	-0.47953	0.070486	-0.254658	0.359692	-0.392589	0.147768	-0.295996	0.284092	0.401929	0.137519	0.0600127	0.831753	0.197778	0.479835	0.463367	0.0819354	0.298661	0.279571	-0.251816	0.365263
DKFZP434H168	brown	-0.781621	0.000577851	0.781621	0.000577851	-0.287353	0.299049	-0.337088	0.219209	-0.352175	0.197968	0.267107	0.33585	-0.264755	0.340286	-0.393138	0.147152	0.827289	0.000141495	0.741315	0.00156291	0.637018	0.010649	0.152049	0.588536	-0.0515596	0.855202	-0.0424225	0.880675
FAM230C	brown	0.749585	0.00129336	-0.749585	0.00129336	-0.0497746	0.860168	0.0167389	0.952786	0.150465	0.592472	-0.0131671	0.962853	0.252471	0.363974	0.490209	0.0635839	-0.62664	0.0124267	-0.509675	0.0522842	-0.207788	0.457414	-0.290151	0.294157	-0.27841	0.315002	0.0363729	0.897602
DKFZP434L187	brown	-0.643856	0.00959074	0.643856	0.00959074	-0.426887	0.112525	-0.534619	0.0400502	-0.299778	0.27769	0.44727	0.0945955	-0.133754	0.634622	-0.35038	0.200422	0.660347	0.00737485	0.612812	0.0151436	0.679888	0.00529286	0.0732886	0.795196	-0.202277	0.469694	-0.426768	0.112635
KLK13	brown	-0.754795	0.00114378	0.754795	0.00114378	-0.336427	0.22017	-0.146517	0.602329	-0.436366	0.103917	0.172159	0.539523	-0.327641	0.233213	-0.252927	0.363079	0.79564	0.000389356	0.828424	0.00013595	0.673223	0.00594259	0.216696	0.437904	-0.133455	0.635388	0.315612	0.251832
ABHD12	brown	-0.37253	0.17148	0.37253	0.17148	0.357486	0.190817	0.15101	0.591116	-0.0798632	0.777233	-0.316567	0.250322	-0.510292	0.0519521	-0.544269	0.0359411	0.376065	0.16713	0.0411761	0.884158	-0.0811858	0.773632	0.195869	0.48417	0.450565	0.0918988	0.10208	0.717349
DCAF4	brown	-0.707023	0.00320296	0.707023	0.00320296	-0.637067	0.0106411	-0.553419	0.0323448	-0.682468	0.00505704	0.110386	0.695329	-0.315441	0.252104	-0.163827	0.559611	0.792427	0.000427324	0.8367	0.000100692	0.651703	0.0084795	0.447645	0.094286	-0.133288	0.635812	0.0360565	0.898488
PTPN20B	brown	0.561483	0.0294052	-0.561483	0.0294052	0.0626101	0.824573	0.0772721	0.784301	0.302355	0.273377	-0.0763935	0.7867	0.397774	0.142017	0.386683	0.154506	-0.602457	0.017462	-0.430631	0.109068	-0.489866	0.0637976	-0.0494397	0.861101	0.00305719	0.991373	-0.160642	0.567372
EDRF1	brown	-0.797956	0.000363724	0.797956	0.000363724	0.219744	0.431328	-0.00347001	0.990208	-0.153551	0.584814	0.0154919	0.9563	-0.455822	0.0877096	-0.706727	0.00322147	0.704346	0.00337364	0.442199	0.0988539	0.384271	0.157316	0.272102	0.326542	0.395165	0.144891	-0.00107171	0.996976
DKFZP434A062	brown	-0.854549	4.96501e-05	0.854549	4.96501e-05	-0.216518	0.438289	-0.212082	0.447956	-0.553098	0.032466	-0.0153616	0.956667	-0.596067	0.0190229	-0.510586	0.0517944	0.935655	3.02828e-07	0.790232	0.000454966	0.723841	0.00228168	0.358858	0.188999	0.0945162	0.737585	0.275626	0.320066
LRIT1	brown	-0.784941	0.000527634	0.784941	0.000527634	-0.0785684	0.780763	-0.211602	0.449007	-0.529249	0.0424828	-0.171727	0.540557	-0.636983	0.0106546	-0.569813	0.0265853	0.87793	1.68565e-05	0.581037	0.0231157	0.52808	0.0430263	0.379804	0.16261	0.257668	0.353845	0.217756	0.435611
PYGO1	brown	-0.62904	0.0119965	0.62904	0.0119965	0.512217	0.0509254	0.475508	0.0732198	0.164205	0.558694	-0.0292259	0.917651	-0.311106	0.259035	-0.570001	0.0265243	0.503926	0.0554545	0.297534	0.281477	0.133773	0.634575	-0.00379397	0.989293	0.356011	0.192787	0.352257	0.197856
TANC2	brown	0.770313	0.00077894	-0.770313	0.00077894	0.202196	0.469874	0.468241	0.078352	0.631946	0.0114911	0.194322	0.487697	0.642414	0.00980672	0.56325	0.028789	-0.878107	1.67056e-05	-0.54821	0.0343574	-0.494257	0.0611004	-0.567275	0.027422	-0.340014	0.214982	-0.0300717	0.915276
EPC2	brown	0.865347	3.09032e-05	-0.865347	3.09032e-05	0.0461288	0.870327	0.380254	0.162072	0.537621	0.0387363	0.0935343	0.740224	0.71265	0.00286668	0.774719	0.000694747	-0.926788	6.8578e-07	-0.527274	0.0434045	-0.635904	0.0108298	-0.433272	0.106675	-0.355294	0.193749	0.0710038	0.801462
LINC00588	brown	-0.834242	0.00011027	0.834242	0.00011027	-0.204984	0.463642	-0.165155	0.556388	-0.228657	0.412386	0.267174	0.335725	-0.19196	0.493105	-0.363607	0.182787	0.805799	0.00028696	0.759207	0.00102834	0.516653	0.0486173	0.200484	0.473724	0.0119704	0.966227	0.0832284	0.768078
ZNF658	brown	0.491701	0.0626602	-0.491701	0.0626602	-0.0374998	0.894445	0.0622264	0.825633	0.446635	0.0951221	0.265122	0.339591	0.680909	0.00519859	0.470999	0.0763748	-0.645225	0.00938905	-0.331064	0.228077	-0.386198	0.155068	-0.219316	0.432247	-0.201396	0.471671	-0.351031	0.199531
RIBC2	brown	0.600769	0.0178644	-0.600769	0.0178644	-0.0157956	0.955444	0.0710091	0.801447	0.232824	0.403682	0.045794	0.871261	0.345528	0.207156	0.453912	0.0892157	-0.508358	0.0529985	-0.416901	0.122115	-0.269379	0.331599	-0.36972	0.174989	-0.288608	0.296849	0.0182693	0.948474
ABCA12	brown	-0.724516	0.00224972	0.724516	0.00224972	-0.424668	0.114609	-0.360779	0.18647	-0.619613	0.0137554	0.0829991	0.768701	-0.452919	0.090006	-0.298143	0.280448	0.856964	4.48035e-05	0.805248	0.000291877	0.823638	0.000160593	0.294572	0.286525	-0.112526	0.68969	0.252833	0.363263
OR1F2P	brown	-0.908658	2.76295e-06	0.908658	2.76295e-06	-0.106768	0.704894	-0.329683	0.23014	-0.405794	0.133423	0.0445987	0.874597	-0.515463	0.0492287	-0.674888	0.00577468	0.908604	2.77316e-06	0.580969	0.0231359	0.534409	0.0401431	0.387163	0.153951	0.277652	0.316376	-0.114883	0.683497
OR1C1	brown	-0.936238	2.85842e-07	0.936238	2.85842e-07	-0.107709	0.702402	-0.313391	0.255368	-0.374994	0.168441	0.15954	0.570069	-0.481042	0.0694771	-0.67617	0.00564791	0.922703	9.66349e-07	0.653305	0.00826558	0.540166	0.0376479	0.267141	0.335788	0.197928	0.479496	-0.154498	0.582473
PTPN22	brown	-0.82034	0.000179622	0.82034	0.000179622	0.184712	0.509876	-0.156195	0.578286	-0.467063	0.0792078	-0.33835	0.21738	-0.84087	8.60166e-05	-0.871695	2.29401e-05	0.839705	8.9926e-05	0.38136	0.160752	0.374092	0.169548	0.510836	0.0516605	0.567974	0.0271895	0.029396	0.917174
SPAG8	brown	-0.553301	0.0323891	0.553301	0.0323891	-0.133444	0.635415	-0.277378	0.316873	0.0413234	0.883747	0.507058	0.0537102	0.0341153	0.903929	-0.368889	0.176037	0.497017	0.0594479	0.345092	0.207768	0.336449	0.220139	-0.150825	0.591576	-0.0986012	0.726636	-0.499744	0.0578475
OR2B6	brown	0.603888	0.0171262	-0.603888	0.0171262	-0.104825	0.710049	0.13425	0.633355	-0.046461	0.869401	-0.248465	0.371891	0.13405	0.633867	0.558518	0.0304616	-0.467044	0.0792214	-0.208309	0.45626	-0.259562	0.350191	-0.0847593	0.763923	-0.217484	0.436199	0.429797	0.109831
OR1J4	brown	-0.82036	0.000179501	0.82036	0.000179501	-0.044636	0.874493	-0.391097	0.149451	-0.373093	0.170782	0.055209	0.845063	-0.533499	0.0405488	-0.729445	0.00202708	0.859793	3.96295e-05	0.45357	0.0894872	0.554173	0.0320607	0.289814	0.294744	0.281819	0.308864	-0.239988	0.388948
DGCR5	brown	-0.765399	0.000882395	0.765399	0.000882395	-0.279223	0.313532	-0.512707	0.0506669	-0.576773	0.0243908	-0.178323	0.524872	-0.526561	0.0437408	-0.499142	0.0581981	0.82399	0.000158663	0.570742	0.0262843	0.309879	0.261017	0.622294	0.0132361	0.326909	0.234321	-0.106622	0.705281
DGCR10	brown	-0.581236	0.0230575	0.581236	0.0230575	-0.112461	0.689863	-0.490842	0.063191	-0.412692	0.126319	-0.0289196	0.918512	-0.481476	0.06919	-0.56507	0.0281645	0.689618	0.00444672	0.28892	0.296304	0.474744	0.0737483	0.313897	0.25456	0.263674	0.342333	-0.251516	0.365853
FBXL21	brown	-0.888317	9.7052e-06	0.888317	9.7052e-06	-0.220462	0.429785	-0.36263	0.184054	-0.474438	0.0739601	0.0491711	0.861849	-0.467639	0.0787884	-0.566589	0.0276516	0.901779	4.35449e-06	0.736947	0.00172253	0.624615	0.0127988	0.422262	0.116899	0.181774	0.516747	-0.040707	0.88547
FBXL3	brown	-0.443075	0.0981091	0.443075	0.0981091	0.30829	0.2636	-0.0799002	0.777132	-0.108535	0.700217	-0.266309	0.337353	-0.405542	0.133687	-0.541457	0.0371044	0.460055	0.0844354	-0.0146445	0.958688	0.0252616	0.928793	0.368466	0.176571	0.594553	0.0194082	0.00881674	0.975122
STAP1	brown	-0.79202	0.000432342	0.79202	0.000432342	-0.0898578	0.750128	-0.321712	0.242281	-0.514495	0.0497305	-0.0254416	0.928287	-0.676987	0.00556838	-0.700804	0.00361051	0.878858	1.60784e-05	0.582938	0.0225642	0.734262	0.00182696	0.310588	0.259871	0.207803	0.457379	-0.0200989	0.943321
B3GAT3	brown	-0.686346	0.00471835	0.686346	0.00471835	-0.6068	0.0164585	-0.517427	0.0482226	-0.696589	0.00390944	0.112062	0.690912	-0.370007	0.174628	-0.171438	0.54125	0.812786	0.000230251	0.836598	0.000101075	0.713998	0.00279046	0.369413	0.175375	-0.175703	0.531078	0.128439	0.648258
LRRC29	brown	-0.531227	0.0415741	0.531227	0.0415741	-0.421626	0.11751	-0.439214	0.101423	-0.11725	0.677299	0.604018	0.0170961	0.144036	0.608555	-0.124444	0.658574	0.525991	0.0440108	0.590907	0.0203597	0.598508	0.0184147	-0.0452239	0.872852	-0.285841	0.301712	-0.329791	0.229979
LCE2B	brown	0.755302	0.00113	-0.755302	0.00113	0.148419	0.597571	0.30188	0.27417	0.267445	0.335216	-0.198191	0.478902	0.30682	0.266001	0.543839	0.0361173	-0.658304	0.00762509	-0.54856	0.0342191	-0.43857	0.101983	-0.299119	0.278799	-0.159003	0.571386	0.314366	0.253812
FAM50B	brown	0.492335	0.0622706	-0.492335	0.0622706	-0.244648	0.37952	0.0331547	0.906623	0.316883	0.249823	0.256517	0.356073	0.689697	0.00444033	0.677825	0.0054877	-0.596436	0.0189302	-0.1865	0.505715	-0.4524	0.090421	-0.163688	0.55995	-0.339771	0.21533	-0.12258	0.663409
OR2M4	brown	-0.61737	0.0142019	0.61737	0.0142019	-0.130637	0.642606	-0.340089	0.214873	-0.149769	0.594206	0.330531	0.228872	-0.180909	0.518778	-0.455069	0.0883007	0.62381	0.0129491	0.376048	0.167151	0.443491	0.0977566	0.0197501	0.944304	0.0266807	0.924803	-0.340838	0.2138
OR2L2	brown	-0.613664	0.0149639	0.613664	0.0149639	0.0104319	0.970566	-0.421611	0.117523	-0.295903	0.28425	-0.0130319	0.963234	-0.440343	0.100446	-0.62299	0.0131038	0.678094	0.00546196	0.229629	0.410348	0.379399	0.163096	0.298281	0.280213	0.357493	0.190809	-0.280198	0.311773
OR2L1P	brown	-0.923671	8.92412e-07	0.923671	8.92412e-07	-0.00738714	0.979155	-0.136086	0.628673	-0.254416	0.360164	0.179386	0.522362	-0.408383	0.130725	-0.626554	0.0124422	0.894287	6.89265e-06	0.639019	0.0103303	0.507217	0.0536231	0.17835	0.524806	0.184577	0.51019	0.00817668	0.976928
OR2K2	brown	-0.631152	0.0116276	0.631152	0.0116276	-0.28131	0.309777	-0.412262	0.126754	-0.330514	0.228896	0.311445	0.25849	-0.191054	0.495189	-0.353611	0.196018	0.638781	0.0103679	0.581685	0.0229268	0.727393	0.00211751	0.180456	0.519842	-0.0412743	0.883884	-0.180053	0.520792
OPTC	brown	-0.520125	0.0468649	0.520125	0.0468649	0.12231	0.66411	0.176449	0.529306	-0.236343	0.396408	-0.131536	0.640299	-0.4789	0.0709092	-0.371794	0.172394	0.608517	0.0160745	0.440935	0.0999363	0.402512	0.136895	0.133631	0.634937	0.159523	0.570112	0.517801	0.0480325
CABYR	brown	-0.682827	0.00502496	0.682827	0.00502496	-0.247056	0.374698	-0.0832114	0.768125	-0.35484	0.194359	0.151779	0.589207	-0.29439	0.286837	-0.238462	0.392062	0.726106	0.00217588	0.697975	0.00380907	0.540476	0.0375168	0.15177	0.589229	-0.0883242	0.75427	0.305611	0.267986
NKX2-8	brown	-0.304965	0.269051	0.304965	0.269051	-0.222148	0.426175	-0.577675	0.0241166	-0.289376	0.295507	0.00640202	0.981934	-0.229671	0.410259	-0.321287	0.242938	0.385043	0.156414	0.113028	0.688369	0.211895	0.448366	0.313594	0.255043	0.19043	0.496625	-0.455011	0.0883469
FBXW8	brown	0.812766	0.0002304	-0.812766	0.0002304	0.211451	0.44934	0.498119	0.0587973	0.516311	0.0487924	0.0690537	0.806818	0.535757	0.0395484	0.611704	0.0153796	-0.812223	0.000234445	-0.527388	0.0433507	-0.403756	0.135572	-0.581157	0.0230808	-0.348579	0.202906	0.233439	0.402407
TSPAN17	brown	-0.588067	0.0211256	0.588067	0.0211256	-0.513778	0.050104	-0.437133	0.103241	-0.811061	0.000243313	-0.235761	0.397606	-0.553927	0.0321532	-0.192697	0.491415	0.720786	0.00243089	0.750555	0.00126438	0.561471	0.0294097	0.587423	0.0213023	0.0138522	0.960922	0.285463	0.30238
SLC13A4	brown	-0.928615	5.8454e-07	0.928615	5.8454e-07	-0.175651	0.531202	-0.31771	0.248521	-0.372184	0.17191	0.258436	0.352361	-0.439729	0.100977	-0.63167	0.0115384	0.938581	2.25392e-07	0.746045	0.00140372	0.744223	0.00146341	0.194342	0.487652	0.0623112	0.825398	-0.102592	0.715986
FBXO10	brown	-0.896342	6.09775e-06	0.896342	6.09775e-06	-0.296384	0.283431	-0.371241	0.173084	-0.488938	0.0643784	0.217815	0.435484	-0.46149	0.0833454	-0.542182	0.036802	0.947746	8.06234e-08	0.801101	0.000331147	0.813924	0.000221951	0.237724	0.393573	-0.01408	0.96028	-0.0248636	0.929913
HIBCH	brown	0.656143	0.00789697	-0.656143	0.00789697	-0.00215667	0.993914	0.118987	0.672762	0.590153	0.0205611	0.344486	0.208621	0.838782	9.31261e-05	0.63048	0.0117439	-0.772469	0.000736763	-0.467354	0.0789954	-0.518778	0.0475391	-0.419208	0.119851	-0.306321	0.26682	-0.284357	0.304339
VPS33B	brown	-0.654792	0.00807078	0.654792	0.00807078	-0.712464	0.00287731	-0.673831	0.0058808	-0.717736	0.00258751	0.0919782	0.744411	-0.308987	0.262465	-0.154683	0.582016	0.727291	0.00212212	0.802998	0.000312676	0.554341	0.0319978	0.506695	0.0539103	-0.132032	0.639028	-0.145145	0.605767
PLA2G2D	brown	-0.731267	0.00194943	0.731267	0.00194943	-0.215	0.441587	-0.436756	0.103572	-0.678744	0.00540018	-0.172014	0.539871	-0.766551	0.000857189	-0.627475	0.0122757	0.872727	2.18235e-05	0.554502	0.0319374	0.660879	0.00731083	0.453097	0.0898639	0.219233	0.432426	0.0211934	0.94024
CLDN17	brown	-0.90743	3.00442e-06	0.90743	3.00442e-06	-0.0349944	0.901465	-0.136905	0.626589	-0.337412	0.218739	0.0557082	0.843678	-0.503138	0.0558998	-0.621603	0.0133685	0.918044	1.39755e-06	0.657432	0.00773385	0.476848	0.0723008	0.2307	0.408106	0.189154	0.499567	0.0987387	0.726268
ANKRD2	brown	-0.847416	6.6562e-05	0.847416	6.6562e-05	-0.289842	0.294695	-0.399619	0.140008	-0.426267	0.113104	0.106105	0.706651	-0.337465	0.218662	-0.471737	0.0758521	0.819785	0.000183	0.716869	0.00263353	0.565303	0.0280856	0.468179	0.0783972	0.161955	0.564169	-0.1188	0.67325
GBGT1	brown	-0.853041	5.289e-05	0.853041	5.289e-05	-0.154602	0.582215	-0.286733	0.30014	-0.619287	0.0138196	-0.17185	0.540264	-0.71321	0.00283479	-0.620768	0.0135297	0.931455	4.52099e-07	0.701499	0.00356301	0.621688	0.0133521	0.477585	0.0717987	0.246522	0.375764	0.177806	0.526094
GAPDHS	brown	-0.604398	0.017008	0.604398	0.017008	0.159097	0.571156	-0.131054	0.641536	-0.38044	0.16185	-0.25511	0.358811	-0.707743	0.00315823	-0.691274	0.00431412	0.724286	0.00226055	0.28388	0.305187	0.473234	0.0747996	0.29612	0.28388	0.388385	0.152543	0.12152	0.666162
OR5L2	brown	-0.873568	2.09475e-05	0.873568	2.09475e-05	-0.046043	0.870567	-0.344044	0.209245	-0.369861	0.174812	0.0983917	0.727196	-0.530139	0.0420722	-0.716718	0.00264157	0.909784	2.55598e-06	0.542517	0.0366626	0.602977	0.0173395	0.276497	0.318477	0.258013	0.353176	-0.140514	0.617436
OR5K1	brown	-0.643918	0.00958143	0.643918	0.00958143	-0.175996	0.530381	-0.415147	0.123855	-0.314836	0.253064	0.127403	0.650927	-0.338887	0.216604	-0.454646	0.0886345	0.708148	0.00313331	0.470956	0.0764057	0.507697	0.0533593	0.282952	0.306839	0.143606	0.609636	-0.126846	0.652364
OR5H1	brown	-0.63945	0.0102628	0.63945	0.0102628	0.0480611	0.864941	-0.302766	0.272694	-0.218115	0.434836	0.018496	0.947836	-0.340888	0.213729	-0.541988	0.0368827	0.671721	0.0060973	0.31609	0.251077	0.39406	0.14612	0.319062	0.246402	0.364673	0.181411	-0.105498	0.708261
LHX6	brown	-0.690907	0.00434323	0.690907	0.00434323	-0.126478	0.653315	-0.308243	0.263676	-0.567804	0.0272459	-0.206892	0.459398	-0.657795	0.00768845	-0.577395	0.0242014	0.777522	0.000645152	0.461975	0.0829797	0.541804	0.0369593	0.425817	0.113526	0.248949	0.37093	0.067647	0.810687
PTPN18	brown	-0.806777	0.000278394	0.806777	0.000278394	-0.000146998	0.999585	0.0887922	0.753006	-0.0592746	0.833795	0.415032	0.123969	-0.236291	0.396516	-0.478023	0.0715016	0.766287	0.000862912	0.712997	0.00284686	0.635912	0.0108285	-0.152665	0.58701	-0.118191	0.674838	0.131829	0.639547
SEZ6L2	brown	-0.606581	0.0165081	0.606581	0.0165081	-0.342075	0.212035	-0.400755	0.13878	-0.80681	0.000278112	-0.38444	0.157119	-0.707347	0.00318279	-0.369026	0.175863	0.739104	0.00164215	0.618245	0.0140264	0.549755	0.0337509	0.69381	0.00411705	0.23028	0.408985	0.275871	0.319619
PPP1R14B	brown	0.481957	0.068872	-0.481957	0.068872	-0.300611	0.276291	0.102635	0.715872	-0.144015	0.608608	-0.235655	0.397826	0.229837	0.409913	0.676774	0.00558902	-0.416806	0.122208	-0.00535681	0.984883	-0.180731	0.519197	0.147963	0.598711	-0.244342	0.380136	0.484437	0.0672504
OR10J1	brown	-0.558923	0.0303156	0.558923	0.0303156	-0.426525	0.112863	-0.225472	0.419105	-0.533636	0.0404873	0.0723882	0.797664	-0.26376	0.342171	-0.0488029	0.862874	0.647893	0.00900559	0.758225	0.00105316	0.625031	0.0127216	0.270192	0.330084	-0.163126	0.561316	0.398097	0.141664
OR8G2	brown	-0.828223	0.000136921	0.828223	0.000136921	0.0424284	0.880658	-0.160532	0.567643	-0.241199	0.386485	0.138922	0.621467	-0.478759	0.0710042	-0.683908	0.00492912	0.855638	4.74138e-05	0.545705	0.035358	0.570428	0.0263858	0.113077	0.68824	0.175123	0.532456	-0.0349621	0.901555
OR8B8	brown	-0.230238	0.409072	0.230238	0.409072	-0.417802	0.121226	-0.329501	0.230413	-0.492181	0.0623649	0.0659646	0.815319	-0.304519	0.269788	-0.00858539	0.975775	0.420735	0.118368	0.482907	0.0682474	0.683918	0.00492823	0.158574	0.572437	-0.237326	0.394389	0.273004	0.324879
OR8G1	brown	-0.683404	0.00497363	0.683404	0.00497363	-0.341249	0.213213	-0.48892	0.0643895	-0.745138	0.00143319	-0.271869	0.326974	-0.676431	0.00562248	-0.467199	0.0791084	0.795454	0.000391476	0.590686	0.0204186	0.5857	0.0217806	0.654746	0.00807669	0.232215	0.404949	0.088952	0.752574
OR9A1P	brown	-0.901023	4.56856e-06	0.901023	4.56856e-06	-0.0951674	0.735836	-0.181903	0.516445	-0.530114	0.0420838	-0.0895548	0.750946	-0.655872	0.00793165	-0.631634	0.0115447	0.941876	1.58765e-07	0.697098	0.00387234	0.655751	0.00794715	0.411011	0.128026	0.23751	0.394012	0.21738	0.436424
OR10A3	brown	-0.792436	0.000427221	0.792436	0.000427221	-0.291122	0.29247	-0.230047	0.409472	-0.513485	0.0502574	0.128905	0.647057	-0.495592	0.060297	-0.441126	0.0997726	0.881033	1.43702e-05	0.796457	0.000380151	0.848818	6.29088e-05	0.197799	0.479788	-0.0900836	0.749519	0.202932	0.468226
OR10D3	brown	-0.567607	0.0273114	0.567607	0.0273114	-0.613784	0.0149388	-0.519391	0.0472313	-0.460863	0.0838203	0.291423	0.29195	-0.143691	0.609422	-0.117731	0.676041	0.643426	0.00965475	0.760516	0.000995964	0.674094	0.00585427	0.230338	0.408863	-0.285234	0.302786	-0.119684	0.670944
NARF	brown	-0.30499	0.26901	0.30499	0.26901	-0.550664	0.0333979	-0.356655	0.191925	-0.613539	0.0149902	0.0209564	0.940907	-0.235899	0.397323	0.0754162	0.789372	0.400445	0.139115	0.644118	0.00955182	0.56306	0.0288549	0.288049	0.297829	-0.258719	0.351815	0.201	0.472561
TIMM13	brown	-0.196031	0.483803	0.196031	0.483803	-0.432373	0.107485	-0.395175	0.144881	-0.804321	0.000300308	-0.536273	0.0393224	-0.539654	0.037865	-0.000332532	0.999062	0.378909	0.163684	0.384869	0.156616	0.29304	0.289157	0.689668	0.0044427	0.130235	0.643639	0.377421	0.165481
LATS2	brown	-0.218802	0.433354	0.218802	0.433354	0.124516	0.658388	0.378676	0.163965	-0.190535	0.496382	-0.0957704	0.734218	-0.406636	0.132541	-0.124531	0.658351	0.35329	0.196453	0.343509	0.21	0.432423	0.107439	-0.165963	0.554431	-0.124715	0.657875	0.755311	0.00112977
IL36RN	brown	-0.780974	0.000588083	0.780974	0.000588083	-0.0183499	0.948247	-0.323178	0.240018	-0.303971	0.270695	0.0464262	0.869498	-0.470798	0.0765179	-0.688174	0.00456502	0.790802	0.000447659	0.423402	0.11581	0.415975	0.123031	0.244027	0.380768	0.264591	0.340596	-0.25542	0.358207
TSPAN16	brown	-0.840513	8.71999e-05	0.840513	8.71999e-05	-0.152343	0.587809	-0.446176	0.0955029	-0.503487	0.0557023	-0.00119085	0.996639	-0.590856	0.0203734	-0.676816	0.00558498	0.913744	1.92805e-06	0.539514	0.0379242	0.616144	0.0144505	0.396594	0.143312	0.266608	0.336789	-0.141455	0.615059
OR11A1	brown	-0.636534	0.0107273	0.636534	0.0107273	-0.417248	0.121772	-0.41006	0.128999	-0.691817	0.00427131	-0.22583	0.418345	-0.473263	0.0747788	-0.22655	0.416824	0.718669	0.00253879	0.702166	0.0035179	0.416714	0.122299	0.646905	0.00914617	0.15734	0.575467	0.232874	0.40358
OR10H3	brown	-0.778412	0.000630034	0.778412	0.000630034	0.0397153	0.888244	-0.01227	0.965383	-0.341139	0.213371	-0.0714595	0.800211	-0.558884	0.0303295	-0.581208	0.0230659	0.775121	0.000687447	0.541814	0.0369553	0.428056	0.111437	0.289012	0.296144	0.24982	0.369202	0.214396	0.4429
OR10H2	brown	-0.91676	1.54123e-06	0.91676	1.54123e-06	-0.229445	0.410732	-0.360037	0.187443	-0.473814	0.0743944	0.131305	0.640892	-0.473392	0.0746886	-0.570306	0.0264254	0.951425	5.06087e-08	0.74521	0.00143083	0.724861	0.00223353	0.346711	0.205502	0.123667	0.660589	0.00398566	0.988753
OR10H1	brown	-0.690458	0.00437908	0.690458	0.00437908	-0.0884532	0.753922	-0.31414	0.254172	-0.220887	0.428874	0.232421	0.40452	-0.321189	0.243091	-0.522529	0.0456791	0.746802	0.00137951	0.457552	0.0863601	0.525099	0.0444366	0.0900054	0.74973	0.0914413	0.745858	-0.161307	0.565749
SRPK3	brown	-0.52234	0.0457718	0.52234	0.0457718	-0.346217	0.206191	-0.484418	0.0672628	-0.365148	0.180801	0.246883	0.375043	-0.222068	0.426347	-0.271366	0.327905	0.621807	0.0133292	0.499304	0.0581034	0.56639	0.0277182	0.17009	0.544483	-0.0591457	0.834152	-0.179024	0.523217
MYEOV	brown	-0.938432	2.28878e-07	0.938432	2.28878e-07	-0.220954	0.428729	-0.274847	0.321491	-0.449613	0.0926725	0.147072	0.600939	-0.478277	0.0713296	-0.569332	0.0267426	0.940578	1.82703e-07	0.781347	0.000582169	0.679828	0.00529852	0.320051	0.244858	0.0949646	0.73638	0.0304462	0.914224
DUX1	brown	-0.177863	0.525958	0.177863	0.525958	-0.439074	0.101544	-0.34128	0.213168	-0.594725	0.019364	-0.184152	0.511183	-0.331207	0.227864	0.0670013	0.812464	0.413906	0.125096	0.44557	0.0960083	0.551059	0.0332453	0.291123	0.292469	-0.15572	0.579458	0.388977	0.151865
CKAP2	brown	-0.704748	0.00334756	0.704748	0.00334756	0.217733	0.43566	-0.141108	0.615936	-0.501409	0.0568857	-0.420623	0.118477	-0.886669	1.06309e-05	-0.825007	0.000153201	0.786067	0.00051143	0.293079	0.28909	0.364949	0.181056	0.470432	0.0767788	0.565298	0.0280872	0.123856	0.660098
ELP4	brown	0.530662	0.0418324	-0.530662	0.0418324	0.591022	0.0203293	0.467017	0.0792409	0.591126	0.0203016	-0.177174	0.52759	0.3516	0.198753	0.18682	0.50497	-0.633861	0.0111674	-0.663156	0.00704141	-0.684419	0.00488431	-0.190612	0.496205	0.308985	0.262468	0.0742859	0.792465
OR7E24	brown	-0.944079	1.24171e-07	0.944079	1.24171e-07	-0.0904743	0.748464	-0.288492	0.297052	-0.361933	0.184962	0.113289	0.687683	-0.45635	0.0872963	-0.658236	0.00763349	0.916846	1.5312e-06	0.644293	0.00952594	0.490246	0.0635608	0.322904	0.240439	0.245951	0.376906	-0.12051	0.668792
OR7E19P	brown	-0.941463	1.66082e-07	0.941463	1.66082e-07	-0.196532	0.482663	-0.28569	0.30198	-0.353404	0.196299	0.273767	0.323474	-0.395201	0.144852	-0.592782	0.019866	0.929114	5.59185e-07	0.755304	0.00112996	0.649228	0.00881843	0.168944	0.547237	0.0320985	0.909587	-0.114999	0.683194
OR7A5	brown	-0.966393	4.78755e-09	0.966393	4.78755e-09	0.0385984	0.891369	-0.0506689	0.857679	-0.279044	0.313855	0.105972	0.707005	-0.469204	0.077658	-0.660511	0.00735508	0.920262	1.17561e-06	0.687246	0.00464235	0.505278	0.0546965	0.218505	0.433995	0.225785	0.418441	0.109516	0.697624
OR4D1	brown	-0.900041	4.85938e-06	0.900041	4.85938e-06	-0.0690667	0.806782	-0.127587	0.650452	-0.265703	0.338494	0.243302	0.382231	-0.383427	0.158307	-0.565961	0.0278626	0.908222	2.84674e-06	0.731708	0.00193098	0.612032	0.0153095	0.084864	0.763639	0.0541803	0.847919	0.07164	0.799716
OR2H1	brown	-0.723376	0.0023039	0.723376	0.0023039	-0.0558626	0.84325	-0.152003	0.588651	-0.629827	0.011858	-0.427254	0.112182	-0.773606	0.000715278	-0.56197	0.0292345	0.805632	0.000288441	0.52918	0.0425146	0.386844	0.15432	0.586295	0.0216144	0.387857	0.153151	0.332348	0.226167
OR1J2	brown	-0.951709	4.87511e-08	0.951709	4.87511e-08	-0.0341004	0.903971	-0.225643	0.418741	-0.413272	0.125733	0.000833179	0.997649	-0.591437	0.0202193	-0.717494	0.00260033	0.966742	4.47689e-09	0.645228	0.0093886	0.575394	0.0248142	0.361643	0.18534	0.295548	0.284856	0.0308531	0.913082
SH3YL1	brown	0.615728	0.0145357	-0.615728	0.0145357	0.255009	0.359007	0.216957	0.437339	0.630477	0.0117445	0.158293	0.573126	0.619671	0.0137439	0.388739	0.152137	-0.726191	0.00217196	-0.638764	0.0103706	-0.632569	0.011385	-0.326765	0.234539	-0.0225335	0.936468	-0.278599	0.314659
SNORA71B	brown	-0.896016	6.21863e-06	0.896016	6.21863e-06	-0.280154	0.311853	-0.431922	0.107893	-0.444411	0.0969803	0.244111	0.3806	-0.423434	0.11578	-0.571704	0.0259751	0.927483	6.45661e-07	0.748911	0.00131381	0.759237	0.00102758	0.273229	0.324464	0.0496645	0.860475	-0.144804	0.606626
SNORA71A	brown	-0.57999	0.023424	0.57999	0.023424	-0.395372	0.144662	-0.466209	0.0798322	-0.612417	0.0152275	-0.119409	0.67166	-0.422105	0.117049	-0.259029	0.351217	0.700007	0.00366558	0.64447	0.00949984	0.581332	0.0230296	0.551954	0.0329013	0.121961	0.665017	0.124688	0.657944
SNORA74A	brown	-0.494125	0.06118	0.494125	0.06118	0.385349	0.156056	0.0487481	0.863027	0.0386906	0.891111	-0.0533325	0.850274	-0.378243	0.164487	-0.641835	0.00989453	0.477587	0.0717976	-0.0220885	0.93772	0.0480681	0.864921	0.012029	0.966062	0.401235	0.138264	-0.115904	0.680823
SMR3A	brown	-0.859945	3.93663e-05	0.859945	3.93663e-05	0.0343077	0.90339	-0.277954	0.315827	-0.394987	0.145089	-0.0223289	0.937044	-0.645017	0.00941949	-0.774684	0.000695384	0.903052	4.01324e-06	0.490941	0.0631294	0.526532	0.0437547	0.311715	0.258055	0.337348	0.218831	-0.077319	0.784173
CHORDC1	brown	-0.815774	0.000208984	0.815774	0.000208984	0.207306	0.458481	-0.217197	0.43682	-0.236588	0.395905	-0.126951	0.652093	-0.528725	0.0427256	-0.785945	0.000513163	0.769164	0.000802184	0.311565	0.258296	0.183866	0.511849	0.438385	0.102144	0.593945	0.0195644	-0.190472	0.496527
AP3M1	brown	0.745873	0.00140929	-0.745873	0.00140929	-0.128223	0.648813	0.0881697	0.754688	0.318061	0.247971	0.0067801	0.980868	0.664037	0.00693926	0.76057	0.000994645	-0.785563	0.000518622	-0.430969	0.10876	-0.598929	0.0183111	-0.158972	0.57146	-0.252969	0.362996	-0.0242738	0.931572
FETUB	brown	-0.86801	2.7322e-05	0.86801	2.7322e-05	0.105174	0.709121	-0.103172	0.714442	-0.109364	0.698027	0.168106	0.549256	-0.368043	0.177107	-0.675111	0.00575247	0.805151	0.000292749	0.495129	0.0605745	0.295317	0.285251	0.15458	0.582271	0.276517	0.318441	-0.125021	0.657082
CYFIP2	brown	-0.65398	0.00817666	0.65398	0.00817666	-0.241318	0.386244	-0.35221	0.197921	-0.704423	0.00336861	-0.249137	0.370557	-0.747765	0.00134919	-0.500696	0.0572963	0.798349	0.000359517	0.545723	0.0353507	0.581321	0.0230327	0.482412	0.0685724	0.188803	0.500379	0.17688	0.528285
DNAJC2	brown	-0.707116	0.00319715	0.707116	0.00319715	-0.207985	0.456977	-0.201205	0.472101	-0.393489	0.146759	0.179671	0.521691	-0.408715	0.130382	-0.42359	0.115631	0.730443	0.00198426	0.709094	0.0030757	0.68918	0.00448239	0.16577	0.554899	-0.0487902	0.86291	0.104777	0.710176
TCL6	brown	-0.926265	7.17333e-07	0.926265	7.17333e-07	-0.0511773	0.856265	-0.228566	0.412577	-0.38066	0.161586	0.0691897	0.806444	-0.554182	0.0320573	-0.708677	0.003101	0.939689	2.00776e-07	0.655937	0.00792335	0.576695	0.0244145	0.261449	0.346573	0.214823	0.441972	-0.041804	0.882403
FGF22	brown	0.620221	0.0136362	-0.620221	0.0136362	-0.183219	0.513362	-0.0968665	0.731279	-0.220354	0.430016	-0.428773	0.110774	-0.0137217	0.96129	0.481888	0.0689174	-0.427411	0.112037	-0.363289	0.183198	-0.325206	0.236911	0.0986498	0.726505	-0.0948473	0.736695	0.260587	0.348223
DNAI1	brown	-0.831334	0.000122553	0.831334	0.000122553	-0.0455519	0.871937	-0.188474	0.501139	-0.29753	0.281485	0.103099	0.714636	-0.419311	0.11975	-0.569732	0.026612	0.831044	0.000123838	0.636407	0.0107479	0.584326	0.0221676	0.30774	0.264497	0.222543	0.425332	0.0680833	0.809487
ZBTB32	brown	-0.842453	8.09299e-05	0.842453	8.09299e-05	-0.319728	0.245362	-0.471304	0.076159	-0.502421	0.056307	0.164549	0.557858	-0.441366	0.0995666	-0.538888	0.0381915	0.872363	2.22122e-05	0.746222	0.00139804	0.776996	0.000654247	0.374138	0.169493	0.0702839	0.803438	-0.142495	0.612434
SIGLEC7	brown	-0.865237	3.10591e-05	0.865237	3.10591e-05	-0.160175	0.568514	-0.444948	0.0965293	-0.702186	0.00351656	-0.26387	0.341962	-0.810825	0.000245146	-0.732382	0.00190308	0.948664	7.20111e-08	0.582102	0.0228057	0.586528	0.0215498	0.625167	0.0126966	0.393164	0.147122	-0.00820618	0.976844
PKD2L2	brown	-0.563297	0.0287728	0.563297	0.0287728	0.14917	0.595699	0.0639688	0.820822	0.0570682	0.839907	0.27363	0.323725	-0.13862	0.622235	-0.447028	0.0947959	0.520119	0.0468679	0.38859	0.152308	0.442615	0.0985	-0.115328	0.682331	0.0607983	0.82958	-0.0407105	0.88546
LAT	brown	-0.770709	0.000771051	0.770709	0.000771051	-0.228322	0.413091	-0.492057	0.0624409	-0.735455	0.00177997	-0.320055	0.244853	-0.791261	0.000441841	-0.651972	0.00844324	0.855798	4.70925e-05	0.499795	0.0578178	0.441509	0.0994441	0.662181	0.00715577	0.377648	0.165206	-0.0752393	0.789856
ANKRD1	brown	-0.474406	0.0739821	0.474406	0.0739821	-0.216498	0.438333	-0.295381	0.285142	-0.427385	0.11206	-0.141099	0.615957	-0.312835	0.256257	-0.224728	0.420682	0.543529	0.0362447	0.390121	0.150559	0.403084	0.136287	0.439977	0.100762	0.172598	0.538474	0.148442	0.597514
DAPP1	brown	-0.911284	2.3007e-06	0.911284	2.3007e-06	-0.153483	0.584982	-0.321543	0.242542	-0.611108	0.0155077	-0.123487	0.661055	-0.725963	0.00218245	-0.697832	0.00381928	0.962723	9.30673e-09	0.678886	0.00538679	0.636792	0.0106855	0.473151	0.0748573	0.265359	0.339143	0.052808	0.851731
LYPD3	brown	-0.632113	0.0114626	0.632113	0.0114626	-0.310744	0.259619	-0.565318	0.0280803	-0.76389	0.000916307	-0.41667	0.122343	-0.636344	0.0107581	-0.435288	0.104872	0.721708	0.00238507	0.46743	0.0789406	0.342642	0.211229	0.82466	0.000155046	0.424952	0.11434	-0.00558436	0.984241
B3GAT1	brown	0.525801	0.0441014	-0.525801	0.0441014	-0.251603	0.365682	-0.140569	0.617298	-0.013081	0.963096	0.100293	0.722116	0.229494	0.41063	0.455597	0.0878856	-0.39841	0.141323	-0.247547	0.373717	-0.0458915	0.870989	-0.243392	0.382049	-0.367316	0.17803	-0.0390477	0.890112
ST6GALNAC4	brown	-0.793336	0.000416291	0.793336	0.000416291	0.150578	0.592192	0.0623687	0.82524	-0.317987	0.248086	-0.0177565	0.949919	-0.589447	0.0207508	-0.632422	0.01141	0.83489	0.000107672	0.568667	0.0269609	0.643237	0.00968298	0.135285	0.630714	0.210242	0.451998	0.352811	0.197103
CACNG5	brown	-0.905197	3.48846e-06	0.905197	3.48846e-06	-0.0153666	0.956653	-0.0363408	0.897692	-0.344543	0.208541	0.0697242	0.804976	-0.505187	0.0547473	-0.591829	0.020116	0.909228	2.65657e-06	0.699085	0.00373011	0.561912	0.0292548	0.178191	0.525183	0.137002	0.626342	0.213873	0.44404
CACNG4	brown	-0.916509	1.57076e-06	0.916509	1.57076e-06	-0.202476	0.469249	-0.156011	0.57874	-0.416377	0.122633	0.19685	0.481942	-0.440444	0.100359	-0.504085	0.0553651	0.935925	2.94854e-07	0.848175	6.45627e-05	0.74518	0.00143182	0.184586	0.510169	-0.0152624	0.956947	0.176655	0.528818
KCNMB3	brown	-0.855201	4.83e-05	0.855201	4.83e-05	-0.122093	0.664674	-0.379044	0.163522	-0.463243	0.0820275	0.0299353	0.915659	-0.576259	0.024548	-0.711475	0.00293442	0.863476	3.36434e-05	0.606904	0.0164351	0.58467	0.0220702	0.354939	0.194226	0.236143	0.39682	-0.209099	0.454517
TAF5L	brown	-0.678396	0.00543317	0.678396	0.00543317	0.105905	0.707181	-0.11345	0.68726	-0.285851	0.301695	-0.2081	0.456723	-0.515924	0.0489913	-0.573325	0.0254599	0.660095	0.00740541	0.318774	0.246853	0.0115529	0.967405	0.402171	0.13726	0.451224	0.0913663	0.0123002	0.965298
CLUL1	brown	-0.774724	0.000694664	0.774724	0.000694664	-0.0502949	0.85872	-0.375596	0.167703	-0.130598	0.642706	0.310285	0.260361	-0.211202	0.449886	-0.608434	0.0160929	0.711486	0.0029338	0.428436	0.111086	0.376933	0.166073	0.14597	0.603698	0.198855	0.477398	-0.466581	0.0795593
FAM155B	brown	-0.526463	0.0437873	0.526463	0.0437873	-0.137576	0.624884	-0.294705	0.286298	-0.573959	0.0252608	-0.348967	0.20237	-0.630886	0.0116736	-0.45865	0.0855121	0.614311	0.0148287	0.448903	0.0932523	0.40444	0.134848	0.555311	0.0316361	0.305382	0.268364	0.108972	0.699062
AFF4	brown	-0.768826	0.00080914	0.768826	0.00080914	0.332774	0.225537	0.018456	0.947948	0.122115	0.664618	0.27125	0.32812	-0.310283	0.260365	-0.822991	0.000164191	0.629662	0.011887	0.269471	0.331428	0.276719	0.318073	-0.0746443	0.791484	0.29176	0.291365	-0.3868	0.15437
[truncated: 4,578 more rows]
